# Supplementary material for: Causal Association between Circulating Metabolites and Dementia: A Mendelian Randomization Study
Source: Nutrients. 2024 Aug 28;16(17):2879. doi: 10.3390/nu16172879 (PMC11397200; doi:10.3390/nu16172879)
Supplement: Supplementary file 1 [file nutrients-16-02879-s001.zip]

Archive with 1 entries (1 files):
- nutrients-3173220-supplementary.xlsx
