# Supplementary material for: Causal Association between Circulating Metabolites and Dementia: A Mendelian Randomization Study
Source: Nutrients. 2024 Aug 28;16(17):2879. doi: 10.3390/nu16172879 (PMC11397200; doi:10.3390/nu16172879)
Supplement: Supplementary file 1 [file nutrients-16-02879-s001.zip › nutrients-3173220-supplementary.xlsx]

## Sheet: Table legends
Table names	Content
Table S1	Detailed information of summary statistics for circulating metabolites, dementia, Alzheimer's disease and vascular dementia
Table S2	Instrumental variables of circulating metabolites and their associations with Dementia, Alzheimer's disease and vascular dementia
Table S3	Mendelian randomization results for circulating metabolites on risk of Dementia, Alzheimer's disease and vascular dementia
Table S4	Mendelian Randomization result and sensitivity analysis for 186 causal features identified by inverse-variance weighted
Table S5	Detailed information on all SNPs in MR-BMA analyses
Table S6	The results of single-metabolite causal rankings in accordance with their marginal posterior probability (MIP)

## Sheet: Table S1
Table S1: Detailed information of summary statistics for circulating metabolites, dementia, Alzheimer's disease and vascular dementia
Trait	Sample Size	Cases	Controls	Number of SNPs	Data Source	Consortium	Ethnicity	ICD-10	Adjustments
486 circulating metabolites (primary analyses)	7824	/	/	2545661	Shin et al. 2014 Nature Genetics (PMID: 24816252)	/	European	/	Age, gender, metabolon batch, INTERVAL centre, plate number, appointment month, the lag time between the blood donation appointment and sample processing, and the first 5 ancestry principal components
123 circulating metabolites (secondary analyses)	24925	/	/	12133295	Kettunen et al, 2016 Nature communications (PMID: 27005778)	/	European	/	Age, sex, time from the last meal, and ten first principal components.
Dementia	338823	13517	325306	20169469	https://r8.finngen.fi/pheno/F5_DEMENTIA	FinnGen	European	F00, F01, F02, F03	Age, sex, 10 principal components, and genotyping batch
Alzheimer's disease	63926	21982	41944	10528610	Kunkle et al. 2019 Nature Genetics (PMID: 30820047)	Alzheimer Disease Genetics Consortium (ADGC), European Alzheimer's Disease Initiative (EADI), Cohorts for Heart and Aging Research in Genomic Epidemiology Consortium (CHARGE), Genetic and Environmental Risk in AD/Defining Genetic, Polygenic and Environmental Risk for Alzheimer's Disease Consortium (GERAD/PERADES)	European	/	Age, sex, and principal components when necess
Vascular dementia	331030	2048	328982	20169218	https://r8.finngen.fi/pheno/F5_VASCDEM	FinnGen	European	F01	Age, sex, 10 principal components, and genotyping batch

## Sheet: Table S2
Table S2: Instrumental variables of circulating metabolites and their associations with Dementia, Alzheimer's disease and vascular dementia
Analyses	P-value threshold	outcome	id.exposure	exposure	SNP	chr.exposure	effect_allele.exposure	other_allele.exposure	effect_allele.outcome	other_allele.outcome	rsq.exposure	rsq.outcome	steiger_dir	steiger_pval	Fvalue	eaf.exposure	beta.exposure	se.exposure	pval.exposure	eaf.outcome	beta.outcome	se.outcome	pval.outcome	remove	palindromic	ambiguous	action	mr_keep	proxy.outcome	target_snp.outcome	proxy_snp.outcome	target_a1.outcome	target_a2.outcome	proxy_a1.outcome	proxy_a2.outcome
Primary analysis	5e-08	Dementia	met-a-314	Mannose || id:met-a-314	rs1260326	2	C	T	C	T	0.0435795	7.92042e-06	TRUE	2.82834e-70	334.585	0.5912	0.0439	0.0024	1.29599e-77	0.650856	-0.0234687	0.0143261	0.101385	FALSE	FALSE	FALSE	2	TRUE	NA	NA	NA	NA	NA	NA	NA
Primary analysis	5e-08	Dementia	met-a-314	Mannose || id:met-a-314	rs2141371	2	A	G	A	G	0.00918391	4.95856e-06	TRUE	1.71816e-15	68.0625	0.682	-0.0198	0.0024	3.27115e-16	0.652336	0.0186792	0.014411	0.194917	FALSE	FALSE	FALSE	2	TRUE	NA	NA	NA	NA	NA	NA	NA
Primary analysis	5e-08	Dementia	met-a-314	Mannose || id:met-a-314	rs6547811	2	A	T	A	T	0.00651171	2.58723e-07	TRUE	9.59352e-12	48.1289	0.1583	0.0222	0.0032	7.09741e-12	0.165745	-0.00546627	0.0184624	0.767171	FALSE	TRUE	FALSE	2	TRUE	NA	NA	NA	NA	NA	NA	NA
Primary analysis	5e-08	Dementia	met-a-314	Mannose || id:met-a-314	rs7349418	2	T	C	T	C	0.00557593	7.06654e-08	TRUE	2.62632e-10	41.1736	0.5484	0.0154	0.0024	1.84701e-10	0.599919	0.00216188	0.0139715	0.87703	FALSE	FALSE	FALSE	2	TRUE	NA	NA	NA	NA	NA	NA	NA
Primary analysis	5e-08	Dementia	met-a-314	Mannose || id:met-a-314	rs7583698	2	T	C	T	C	0.00643817	7.73371e-08	TRUE	1.09804e-11	47.5818	0.0483	0.0338	0.0049	8.5487e-12	0.0397976	-0.00560598	0.0346316	0.871405	FALSE	FALSE	FALSE	2	TRUE	NA	NA	NA	NA	NA	NA	NA
Primary analysis	5e-08	Dementia	met-a-314	Mannose || id:met-a-314	rs937813	2	C	T	C	T	0.00653265	1.45461e-06	TRUE	1.33851e-11	48.2847	0.0975	-0.0271	0.0039	2.64484e-12	0.100197	0.0159875	0.0227731	0.482657	FALSE	FALSE	FALSE	2	TRUE	NA	NA	NA	NA	NA	NA	NA
Primary analysis	5e-08	Dementia	met-a-314	Mannose || id:met-a-314	rs1260326	2	C	T	C	T	0.0435795	7.92042e-06	TRUE	2.82834e-70	334.585	0.5912	0.0439	0.0024	1.29599e-77	0.650856	-0.0234687	0.0143261	0.101385	FALSE	FALSE	FALSE	2	TRUE	NA	NA	NA	NA	NA	NA	NA
Primary analysis	5e-08	Dementia	met-a-314	Mannose || id:met-a-314	rs2141371	2	A	G	A	G	0.00918391	4.95856e-06	TRUE	1.71816e-15	68.0625	0.682	-0.0198	0.0024	3.27115e-16	0.652336	0.0186792	0.014411	0.194917	FALSE	FALSE	FALSE	2	TRUE	NA	NA	NA	NA	NA	NA	NA
Primary analysis	5e-08	Dementia	met-a-314	Mannose || id:met-a-314	rs6547811	2	A	T	A	T	0.00651171	2.58723e-07	TRUE	9.59352e-12	48.1289	0.1583	0.0222	0.0032	7.09741e-12	0.165745	-0.00546627	0.0184624	0.767171	FALSE	TRUE	FALSE	2	TRUE	NA	NA	NA	NA	NA	NA	NA
Primary analysis	5e-08	Dementia	met-a-314	Mannose || id:met-a-314	rs7349418	2	T	C	T	C	0.00557593	7.06654e-08	TRUE	2.62632e-10	41.1736	0.5484	0.0154	0.0024	1.84701e-10	0.599919	0.00216188	0.0139715	0.87703	FALSE	FALSE	FALSE	2	TRUE	NA	NA	NA	NA	NA	NA	NA
Primary analysis	5e-08	Dementia	met-a-314	Mannose || id:met-a-314	rs7583698	2	T	C	T	C	0.00643817	7.73371e-08	TRUE	1.09804e-11	47.5818	0.0483	0.0338	0.0049	8.5487e-12	0.0397976	-0.00560598	0.0346316	0.871405	FALSE	FALSE	FALSE	2	TRUE	NA	NA	NA	NA	NA	NA	NA
Primary analysis	5e-08	Dementia	met-a-314	Mannose || id:met-a-314	rs937813	2	C	T	C	T	0.00653265	1.45461e-06	TRUE	1.33851e-11	48.2847	0.0975	-0.0271	0.0039	2.64484e-12	0.100197	0.0159875	0.0227731	0.482657	FALSE	FALSE	FALSE	2	TRUE	NA	NA	NA	NA	NA	NA	NA
Primary analysis	5e-08	Dementia	met-a-360	Gamma-glutamyltyrosine || id:met-a-360	rs12192718	6	A	T	A	T	0.00456505	6.65564e-06	TRUE	6.54999e-08	32.2624	0.1412	0.0142	0.0025	2.09599e-08	0.102729	-0.0338575	0.0225462	0.133177	FALSE	TRUE	FALSE	2	TRUE	NA	NA	NA	NA	NA	NA	NA
Primary analysis	5e-08	Dementia	met-a-360	Gamma-glutamyltyrosine || id:met-a-360	rs1512342	4	T	C	T	C	0.00441938	7.40708e-06	TRUE	1.1535e-07	31.2284	0.3393	0.0095	0.0017	4.65897e-08	0.385548	-0.0221682	0.0139933	0.113149	FALSE	FALSE	FALSE	2	TRUE	NA	NA	NA	NA	NA	NA	NA
Primary analysis	5e-08	Dementia	met-a-360	Gamma-glutamyltyrosine || id:met-a-360	rs875740	16	A	C	A	C	0.00454374	7.49069e-06	TRUE	7.5782e-08	32.1111	0.6656	0.0102	0.0018	6.34498e-09	0.585334	-0.0219941	0.0138057	0.111134	FALSE	FALSE	FALSE	2	TRUE	NA	NA	NA	NA	NA	NA	NA
Primary analysis	5e-08	Dementia	met-a-360	Gamma-glutamyltyrosine || id:met-a-360	rs956966	2	G	A	G	A	0.00445548	1.04148e-06	TRUE	4.64177e-08	31.4846	0.5142	0.0101	0.0018	1.47499e-08	0.521806	-0.0081411	0.0137048	0.552489	FALSE	FALSE	FALSE	2	TRUE	NA	NA	NA	NA	NA	NA	NA
Primary analysis	5e-08	Dementia	met-a-360	Gamma-glutamyltyrosine || id:met-a-360	rs9940990	16	A	T	A	T	0.00472282	1.53073e-05	TRUE	7.08426e-08	33.3827	0.3545	-0.0104	0.0018	4.74504e-09	0.370424	0.032165	0.0141236	0.0227625	FALSE	TRUE	FALSE	2	TRUE	NA	NA	NA	NA	NA	NA	NA
Primary analysis	5e-08	Dementia	met-a-379	Carnitine || id:met-a-379	rs11183620	12	G	A	G	A	0.00418335	4.35874e-08	TRUE	4.3906e-08	30.8642	0.5324	-0.005	0.0009	3.00303e-08	0.642139	0.00174358	0.0143475	0.903275	FALSE	FALSE	FALSE	2	TRUE	NA	NA	NA	NA	NA	NA	NA
Primary analysis	5e-08	Dementia	met-a-379	Carnitine || id:met-a-379	rs11620955	14	G	A	G	A	0.00435162	6.3488e-06	TRUE	7.12044e-08	32.1111	0.5233	0.0051	0.0009	1.632e-08	0.584269	0.0202641	0.0138164	0.142466	FALSE	FALSE	FALSE	2	TRUE	NA	NA	NA	NA	NA	NA	NA
Primary analysis	5e-08	Dementia	met-a-379	Carnitine || id:met-a-379	rs11620973	14	G	A	G	A	0.00435162	3.10328e-06	TRUE	4.96985e-08	32.1111	0.3674	0.0051	0.0009	2.34601e-08	0.331222	-0.0148682	0.0144998	0.305172	FALSE	FALSE	FALSE	2	TRUE	NA	NA	NA	NA	NA	NA	NA
Primary analysis	5e-08	Dementia	met-a-379	Carnitine || id:met-a-379	rs1171618	10	C	T	C	T	0.0369003	1.37386e-05	TRUE	7.07372e-59	281.494	0.3808	0.0151	0.0009	1.58198e-59	0.53894	-0.0295724	0.0137065	0.0309635	FALSE	FALSE	FALSE	2	TRUE	NA	NA	NA	NA	NA	NA	NA
Primary analysis	5e-08	Dementia	met-a-379	Carnitine || id:met-a-379	rs12356193	10	G	A	G	A	0.0383842	1.48275e-05	TRUE	3.43802e-61	293.266	0.1638	-0.0274	0.0016	3.68638e-63	0.0961577	0.0516509	0.0230439	0.0249994	FALSE	FALSE	FALSE	2	TRUE	NA	NA	NA	NA	NA	NA	NA
Primary analysis	5e-08	Dementia	met-a-379	Carnitine || id:met-a-379	rs12709393	17	G	T	G	T	0.00469798	2.49806e-06	TRUE	1.2923e-08	34.679	0.3714	-0.0053	0.0009	6.40796e-09	0.378689	-0.012881	0.0140011	0.357575	FALSE	FALSE	FALSE	2	TRUE	NA	NA	NA	NA	NA	NA	NA
Primary analysis	5e-08	Dementia	met-a-379	Carnitine || id:met-a-379	rs13182512	5	T	A	T	A	0.00418335	5.33641e-08	TRUE	4.43758e-08	30.8642	0.6194	0.005	0.0009	3.36302e-08	0.583097	0.00186436	0.013865	0.893035	FALSE	TRUE	FALSE	2	TRUE	NA	NA	NA	NA	NA	NA	NA
Primary analysis	5e-08	Dementia	met-a-379	Carnitine || id:met-a-379	rs1466788	1	G	A	G	A	0.00911781	6.62535e-07	TRUE	8.1109e-16	67.6049	0.5932	0.0074	0.0009	3.05281e-16	0.642462	0.00675057	0.0142479	0.635646	FALSE	FALSE	FALSE	2	TRUE	NA	NA	NA	NA	NA	NA	NA
Primary analysis	5e-08	Dementia	met-a-379	Carnitine || id:met-a-379	rs2114713	15	G	T	G	T	0.00418335	1.95285e-06	TRUE	7.71878e-08	30.8642	0.42	0.005	0.0009	2.66502e-08	0.448405	0.0111618	0.0137219	0.415972	FALSE	FALSE	FALSE	2	TRUE	NA	NA	NA	NA	NA	NA	NA
Primary analysis	5e-08	Dementia	met-a-379	Carnitine || id:met-a-379	rs2279014	2	T	C	T	C	0.00418335	3.30864e-07	TRUE	5.23016e-08	30.8642	0.367	-0.005	0.0009	4.86295e-08	0.328848	0.00486666	0.0145352	0.737762	FALSE	FALSE	FALSE	2	TRUE	NA	NA	NA	NA	NA	NA	NA
Primary analysis	5e-08	Dementia	met-a-379	Carnitine || id:met-a-379	rs2396004	6	G	A	G	A	0.00401836	4.17631e-08	TRUE	8.09241e-08	29.642	0.5611	-0.0049	0.0009	4.31499e-08	0.620599	-0.0016669	0.0140129	0.905311	FALSE	FALSE	FALSE	2	TRUE	NA	NA	NA	NA	NA	NA	NA
Primary analysis	5e-08	Dementia	met-a-379	Carnitine || id:met-a-379	rs2492788	1	C	T	C	T	0.00401836	1.384e-06	TRUE	1.27343e-07	29.642	0.4543	-0.0049	0.0009	4.58005e-08	0.509542	-0.00930341	0.0135859	0.493482	FALSE	FALSE	FALSE	2	TRUE	NA	NA	NA	NA	NA	NA	NA
Primary analysis	5e-08	Dementia	met-a-379	Carnitine || id:met-a-379	rs3736438	17	G	T	G	T	0.00542988	7.66346e-07	TRUE	6.19336e-10	40.1111	0.6111	0.0057	0.0009	3.18603e-10	0.554362	-0.00696664	0.0136718	0.610357	FALSE	FALSE	FALSE	2	TRUE	NA	NA	NA	NA	NA	NA	NA
Primary analysis	5e-08	Dementia	met-a-379	Carnitine || id:met-a-379	rs419291	5	C	T	C	T	0.0103783	2.62334e-07	TRUE	6.4085e-18	77.0494	0.6333	-0.0079	0.0009	3.09599e-18	0.50801	0.00407836	0.0136796	0.7656	FALSE	FALSE	FALSE	2	TRUE	NA	NA	NA	NA	NA	NA	NA
Primary analysis	5e-08	Dementia	met-a-379	Carnitine || id:met-a-379	rs4860022	4	T	C	T	C	0.00505741	1.00524e-08	TRUE	1.62045e-09	37.3457	0.3362	-0.0055	0.0009	9.60196e-10	0.408429	-0.000810027	0.0138797	0.953461	FALSE	FALSE	FALSE	2	TRUE	NA	NA	NA	NA	NA	NA	NA
Primary analysis	5e-08	Dementia	met-a-379	Carnitine || id:met-a-379	rs6479648	10	A	G	A	G	0.012559	9.89047e-06	TRUE	1.75846e-20	93.4444	0.4199	-0.0087	0.0009	8.39847e-22	0.455569	0.0250475	0.0136826	0.0671583	FALSE	FALSE	FALSE	2	TRUE	NA	NA	NA	NA	NA	NA	NA
Primary analysis	5e-08	Dementia	met-a-379	Carnitine || id:met-a-379	rs6862024	5	A	G	A	G	0.00505741	7.49715e-06	TRUE	6.3139e-09	37.3457	0.3691	-0.0055	0.0009	8.98794e-10	0.340259	-0.0229036	0.0143704	0.11098	FALSE	FALSE	FALSE	2	TRUE	NA	NA	NA	NA	NA	NA	NA
Primary analysis	5e-08	Dementia	met-a-379	Carnitine || id:met-a-379	rs7098081	10	A	G	A	G	0.00731906	1.03336e-06	TRUE	6.67769e-13	54.1696	0.0469	0.0184	0.0025	3.09813e-13	0.0288559	-0.0241486	0.0408114	0.554042	FALSE	FALSE	FALSE	2	TRUE	NA	NA	NA	NA	NA	NA	NA
Primary analysis	5e-08	Dementia	met-a-379	Carnitine || id:met-a-379	rs735315	2	C	T	C	T	0.00487607	4.83166e-06	TRUE	9.22653e-09	36	0.5057	-0.0054	0.0009	1.86801e-09	0.420235	0.017755	0.0138767	0.200729	FALSE	FALSE	FALSE	2	TRUE	NA	NA	NA	NA	NA	NA	NA
Primary analysis	5e-08	Dementia	met-a-379	Carnitine || id:met-a-379	rs7737937	5	A	G	A	G	0.00556444	3.24967e-06	TRUE	6.2427e-10	41.1107	0.1512	-0.0109	0.0017	4.91247e-11	0.12024	0.0219868	0.0209535	0.294034	FALSE	FALSE	FALSE	2	TRUE	NA	NA	NA	NA	NA	NA	NA
Primary analysis	5e-08	Dementia	met-a-379	Carnitine || id:met-a-379	rs9842133	3	C	T	C	T	0.00683575	1.1003e-07	TRUE	2.58527e-12	50.5679	0.3351	-0.0064	0.0009	4.19952e-12	0.403188	-0.00268837	0.0139235	0.846895	FALSE	FALSE	FALSE	2	TRUE	NA	NA	NA	NA	NA	NA	NA
Primary analysis	5e-08	Dementia	met-a-381	N-acetylornithine || id:met-a-381	rs1036113	2	T	C	T	C	0.0773056	2.59237e-07	TRUE	1.25416e-125	598.542	0.2847	-0.1052	0.0043	9.77237e-135	0.197882	0.00506786	0.0170998	0.766948	FALSE	FALSE	FALSE	2	TRUE	NA	NA	NA	NA	NA	NA	NA
Primary analysis	5e-08	Dementia	met-a-381	N-acetylornithine || id:met-a-381	rs11679923	2	A	G	A	G	0.0167481	1.66006e-06	TRUE	7.72209e-08	29.7914	0.0316	-0.1239	0.0227	4.99103e-08	0.0167342	0.0395339	0.0527135	0.453268	FALSE	FALSE	FALSE	2	TRUE	NA	NA	NA	NA	NA	NA	NA
Primary analysis	5e-08	Dementia	met-a-381	N-acetylornithine || id:met-a-381	rs13415017	2	C	T	C	T	0.00591898	3.36936e-06	TRUE	4.19842e-08	32.1111	0.31	-0.034	0.006	1.456e-08	0.266657	-0.0171029	0.016007	0.285309	FALSE	FALSE	FALSE	2	TRUE	NA	NA	NA	NA	NA	NA	NA
Primary analysis	5e-08	Dementia	met-a-381	N-acetylornithine || id:met-a-381	rs1653259	2	A	G	A	G	0.00424224	9.79556e-07	TRUE	7.76208e-08	30.4357	0.0653	0.0491	0.0089	4.17696e-08	0.0498651	-0.0184827	0.0320823	0.564544	FALSE	FALSE	FALSE	2	TRUE	NA	NA	NA	NA	NA	NA	NA
Primary analysis	5e-08	Dementia	met-a-381	N-acetylornithine || id:met-a-381	rs17348756	2	T	C	T	C	0.00698637	5.27868e-06	TRUE	9.41809e-12	50.2618	0.1081	0.0475	0.0067	1.86509e-12	0.108875	-0.0291898	0.0218264	0.181104	FALSE	FALSE	FALSE	2	TRUE	NA	NA	NA	NA	NA	NA	NA
Primary analysis	5e-08	Dementia	met-a-381	N-acetylornithine || id:met-a-381	rs17349853	2	G	T	G	T	0.00932433	3.03901e-09	TRUE	5.63066e-16	67.24	0.0702	0.0738	0.009	1.8151e-16	0.116721	0.000687162	0.0214145	0.974401	FALSE	FALSE	FALSE	2	TRUE	NA	NA	NA	NA	NA	NA	NA
Primary analysis	5e-08	Dementia	met-a-381	N-acetylornithine || id:met-a-381	rs1881244	2	A	G	A	G	0.0658193	7.85264e-06	TRUE	1.52027e-104	503.342	0.063	-0.1907	0.0085	2.91072e-112	0.0962769	0.0378739	0.0232191	0.102859	FALSE	FALSE	FALSE	2	TRUE	NA	NA	NA	NA	NA	NA	NA
Primary analysis	5e-08	Dementia	met-a-381	N-acetylornithine || id:met-a-381	rs2043099	2	A	G	A	G	0.0196086	2.48167e-06	TRUE	2.09438e-31	142.886	0.2713	-0.0514	0.0043	1.08893e-32	0.351256	0.0131254	0.0143138	0.359154	FALSE	FALSE	FALSE	2	TRUE	NA	NA	NA	NA	NA	NA	NA
Primary analysis	5e-08	Dementia	met-a-381	N-acetylornithine || id:met-a-381	rs6546815	2	T	A	T	A	0.00470211	3.61589e-08	TRUE	1.01374e-08	33.7506	0.1297	0.0366	0.0063	4.59505e-09	0.0957255	0.00256971	0.0232162	0.911865	FALSE	TRUE	FALSE	2	TRUE	NA	NA	NA	NA	NA	NA	NA
Primary analysis	5e-08	Dementia	met-a-381	N-acetylornithine || id:met-a-381	rs7573275	2	A	G	A	G	0.153383	2.79712e-06	TRUE	2.70855e-260	1294.29	0.2739	-0.1511	0.0042	1e-200	0.262676	0.0151164	0.0155277	0.330298	FALSE	FALSE	FALSE	2	TRUE	NA	NA	NA	NA	NA	NA	NA
Primary analysis	5e-08	Dementia	met-a-419	1,5-anhydroglucitol (1,5-AG) || id:met-a-419	rs12465802	2	A	G	A	G	0.0174184	1.38278e-05	TRUE	1.07457e-27	129.391	0.31	-0.0364	0.0032	3.46577e-29	0.404953	0.0304113	0.0140498	0.0304229	FALSE	FALSE	FALSE	2	TRUE	NA	NA	NA	NA	NA	NA	NA
Primary analysis	5e-08	Dementia	met-a-419	1,5-anhydroglucitol (1,5-AG) || id:met-a-419	rs3800993	7	T	C	T	C	0.00863237	6.40559e-06	TRUE	1.83256e-14	63.5563	0.1697	0.0287	0.0036	1.52792e-15	0.173753	-0.0266786	0.0181091	0.140693	FALSE	FALSE	FALSE	2	TRUE	NA	NA	NA	NA	NA	NA	NA
Primary analysis	5e-08	Dementia	met-a-419	1,5-anhydroglucitol (1,5-AG) || id:met-a-419	rs4954573	2	G	T	G	T	0.0059977	9.68934e-06	TRUE	3.05641e-10	44.0413	0.2709	-0.0219	0.0033	2.52872e-11	0.308335	0.0269966	0.0148996	0.0700019	FALSE	FALSE	FALSE	2	TRUE	NA	NA	NA	NA	NA	NA	NA
Primary analysis	5e-08	Dementia	met-a-419	1,5-anhydroglucitol (1,5-AG) || id:met-a-419	rs6736412	2	A	G	A	G	0.0041273	1.02022e-07	TRUE	6.28192e-08	30.25	0.0412	-0.0396	0.0072	3.02698e-08	0.0706404	0.00498676	0.0268217	0.852506	FALSE	FALSE	FALSE	2	TRUE	NA	NA	NA	NA	NA	NA	NA
Primary analysis	5e-08	Dementia	met-a-419	1,5-anhydroglucitol (1,5-AG) || id:met-a-419	rs7570971	2	A	C	A	C	0.025481	1.43213e-05	TRUE	2.69138e-40	190.849	0.3255	-0.0373	0.0027	7.8614e-45	0.41024	0.0308831	0.0140198	0.027607	FALSE	FALSE	FALSE	2	TRUE	NA	NA	NA	NA	NA	NA	NA
Primary analysis	5e-08	Dementia	met-a-419	1,5-anhydroglucitol (1,5-AG) || id:met-a-419	rs9756306	3	A	G	A	G	0.00466972	1.29536e-06	TRUE	1.27998e-08	34.2442	0.3332	-0.0158	0.0027	3.63999e-09	0.282884	-0.00996912	0.0150479	0.507657	FALSE	FALSE	FALSE	2	TRUE	NA	NA	NA	NA	NA	NA	NA
Primary analysis	5e-08	Dementia	met-a-460	Androsterone sulfate || id:met-a-460	rs10278040	7	A	G	A	G	0.0648564	1.43608e-05	TRUE	8.01769e-105	508.784	0.0419	-0.3609	0.016	8.81049e-113	0.129809	0.0445531	0.0201976	0.0273937	FALSE	FALSE	FALSE	2	TRUE	NA	NA	NA	NA	NA	NA	NA
Primary analysis	5e-08	Dementia	met-a-460	Androsterone sulfate || id:met-a-460	rs13222543	7	T	C	T	C	0.0432297	2.27959e-06	TRUE	1.72121e-70	331.462	0.0199	-0.477	0.0262	6.80143e-74	0.0305838	0.0345744	0.0393406	0.379484	FALSE	FALSE	FALSE	2	TRUE	NA	NA	NA	NA	NA	NA	NA
Primary analysis	5e-08	Dementia	met-a-460	Androsterone sulfate || id:met-a-460	rs182420	19	T	C	T	C	0.00643302	1.66375e-06	TRUE	2.0645e-11	47.4982	0.7553	0.051	0.0074	6.23735e-12	0.77902	0.0123553	0.016456	0.452766	FALSE	FALSE	FALSE	2	TRUE	NA	NA	NA	NA	NA	NA	NA
Primary analysis	5e-08	Dementia	met-a-460	Androsterone sulfate || id:met-a-460	rs2141160	7	T	G	T	G	0.00479498	1.80676e-05	TRUE	3.45621e-08	35.3455	0.2465	0.0434	0.0073	2.49402e-09	0.266577	-0.0381278	0.01541	0.0133527	FALSE	FALSE	FALSE	2	TRUE	NA	NA	NA	NA	NA	NA	NA
Primary analysis	5e-08	Dementia	met-a-460	Androsterone sulfate || id:met-a-460	rs4236541	7	T	G	T	G	0.00468293	4.56993e-07	TRUE	8.91395e-09	34.5156	0.7287	0.0423	0.0072	5.08698e-09	0.760768	-0.00629125	0.0159881	0.693953	FALSE	FALSE	FALSE	2	TRUE	NA	NA	NA	NA	NA	NA	NA
Primary analysis	5e-08	Dementia	met-a-460	Androsterone sulfate || id:met-a-460	rs474229	7	T	G	T	G	0.0126832	8.82918e-07	TRUE	2.0281e-21	94.2393	0.6014	0.0631	0.0065	2.92213e-22	0.613356	0.00764873	0.0139844	0.584416	FALSE	FALSE	FALSE	2	TRUE	NA	NA	NA	NA	NA	NA	NA
Primary analysis	5e-08	Dementia	met-a-460	Androsterone sulfate || id:met-a-460	rs6465737	7	G	T	G	T	0.00618476	6.94894e-07	TRUE	3.9276e-11	45.6538	0.778	0.05	0.0074	1.54989e-11	0.726934	-0.00744876	0.0153511	0.627516	FALSE	FALSE	FALSE	2	TRUE	NA	NA	NA	NA	NA	NA	NA
Primary analysis	5e-08	Dementia	met-a-460	Androsterone sulfate || id:met-a-460	rs7778571	7	G	A	G	A	0.0101138	1.53436e-07	TRUE	1.63705e-17	74.9529	0.2456	-0.0632	0.0073	3.50429e-18	0.233328	0.0036709	0.0160999	0.81964	FALSE	FALSE	FALSE	2	TRUE	NA	NA	NA	NA	NA	NA	NA
Primary analysis	5e-08	Dementia	met-a-467	Hexanoylcarnitine || id:met-a-467	rs11161521	1	C	T	C	T	0.058243	6.80016e-06	TRUE	1.14631e-94	453.819	0.3017	-0.0703	0.0033	6.41948e-100	0.255835	0.023692	0.0156083	0.129036	FALSE	FALSE	FALSE	2	TRUE	NA	NA	NA	NA	NA	NA	NA
Primary analysis	5e-08	Dementia	met-a-467	Hexanoylcarnitine || id:met-a-467	rs1171615	10	T	C	T	C	0.00598798	1.85951e-05	TRUE	5.45779e-10	44.2045	0.7778	0.0246	0.0037	4.04576e-11	0.841152	-0.0466682	0.0185923	0.0120704	FALSE	FALSE	FALSE	2	TRUE	NA	NA	NA	NA	NA	NA	NA
Primary analysis	5e-08	Dementia	met-a-467	Hexanoylcarnitine || id:met-a-467	rs17304141	1	G	T	G	T	0.0150673	1.34373e-06	TRUE	3.90332e-25	112.255	0.0205	0.1282	0.0121	2.45527e-26	0.00938165	-0.0489133	0.0724912	0.499837	FALSE	FALSE	FALSE	2	TRUE	NA	NA	NA	NA	NA	NA	NA
Primary analysis	5e-08	Dementia	met-a-467	Hexanoylcarnitine || id:met-a-467	rs2070630	4	C	G	C	G	0.00517191	8.5316e-07	TRUE	1.67352e-09	38.1488	0.2948	-0.021	0.0034	6.75694e-10	0.260112	-0.00833112	0.0154954	0.590817	FALSE	TRUE	FALSE	2	TRUE	NA	NA	NA	NA	NA	NA	NA
Primary analysis	5e-08	Dementia	met-a-467	Hexanoylcarnitine || id:met-a-467	rs272869	5	G	A	G	A	0.00623982	1.40418e-07	TRUE	2.44989e-11	46.0753	0.6294	-0.0224	0.0033	1.39508e-11	0.508527	0.00298092	0.0136664	0.827335	FALSE	FALSE	FALSE	2	TRUE	NA	NA	NA	NA	NA	NA	NA
Primary analysis	5e-08	Dementia	met-a-467	Hexanoylcarnitine || id:met-a-467	rs5745515	1	T	C	T	C	0.00789751	1.37939e-06	TRUE	9.23649e-14	58.4133	0.0942	0.0428	0.0056	3.11889e-14	0.115316	-0.0146111	0.0213724	0.494203	FALSE	FALSE	FALSE	2	TRUE	NA	NA	NA	NA	NA	NA	NA
Primary analysis	5e-08	Dementia	met-a-467	Hexanoylcarnitine || id:met-a-467	rs5745542	1	G	C	G	C	0.00513929	4.55431e-06	TRUE	3.53146e-09	37.907	0.1023	0.0314	0.0051	4.98196e-10	0.126799	-0.0253549	0.020411	0.214157	FALSE	TRUE	FALSE	2	TRUE	NA	NA	NA	NA	NA	NA	NA
Primary analysis	5e-08	Dementia	met-a-467	Hexanoylcarnitine || id:met-a-467	rs721204	1	A	G	A	G	0.0132331	1.10511e-06	TRUE	2.93483e-22	98.4064	0.1115	0.0496	0.005	3.00193e-23	0.138034	-0.0121425	0.0198436	0.540596	FALSE	FALSE	FALSE	2	TRUE	NA	NA	NA	NA	NA	NA	NA
Primary analysis	5e-08	Dementia	met-a-467	Hexanoylcarnitine || id:met-a-467	rs7534288	1	T	C	T	C	0.00479715	1.60916e-06	TRUE	7.86227e-09	35.3712	0.027	-0.0565	0.0095	2.50998e-09	0.0204757	0.0351433	0.0475946	0.460279	FALSE	FALSE	FALSE	2	TRUE	NA	NA	NA	NA	NA	NA	NA
Primary analysis	5e-08	Dementia	met-a-479	Propionylcarnitine || id:met-a-479	rs10128501	10	G	A	G	A	0.00486618	9.9585e-06	TRUE	1.48938e-08	36	0.4197	-0.0108	0.0018	5.06302e-09	0.455484	0.0251256	0.0136783	0.0662247	FALSE	FALSE	FALSE	2	TRUE	NA	NA	NA	NA	NA	NA	NA
Primary analysis	5e-08	Dementia	met-a-479	Propionylcarnitine || id:met-a-479	rs12356193	10	G	A	G	A	0.0196519	1.48275e-05	TRUE	2.27185e-31	147.578	0.164	-0.0328	0.0027	1.9611e-33	0.0961577	0.0516509	0.0230439	0.0249994	FALSE	FALSE	FALSE	2	TRUE	NA	NA	NA	NA	NA	NA	NA
Primary analysis	5e-08	Dementia	met-a-479	Propionylcarnitine || id:met-a-479	rs2715311	18	A	G	A	G	0.00477691	4.22913e-07	TRUE	5.86321e-09	35.3364	0.3884	-0.0107	0.0018	6.574e-09	0.498271	-0.00518436	0.0136957	0.705029	FALSE	FALSE	FALSE	2	TRUE	NA	NA	NA	NA	NA	NA	NA
Primary analysis	5e-08	Dementia	met-a-479	Propionylcarnitine || id:met-a-479	rs662138	6	G	C	G	C	0.00784496	4.71063e-07	TRUE	7.46639e-14	58.2112	0.1701	-0.0206	0.0027	3.1463e-14	0.146854	0.00767857	0.0192201	0.689519	FALSE	TRUE	FALSE	2	TRUE	NA	NA	NA	NA	NA	NA	NA
Primary analysis	5e-08	Dementia	met-a-479	Propionylcarnitine || id:met-a-479	rs7727544	5	T	C	T	C	0.0090994	3.01755e-08	TRUE	5.2038e-16	67.6049	0.5553	-0.0148	0.0018	6.60693e-16	0.397454	0.00141383	0.0139825	0.91946	FALSE	FALSE	FALSE	2	TRUE	NA	NA	NA	NA	NA	NA	NA
Primary analysis	5e-08	Dementia	met-a-516	X-11444 || id:met-a-516	rs10199511	2	A	G	A	G	0.00659147	2.43852e-06	TRUE	1.47023e-11	48.51	0.1013	-0.0397	0.0057	4.10677e-12	0.0674537	0.0247294	0.027206	0.363367	FALSE	FALSE	FALSE	2	TRUE	NA	NA	NA	NA	NA	NA	NA
Primary analysis	5e-08	Dementia	met-a-516	X-11444 || id:met-a-516	rs1346644	2	C	G	C	G	0.00477078	3.0791e-06	TRUE	1.17269e-08	35.0464	0.1432	-0.0296	0.005	3.98703e-09	0.121541	0.0214025	0.020954	0.307064	FALSE	TRUE	FALSE	2	TRUE	NA	NA	NA	NA	NA	NA	NA
Primary analysis	5e-08	Dementia	met-a-516	X-11444 || id:met-a-516	rs2273664	2	A	G	A	G	0.00563488	7.22756e-06	TRUE	8.54604e-10	41.4301	0.0616	-0.0457	0.0071	9.83785e-11	0.0539495	0.0475736	0.0304007	0.11761	FALSE	FALSE	FALSE	2	TRUE	NA	NA	NA	NA	NA	NA	NA
Primary analysis	5e-08	Dementia	met-a-516	X-11444 || id:met-a-516	rs6735065	2	G	C	G	C	0.00972874	5.43739e-06	TRUE	2.99478e-16	71.8256	0.047	-0.0678	0.008	1.99388e-17	0.0441753	0.0454965	0.0335194	0.17468	FALSE	TRUE	FALSE	2	TRUE	NA	NA	NA	NA	NA	NA	NA
Primary analysis	5e-08	Dementia	met-a-516	X-11444 || id:met-a-516	rs7604035	2	C	T	C	T	0.0106164	8.0322e-09	TRUE	2.34477e-18	78.449	0.6739	-0.031	0.0035	9.39291e-19	0.645079	0.000744043	0.0142625	0.958395	FALSE	FALSE	FALSE	2	TRUE	NA	NA	NA	NA	NA	NA	NA
Primary analysis	5e-08	Dementia	met-a-543	X-11793--oxidized bilirubin* || id:met-a-543	rs10175949	2	A	G	A	G	0.00502966	4.90881e-06	TRUE	8.20211e-09	36.2146	0.8649	-0.0337	0.0056	2.229e-09	0.910791	0.0308517	0.0239224	0.197169	FALSE	FALSE	FALSE	2	TRUE	NA	NA	NA	NA	NA	NA	NA
Primary analysis	5e-08	Dementia	met-a-543	X-11793--oxidized bilirubin* || id:met-a-543	rs1115381	2	C	T	C	T	0.00830186	9.80627e-07	TRUE	3.74731e-14	59.9724	0.7375	0.0333	0.0043	5.59242e-15	0.716061	-0.00875659	0.0151914	0.564334	FALSE	FALSE	FALSE	2	TRUE	NA	NA	NA	NA	NA	NA	NA
Primary analysis	5e-08	Dementia	met-a-543	X-11793--oxidized bilirubin* || id:met-a-543	rs11563251	2	T	C	T	C	0.00422934	2.51593e-06	TRUE	1.02834e-07	30.4277	0.1081	-0.0342	0.0062	4.06902e-08	0.0984951	0.0214669	0.0232506	0.355859	FALSE	FALSE	FALSE	2	TRUE	NA	NA	NA	NA	NA	NA	NA
Primary analysis	5e-08	Dementia	met-a-543	X-11793--oxidized bilirubin* || id:met-a-543	rs11683356	2	A	G	A	G	0.00437291	3.76726e-07	TRUE	3.90365e-08	31.4651	0.0287	0.0718	0.0128	2.21799e-08	0.0373951	-0.0128652	0.0360096	0.720888	FALSE	FALSE	FALSE	2	TRUE	NA	NA	NA	NA	NA	NA	NA
Primary analysis	5e-08	Dementia	met-a-543	X-11793--oxidized bilirubin* || id:met-a-543	rs12479240	2	T	C	T	C	0.00440101	1.16586e-06	TRUE	4.40048e-08	31.6682	0.1686	-0.0287	0.0051	2.10698e-08	0.163696	-0.0116423	0.0185238	0.529672	FALSE	FALSE	FALSE	2	TRUE	NA	NA	NA	NA	NA	NA	NA
Primary analysis	5e-08	Dementia	met-a-543	X-11793--oxidized bilirubin* || id:met-a-543	rs28899194	2	T	C	T	C	0.00594476	4.53873e-07	TRUE	1.41724e-10	42.843	0.0345	0.072	0.011	5.04197e-11	0.0222992	0.017988	0.0458702	0.694948	FALSE	FALSE	FALSE	2	TRUE	NA	NA	NA	NA	NA	NA	NA
Primary analysis	5e-08	Dementia	met-a-543	X-11793--oxidized bilirubin* || id:met-a-543	rs3923630	12	G	A	G	A	0.00560264	9.9587e-06	TRUE	1.06445e-07	31.36	0.667	0.028	0.005	2.14398e-08	0.64991	-0.0263035	0.0143194	0.0662232	FALSE	FALSE	FALSE	2	TRUE	NA	NA	NA	NA	NA	NA	NA
Primary analysis	5e-08	Dementia	met-a-543	X-11793--oxidized bilirubin* || id:met-a-543	rs6760588	2	C	A	C	A	0.00674853	1.55366e-07	TRUE	6.74968e-12	48.675	0.2523	-0.03	0.0043	2.92415e-12	0.209165	0.00383061	0.0166957	0.81853	FALSE	FALSE	FALSE	2	TRUE	NA	NA	NA	NA	NA	NA	NA
Primary analysis	5e-08	Dementia	met-a-543	X-11793--oxidized bilirubin* || id:met-a-543	rs838705	2	A	G	A	G	0.00406097	9.46162e-06	TRUE	3.63974e-07	29.2115	0.6163	0.0227	0.0042	4.46498e-08	0.615512	-0.0250535	0.0139926	0.073377	FALSE	FALSE	FALSE	2	TRUE	NA	NA	NA	NA	NA	NA	NA
Primary analysis	5e-08	Dementia	met-a-543	X-11793--oxidized bilirubin* || id:met-a-543	rs887829	2	T	C	T	C	0.0672762	4.46963e-06	TRUE	8.64077e-108	516.731	0.3275	0.0932	0.0041	2.99916e-114	0.391666	-0.0172041	0.0139801	0.218467	FALSE	FALSE	FALSE	2	TRUE	NA	NA	NA	NA	NA	NA	NA
Primary analysis	5e-08	Dementia	met-a-570	X-12063 || id:met-a-570	rs10242455	7	G	A	G	A	0.0684416	8.11942e-06	TRUE	1.01691e-103	499.229	0.0665	-0.2212	0.0099	1.67109e-109	0.0724012	0.0429746	0.0259097	0.0971919	FALSE	FALSE	FALSE	2	TRUE	NA	NA	NA	NA	NA	NA	NA
Primary analysis	5e-08	Dementia	met-a-570	X-12063 || id:met-a-570	rs11045825	12	C	T	C	T	0.0132913	3.86239e-08	TRUE	3.9178e-21	91.5306	0.166	-0.0641	0.0067	1.61994e-21	0.111617	0.00246987	0.0215904	0.908923	FALSE	FALSE	FALSE	2	TRUE	NA	NA	NA	NA	NA	NA	NA
Primary analysis	5e-08	Dementia	met-a-570	X-12063 || id:met-a-570	rs11762932	7	G	A	G	A	0.00553997	1.64898e-05	TRUE	8.70155e-09	37.8538	0.2167	-0.0363	0.0059	6.25302e-10	0.226056	0.0386322	0.0163438	0.0180921	FALSE	FALSE	FALSE	2	TRUE	NA	NA	NA	NA	NA	NA	NA
Primary analysis	5e-08	Dementia	met-a-570	X-12063 || id:met-a-570	rs13230554	7	T	C	T	C	0.00965414	6.05636e-06	TRUE	4.3679e-15	66.2393	0.016	-0.1701	0.0209	4.31221e-16	0.0180101	0.0728898	0.0508832	0.152003	FALSE	FALSE	FALSE	2	TRUE	NA	NA	NA	NA	NA	NA	NA
Primary analysis	5e-08	Dementia	met-a-570	X-12063 || id:met-a-570	rs2291073	12	G	T	G	T	0.00515674	4.03816e-06	TRUE	1.15212e-08	35.2216	0.0802	-0.0546	0.0092	2.57199e-09	0.1367	-0.0233681	0.0199777	0.242117	FALSE	FALSE	FALSE	2	TRUE	NA	NA	NA	NA	NA	NA	NA
Primary analysis	5e-08	Dementia	met-a-570	X-12063 || id:met-a-570	rs2857468	12	T	A	T	A	0.00516576	1.06408e-07	TRUE	4.9396e-09	35.2836	0.9054	0.0594	0.01	2.44501e-09	0.887912	-0.00412367	0.0217176	0.849406	FALSE	TRUE	FALSE	2	TRUE	NA	NA	NA	NA	NA	NA	NA
Primary analysis	5e-08	Dementia	met-a-570	X-12063 || id:met-a-570	rs296396	19	C	T	C	T	0.00545422	9.40399e-06	TRUE	7.12489e-09	37.2646	0.8372	0.0409	0.0067	1.05499e-09	0.850474	0.0340898	0.0190977	0.0742574	FALSE	FALSE	FALSE	2	TRUE	NA	NA	NA	NA	NA	NA	NA
Primary analysis	5e-08	Dementia	met-a-570	X-12063 || id:met-a-570	rs4149056	12	C	T	C	T	0.0459585	6.63082e-06	TRUE	4.87078e-69	327.332	0.1621	0.1176	0.0065	1.25806e-73	0.201828	-0.0254206	0.0169596	0.133903	FALSE	FALSE	FALSE	2	TRUE	NA	NA	NA	NA	NA	NA	NA
Primary analysis	5e-08	Dementia	met-a-570	X-12063 || id:met-a-570	rs4917639	10	C	A	C	A	0.0053285	3.54197e-07	TRUE	3.23104e-09	36.4011	0.1985	0.0362	0.006	1.39399e-09	0.175257	0.00621207	0.017932	0.729024	FALSE	FALSE	FALSE	2	TRUE	NA	NA	NA	NA	NA	NA	NA
Primary analysis	5e-08	Dementia	met-a-570	X-12063 || id:met-a-570	rs6465760	7	A	G	A	G	0.00933081	1.50181e-06	TRUE	5.8102e-15	64	0.3009	0.0416	0.0052	9.50167e-16	0.353021	-0.0101762	0.0142657	0.475641	FALSE	FALSE	FALSE	2	TRUE	NA	NA	NA	NA	NA	NA	NA
Primary analysis	5e-08	Dementia	met-a-570	X-12063 || id:met-a-570	rs6544713	2	C	T	C	T	0.00554771	2.71811e-06	TRUE	2.59445e-09	37.907	0.6789	0.0314	0.0051	8.96995e-10	0.782571	-0.0158289	0.0164942	0.337224	FALSE	FALSE	FALSE	2	TRUE	NA	NA	NA	NA	NA	NA	NA
Primary analysis	5e-08	Dementia	met-a-570	X-12063 || id:met-a-570	rs7138177	12	G	A	G	A	0.00694357	3.63121e-08	TRUE	1.04047e-11	47.5115	0.1067	0.0579	0.0084	4.9705e-12	0.122948	-0.00230722	0.0208007	0.91168	FALSE	FALSE	FALSE	2	TRUE	NA	NA	NA	NA	NA	NA	NA
Primary analysis	5e-08	Dementia	met-a-570	X-12063 || id:met-a-570	rs7795644	7	T	C	T	C	0.0102431	1.42688e-06	TRUE	2.59835e-16	70.3221	0.0648	-0.1065	0.0127	4.75664e-17	0.0343389	0.0259174	0.0372746	0.486861	FALSE	FALSE	FALSE	2	TRUE	NA	NA	NA	NA	NA	NA	NA
Primary analysis	5e-08	Dementia	met-a-570	X-12063 || id:met-a-570	rs7797978	7	T	G	T	G	0.00740672	6.13297e-08	TRUE	2.20466e-12	50.7042	0.7356	0.0413	0.0058	7.52489e-13	0.761726	-0.00230871	0.0160158	0.885381	FALSE	FALSE	FALSE	2	TRUE	NA	NA	NA	NA	NA	NA	NA
Primary analysis	5e-08	Dementia	met-a-570	X-12063 || id:met-a-570	rs952319	7	T	C	T	C	0.0229727	1.35582e-05	TRUE	4.76342e-34	159.77	0.1352	-0.0948	0.0075	1.39091e-36	0.210966	0.0355639	0.0165928	0.0320863	FALSE	FALSE	FALSE	2	TRUE	NA	NA	NA	NA	NA	NA	NA
Primary analysis	5e-08	Dementia	met-a-615	Octanoylcarnitine || id:met-a-615	rs17304141	1	G	T	G	T	0.012496	1.34373e-06	TRUE	4.60777e-21	92.9191	0.0214	0.1417	0.0147	4.07099e-22	0.00938165	-0.0489133	0.0724912	0.499837	FALSE	FALSE	FALSE	2	TRUE	NA	NA	NA	NA	NA	NA	NA
Primary analysis	5e-08	Dementia	met-a-615	Octanoylcarnitine || id:met-a-615	rs5745515	1	T	C	T	C	0.00622598	1.37939e-06	TRUE	4.02136e-11	46.0038	0.0972	0.0468	0.0069	8.23759e-12	0.115316	-0.0146111	0.0213724	0.494203	FALSE	FALSE	FALSE	2	TRUE	NA	NA	NA	NA	NA	NA	NA
Primary analysis	5e-08	Dementia	met-a-615	Octanoylcarnitine || id:met-a-615	rs5745542	1	G	C	G	C	0.0084934	4.55431e-06	TRUE	1.95015e-14	62.9013	0.1025	0.046	0.0058	2.1702e-15	0.126799	-0.0253549	0.020411	0.214157	FALSE	TRUE	FALSE	2	TRUE	NA	NA	NA	NA	NA	NA	NA
Primary analysis	5e-08	Dementia	met-a-615	Octanoylcarnitine || id:met-a-615	rs6849801	4	G	C	G	C	0.00613345	8.7128e-06	TRUE	1.52927e-10	45.3159	0.3034	0.0276	0.0041	1.59698e-11	0.381769	-0.0241377	0.0140485	0.085765	FALSE	TRUE	FALSE	2	TRUE	NA	NA	NA	NA	NA	NA	NA
Primary analysis	5e-08	Dementia	met-a-615	Octanoylcarnitine || id:met-a-615	rs721204	1	A	G	A	G	0.00898182	1.10511e-06	TRUE	1.5982e-15	66.5512	0.1116	0.0465	0.0057	6.29361e-16	0.138034	-0.0121425	0.0198436	0.540596	FALSE	FALSE	FALSE	2	TRUE	NA	NA	NA	NA	NA	NA	NA
Primary analysis	5e-08	Dementia	met-a-615	Octanoylcarnitine || id:met-a-615	rs7552404	1	G	A	G	A	0.0452257	5.10904e-06	TRUE	2.398e-73	347.822	0.3016	-0.0746	0.004	1.26911e-77	0.262217	0.0204091	0.015512	0.188275	FALSE	FALSE	FALSE	2	TRUE	NA	NA	NA	NA	NA	NA	NA
Primary analysis	5e-08	Dementia	met-a-615	Octanoylcarnitine || id:met-a-615	rs8396	4	C	T	C	T	0.0181739	7.8388e-07	TRUE	3.20559e-30	135.921	0.3028	-0.0478	0.0041	1.37689e-31	0.259898	-0.007979	0.0154824	0.606302	FALSE	FALSE	FALSE	2	TRUE	NA	NA	NA	NA	NA	NA	NA
Primary analysis	5e-08	Dementia	met-a-627	Epiandrosterone sulfate || id:met-a-627	rs10228787	7	T	C	T	C	0.0168025	2.53465e-05	TRUE	1.54619e-07	30.1291	0.0145	-0.2245	0.0409	3.97402e-08	0.0392219	0.101389	0.0345972	0.00338345	FALSE	FALSE	FALSE	2	TRUE	NA	NA	NA	NA	NA	NA	NA
Primary analysis	5e-08	Dementia	met-a-627	Epiandrosterone sulfate || id:met-a-627	rs11981478	7	T	C	T	C	0.0443674	7.64365e-06	TRUE	2.00946e-71	340.034	0.0861	-0.1844	0.01	2.80092e-75	0.151129	0.0304713	0.0189345	0.107551	FALSE	FALSE	FALSE	2	TRUE	NA	NA	NA	NA	NA	NA	NA
Primary analysis	5e-08	Dementia	met-a-627	Epiandrosterone sulfate || id:met-a-627	rs13222543	7	T	C	T	C	0.0275885	2.27959e-06	TRUE	6.12283e-45	207.79	0.0203	-0.3474	0.0241	3.30674e-47	0.0305838	0.0345744	0.0393406	0.379484	FALSE	FALSE	FALSE	2	TRUE	NA	NA	NA	NA	NA	NA	NA
Primary analysis	5e-08	Dementia	met-a-627	Epiandrosterone sulfate || id:met-a-627	rs2141160	7	T	G	T	G	0.00422688	1.80676e-05	TRUE	2.57293e-07	31.0891	0.2462	0.0368	0.0066	2.37001e-08	0.266577	-0.0381278	0.01541	0.0133527	FALSE	FALSE	FALSE	2	TRUE	NA	NA	NA	NA	NA	NA	NA
Primary analysis	5e-08	Dementia	met-a-627	Epiandrosterone sulfate || id:met-a-627	rs474229	7	T	G	T	G	0.00972926	8.82918e-07	TRUE	1.05221e-16	71.9572	0.6017	0.0492	0.0058	3.51237e-17	0.613356	0.00764873	0.0139844	0.584416	FALSE	FALSE	FALSE	2	TRUE	NA	NA	NA	NA	NA	NA	NA
Primary analysis	5e-08	Dementia	met-a-627	Epiandrosterone sulfate || id:met-a-627	rs6465737	7	G	T	G	T	0.00432715	6.94894e-07	TRUE	3.65414e-08	31.8298	0.777	0.0378	0.0067	1.90801e-08	0.726934	-0.00744876	0.0153511	0.627516	FALSE	FALSE	FALSE	2	TRUE	NA	NA	NA	NA	NA	NA	NA
Primary analysis	5e-08	Dementia	met-a-627	Epiandrosterone sulfate || id:met-a-627	rs7778571	7	G	A	G	A	0.00627944	1.53436e-07	TRUE	2.23183e-11	46.2812	0.2459	-0.0449	0.0066	8.90635e-12	0.233328	0.0036709	0.0160999	0.81964	FALSE	FALSE	FALSE	2	TRUE	NA	NA	NA	NA	NA	NA	NA
Primary analysis	5e-08	Dementia	met-a-640	X-12696 || id:met-a-640	rs12465802	2	A	G	A	G	0.0189306	1.38278e-05	TRUE	6.9907e-29	134.917	0.2879	-0.0302	0.0026	2.35126e-30	0.404953	0.0304113	0.0140498	0.0304229	FALSE	FALSE	FALSE	2	TRUE	NA	NA	NA	NA	NA	NA	NA
Primary analysis	5e-08	Dementia	met-a-640	X-12696 || id:met-a-640	rs13005339	2	G	A	G	A	0.00422152	5.06296e-06	TRUE	2.00666e-07	29.642	0.717	0.0147	0.0027	2.69998e-08	0.692065	-0.0194084	0.0148184	0.190282	FALSE	FALSE	FALSE	2	TRUE	NA	NA	NA	NA	NA	NA	NA
Primary analysis	5e-08	Dementia	met-a-640	X-12696 || id:met-a-640	rs3800993	7	T	C	T	C	0.0055067	6.40559e-06	TRUE	2.7912e-09	38.716	0.1701	0.0224	0.0036	4.062e-10	0.173753	-0.0266786	0.0181091	0.140693	FALSE	FALSE	FALSE	2	TRUE	NA	NA	NA	NA	NA	NA	NA
Primary analysis	5e-08	Dementia	met-a-640	X-12696 || id:met-a-640	rs7568884	2	T	C	T	C	0.00703538	1.00004e-05	TRUE	2.13427e-11	49.5399	0.2496	-0.0183	0.0026	5.38766e-12	0.308092	0.0274329	0.0149031	0.0656568	FALSE	FALSE	FALSE	2	TRUE	NA	NA	NA	NA	NA	NA	NA
Primary analysis	5e-08	Dementia	met-a-640	X-12696 || id:met-a-640	rs7570971	2	A	C	A	C	0.0177196	1.43213e-05	TRUE	4.79512e-27	126.13	0.3257	-0.0292	0.0026	3.0297e-28	0.41024	0.0308831	0.0140198	0.027607	FALSE	FALSE	FALSE	2	TRUE	NA	NA	NA	NA	NA	NA	NA
Primary analysis	5e-08	Alzheimer's disease	met-a-427	2-hydroxyisobutyrate || id:met-a-427	rs11160112	14	C	T	C	T	0.00507809	4.40169e-07	TRUE	1.11141e-07	31.5325	0.2872	0.0146	0.0026	2.33701e-08	NA	0.0026	0.0155	0.8659	FALSE	FALSE	FALSE	2	TRUE	NA	NA	NA	NA	NA	NA	NA
Primary analysis	5e-08	Alzheimer's disease	met-a-427	2-hydroxyisobutyrate || id:met-a-427	rs11635023	15	A	G	A	G	0.00474741	7.23938e-08	TRUE	2.48064e-07	29.4694	0.508	-0.0152	0.0028	4.24796e-08	NA	0.001	0.0147	0.9465	FALSE	FALSE	FALSE	2	TRUE	NA	NA	NA	NA	NA	NA	NA
Primary analysis	5e-08	Alzheimer's disease	met-a-427	2-hydroxyisobutyrate || id:met-a-427	rs1795963	12	G	A	G	A	0.0102531	7.28148e-05	TRUE	2.84412e-12	64	0.623	0.0208	0.0026	1.26503e-15	NA	-0.0315	0.0146	0.0312097	FALSE	FALSE	FALSE	2	TRUE	NA	NA	NA	NA	NA	NA	NA
Primary analysis	5e-08	Alzheimer's disease	met-a-427	2-hydroxyisobutyrate || id:met-a-427	rs493519	12	C	T	C	T	0.0121906	5.29817e-05	TRUE	7.59826e-15	76.2427	0.8748	0.0358	0.0041	1.32404e-18	NA	-0.0392	0.0213	0.0658097	FALSE	FALSE	FALSE	2	TRUE	NA	NA	NA	NA	NA	NA	NA
Primary analysis	5e-08	Alzheimer's disease	met-a-460	Androsterone sulfate || id:met-a-460	rs10278040	7	A	G	A	G	0.0648564	7.9986e-05	TRUE	1.76574e-92	508.784	0.0419	-0.3609	0.016	8.81049e-113	NA	0.0701	0.031	0.0236298	FALSE	FALSE	FALSE	2	TRUE	NA	NA	NA	NA	NA	NA	NA
Primary analysis	5e-08	Alzheimer's disease	met-a-460	Androsterone sulfate || id:met-a-460	rs13222543	7	T	C	T	C	0.0432297	5.65448e-05	TRUE	3.36581e-61	331.462	0.0199	-0.477	0.0262	6.80143e-74	NA	0.1059	0.0557	0.0573601	FALSE	FALSE	FALSE	2	TRUE	NA	NA	NA	NA	NA	NA	NA
Primary analysis	5e-08	Alzheimer's disease	met-a-460	Androsterone sulfate || id:met-a-460	rs182420	19	T	C	T	C	0.00643302	3.5473e-08	TRUE	7.77945e-11	47.4982	0.7553	0.051	0.0074	6.23735e-12	NA	-0.0008	0.0168	0.9629	FALSE	FALSE	FALSE	2	TRUE	NA	NA	NA	NA	NA	NA	NA
Primary analysis	5e-08	Alzheimer's disease	met-a-460	Androsterone sulfate || id:met-a-460	rs2141160	7	T	G	T	G	0.00479498	0.000117632	TRUE	2.07273e-06	35.3455	0.2465	0.0434	0.0073	2.49402e-09	NA	-0.0447	0.0163	0.006223	FALSE	FALSE	FALSE	2	TRUE	NA	NA	NA	NA	NA	NA	NA
Primary analysis	5e-08	Alzheimer's disease	met-a-460	Androsterone sulfate || id:met-a-460	rs4236541	7	T	G	T	G	0.00468293	0.000151049	TRUE	5.05029e-06	34.5156	0.7287	0.0423	0.0072	5.08698e-09	NA	-0.0491	0.0158	0.00194102	FALSE	FALSE	FALSE	2	TRUE	NA	NA	NA	NA	NA	NA	NA
Primary analysis	5e-08	Alzheimer's disease	met-a-460	Androsterone sulfate || id:met-a-460	rs474229	7	T	G	T	G	0.0126832	6.0446e-05	TRUE	1.3008e-17	94.2393	0.6014	0.0631	0.0065	2.92213e-22	NA	-0.0287	0.0146	0.0489204	FALSE	FALSE	FALSE	2	TRUE	NA	NA	NA	NA	NA	NA	NA
Primary analysis	5e-08	Alzheimer's disease	met-a-460	Androsterone sulfate || id:met-a-460	rs6465737	7	G	T	G	T	0.00618476	3.49307e-05	TRUE	3.3577e-09	45.6538	0.778	0.05	0.0074	1.54989e-11	NA	-0.0263	0.0176	0.1358	FALSE	FALSE	FALSE	2	TRUE	NA	NA	NA	NA	NA	NA	NA
Primary analysis	5e-08	Alzheimer's disease	met-a-460	Androsterone sulfate || id:met-a-460	rs7778571	7	G	A	G	A	0.0101138	0.000153562	TRUE	6.96395e-13	74.9529	0.2456	-0.0632	0.0073	3.50429e-18	NA	0.0517	0.0165	0.00177101	FALSE	FALSE	FALSE	2	TRUE	NA	NA	NA	NA	NA	NA	NA
Primary analysis	5e-08	Alzheimer's disease	met-a-500	3-dehydrocarnitine* || id:met-a-500	rs10070034	5	A	G	A	G	0.00535144	4.26077e-05	TRUE	5.86965e-08	39.5931	0.0297	-0.0409	0.0065	4.302e-10	NA	0.0642	0.0389	0.0987393	FALSE	FALSE	FALSE	2	TRUE	NA	NA	NA	NA	NA	NA	NA
Primary analysis	5e-08	Alzheimer's disease	met-a-500	3-dehydrocarnitine* || id:met-a-500	rs17171585	5	G	T	G	T	0.00616255	4.98612e-05	TRUE	6.01532e-09	45.6314	0.057	-0.0331	0.0049	2.063e-11	NA	0.0707	0.0396	0.0742301	FALSE	FALSE	FALSE	2	TRUE	NA	NA	NA	NA	NA	NA	NA
Primary analysis	5e-08	Alzheimer's disease	met-a-500	3-dehydrocarnitine* || id:met-a-500	rs273913	5	C	T	C	T	0.0145948	1.50071e-05	TRUE	1.33641e-21	108.994	0.6178	-0.0261	0.0025	1.08393e-25	NA	0.0143	0.0146	0.3272	FALSE	FALSE	FALSE	2	TRUE	NA	NA	NA	NA	NA	NA	NA
Primary analysis	5e-08	Alzheimer's disease	met-a-500	3-dehydrocarnitine* || id:met-a-500	rs316019	6	C	A	C	A	0.00422131	5.14963e-07	TRUE	1.72414e-07	31.1963	0.9014	0.0229	0.0041	2.05902e-08	NA	-0.0043	0.0237	0.856	FALSE	FALSE	FALSE	2	TRUE	TRUE	rs316019	rs316010	A	C	C	TRUE
Primary analysis	5e-08	Alzheimer's disease	met-a-500	3-dehydrocarnitine* || id:met-a-500	rs7737937	5	A	G	A	G	0.0121153	1.95608e-05	TRUE	6.80368e-18	90.25	0.1512	-0.0323	0.0034	7.89223e-22	NA	0.0227	0.0203	0.2639	FALSE	FALSE	FALSE	2	TRUE	NA	NA	NA	NA	NA	NA	NA
Primary analysis	5e-08	Alzheimer's disease	met-a-505	X-03056--N-[3-(2-Oxopyrrolidin-1-yl)propyl]acetamide || id:met-a-505	rs1005390	7	G	T	G	T	0.00794188	2.36301e-05	TRUE	6.6819e-12	58.9282	0.2002	-0.0261	0.0034	2.49977e-14	NA	-0.022	0.0179	0.219	FALSE	FALSE	FALSE	2	TRUE	NA	NA	NA	NA	NA	NA	NA
Primary analysis	5e-08	Alzheimer's disease	met-a-505	X-03056--N-[3-(2-Oxopyrrolidin-1-yl)propyl]acetamide || id:met-a-505	rs10776672	10	A	G	A	G	0.00472438	5.12997e-05	TRUE	5.41619e-07	34.9412	0.8929	-0.0266	0.0045	3.34603e-09	NA	-0.0431	0.0238	0.0707604	FALSE	FALSE	FALSE	2	TRUE	NA	NA	NA	NA	NA	NA	NA
Primary analysis	5e-08	Alzheimer's disease	met-a-505	X-03056--N-[3-(2-Oxopyrrolidin-1-yl)propyl]acetamide || id:met-a-505	rs11978239	7	G	A	G	A	0.00420747	4.34544e-07	TRUE	1.75528e-07	31.1021	0.2909	-0.0145	0.0026	4.74602e-08	NA	-0.0026	0.0156	0.8695	FALSE	FALSE	FALSE	2	TRUE	NA	NA	NA	NA	NA	NA	NA
Primary analysis	5e-08	Alzheimer's disease	met-a-505	X-03056--N-[3-(2-Oxopyrrolidin-1-yl)propyl]acetamide || id:met-a-505	rs3798167	6	T	G	T	G	0.00481947	2.00254e-05	TRUE	1.25383e-07	35.6479	0.2058	0.0203	0.0034	2.01799e-09	NA	0.0198	0.0175	0.2587	FALSE	FALSE	FALSE	2	TRUE	NA	NA	NA	NA	NA	NA	NA
Primary analysis	5e-08	Alzheimer's disease	met-a-505	X-03056--N-[3-(2-Oxopyrrolidin-1-yl)propyl]acetamide || id:met-a-505	rs6502844	17	T	C	T	C	0.00505306	7.82093e-06	TRUE	2.73579e-08	37.3845	0.8435	0.0214	0.0035	6.92102e-10	NA	0.014	0.0198	0.4792	FALSE	FALSE	FALSE	2	TRUE	NA	NA	NA	NA	NA	NA	NA
Primary analysis	5e-08	Alzheimer's disease	met-a-627	Epiandrosterone sulfate || id:met-a-627	rs10228787	7	T	C	T	C	0.0168025	0.000140331	TRUE	9.22563e-07	30.1291	0.0145	-0.2245	0.0409	3.97402e-08	NA	0.1908	0.0637	0.00274701	FALSE	FALSE	FALSE	2	TRUE	NA	NA	NA	NA	NA	NA	NA
Primary analysis	5e-08	Alzheimer's disease	met-a-627	Epiandrosterone sulfate || id:met-a-627	rs11981478	7	T	C	T	C	0.0443674	0.000116553	TRUE	7.35909e-61	340.034	0.0861	-0.1844	0.01	2.80092e-75	NA	0.0707	0.0259	0.00629695	FALSE	FALSE	FALSE	2	TRUE	NA	NA	NA	NA	NA	NA	NA
Primary analysis	5e-08	Alzheimer's disease	met-a-627	Epiandrosterone sulfate || id:met-a-627	rs13222543	7	T	C	T	C	0.0275885	5.65448e-05	TRUE	1.59247e-38	207.79	0.0203	-0.3474	0.0241	3.30674e-47	NA	0.1059	0.0557	0.0573601	FALSE	FALSE	FALSE	2	TRUE	NA	NA	NA	NA	NA	NA	NA
Primary analysis	5e-08	Alzheimer's disease	met-a-627	Epiandrosterone sulfate || id:met-a-627	rs2141160	7	T	G	T	G	0.00422688	0.000117632	TRUE	1.09162e-05	31.0891	0.2462	0.0368	0.0066	2.37001e-08	NA	-0.0447	0.0163	0.006223	FALSE	FALSE	FALSE	2	TRUE	NA	NA	NA	NA	NA	NA	NA
Primary analysis	5e-08	Alzheimer's disease	met-a-627	Epiandrosterone sulfate || id:met-a-627	rs474229	7	T	G	T	G	0.00972926	6.0446e-05	TRUE	1.45581e-13	71.9572	0.6017	0.0492	0.0058	3.51237e-17	NA	-0.0287	0.0146	0.0489204	FALSE	FALSE	FALSE	2	TRUE	NA	NA	NA	NA	NA	NA	NA
Primary analysis	5e-08	Alzheimer's disease	met-a-627	Epiandrosterone sulfate || id:met-a-627	rs6465737	7	G	T	G	T	0.00432715	3.49307e-05	TRUE	1.1698e-06	31.8298	0.777	0.0378	0.0067	1.90801e-08	NA	-0.0263	0.0176	0.1358	FALSE	FALSE	FALSE	2	TRUE	NA	NA	NA	NA	NA	NA	NA
Primary analysis	5e-08	Alzheimer's disease	met-a-627	Epiandrosterone sulfate || id:met-a-627	rs7778571	7	G	A	G	A	0.00627944	0.000153562	TRUE	5.56613e-08	46.2812	0.2459	-0.0449	0.0066	8.90635e-12	NA	0.0517	0.0165	0.00177101	FALSE	FALSE	FALSE	2	TRUE	NA	NA	NA	NA	NA	NA	NA
Primary analysis	5e-08	Alzheimer's disease	met-a-640	X-12696 || id:met-a-640	rs12465802	2	A	G	A	G	0.0189306	9.48522e-05	TRUE	1.6322e-24	134.917	0.2879	-0.0302	0.0026	2.35126e-30	NA	0.0394	0.016	0.0136399	FALSE	FALSE	FALSE	2	TRUE	NA	NA	NA	NA	NA	NA	NA
Primary analysis	5e-08	Alzheimer's disease	met-a-640	X-12696 || id:met-a-640	rs13005339	2	G	A	G	A	0.00422152	4.12263e-07	TRUE	3.15192e-07	29.642	0.717	0.0147	0.0027	2.69998e-08	NA	-0.0025	0.0154	0.8706	FALSE	FALSE	FALSE	2	TRUE	NA	NA	NA	NA	NA	NA	NA
Primary analysis	5e-08	Alzheimer's disease	met-a-640	X-12696 || id:met-a-640	rs3800993	7	T	C	T	C	0.0055067	5.57477e-07	TRUE	5.14456e-09	38.716	0.1701	0.0224	0.0036	4.062e-10	NA	0.0037	0.0196	0.8509	FALSE	FALSE	FALSE	2	TRUE	NA	NA	NA	NA	NA	NA	NA
Primary analysis	5e-08	Alzheimer's disease	met-a-640	X-12696 || id:met-a-640	rs7568884	2	T	C	T	C	0.00703538	1.4485e-05	TRUE	1.86521e-10	49.5399	0.2496	-0.0183	0.0026	5.38766e-12	NA	0.0153	0.0159	0.3355	FALSE	FALSE	FALSE	2	TRUE	NA	NA	NA	NA	NA	NA	NA
Primary analysis	5e-08	Alzheimer's disease	met-a-640	X-12696 || id:met-a-640	rs7570971	2	A	C	A	C	0.0177196	7.46608e-05	TRUE	2.67007e-23	126.13	0.3257	-0.0292	0.0026	3.0297e-28	NA	0.0343	0.0157	0.0286603	FALSE	FALSE	FALSE	2	TRUE	NA	NA	NA	NA	NA	NA	NA
Primary analysis	5e-08	Alzheimer's disease	met-a-684	X-13431--nonanoylcarnitine* || id:met-a-684	rs12566232	1	C	A	C	A	0.0126064	8.2251e-07	TRUE	3.52752e-17	79.5664	0.2905	0.0446	0.005	5.69377e-19	NA	0.0036	0.0157	0.8189	FALSE	FALSE	FALSE	2	TRUE	TRUE	rs12566232	rs6690449	C	A	C	TRUE
Primary analysis	5e-08	Alzheimer's disease	met-a-684	X-13431--nonanoylcarnitine* || id:met-a-684	rs1509821	2	T	C	T	C	0.0090701	1.07794e-06	TRUE	1.08191e-12	57.0422	0.1091	0.0574	0.0076	5.28445e-14	NA	0.0063	0.024	0.7944	FALSE	FALSE	FALSE	2	TRUE	NA	NA	NA	NA	NA	NA	NA
Primary analysis	5e-08	Alzheimer's disease	met-a-684	X-13431--nonanoylcarnitine* || id:met-a-684	rs2302539	2	A	G	A	G	0.0196685	7.58953e-05	TRUE	1.84557e-23	125.033	0.4002	0.0492	0.0044	1.37088e-28	NA	-0.0326	0.0148	0.0273899	FALSE	FALSE	FALSE	2	TRUE	NA	NA	NA	NA	NA	NA	NA
Primary analysis	5e-08	Alzheimer's disease	met-a-684	X-13431--nonanoylcarnitine* || id:met-a-684	rs2539861	2	C	A	C	A	0.0071641	2.49281e-05	TRUE	1.77944e-09	44.9689	0.0809	-0.057	0.0085	2.208e-11	NA	0.0332	0.0263	0.2071	FALSE	FALSE	FALSE	2	TRUE	NA	NA	NA	NA	NA	NA	NA
Primary analysis	5e-08	Alzheimer's disease	met-a-684	X-13431--nonanoylcarnitine* || id:met-a-684	rs3738934	2	C	T	C	T	0.088236	8.87936e-05	TRUE	8.11302e-111	603.102	0.3769	0.1056	0.0043	1.2106e-134	NA	-0.0355	0.0149	0.0173101	FALSE	FALSE	FALSE	2	TRUE	NA	NA	NA	NA	NA	NA	NA
Primary analysis	5e-08	Alzheimer's disease	met-a-684	X-13431--nonanoylcarnitine* || id:met-a-684	rs4672574	2	C	T	C	T	0.00718194	2.03354e-06	TRUE	3.10367e-10	45.0816	0.3639	-0.0329	0.0049	1.99297e-11	NA	-0.0053	0.0147	0.7204	FALSE	FALSE	FALSE	2	TRUE	NA	NA	NA	NA	NA	NA	NA
Primary analysis	5e-08	Alzheimer's disease	met-a-684	X-13431--nonanoylcarnitine* || id:met-a-684	rs992029	2	T	C	T	C	0.00479654	1.06459e-08	TRUE	1.79807e-07	30.0361	0.0981	-0.0422	0.0077	3.926e-08	NA	-0.0006	0.023	0.9805	FALSE	FALSE	FALSE	2	TRUE	NA	NA	NA	NA	NA	NA	NA
Primary analysis	5e-08	Alzheimer's disease	met-a-746	5alpha-androstan-3beta,17beta-diol disulfate || id:met-a-746	rs10267212	7	C	T	C	T	0.00514131	0.000107717	TRUE	1.17986e-06	35.8237	0.2997	0.0407	0.0068	1.65501e-09	NA	-0.0412	0.0157	0.00851001	FALSE	FALSE	FALSE	2	TRUE	NA	NA	NA	NA	NA	NA	NA
Primary analysis	5e-08	Alzheimer's disease	met-a-746	5alpha-androstan-3beta,17beta-diol disulfate || id:met-a-746	rs10278040	7	A	G	A	G	0.0181359	7.9986e-05	TRUE	1.42036e-23	128.04	0.0419	-0.1901	0.0168	1.17112e-29	NA	0.0701	0.031	0.0236298	FALSE	FALSE	FALSE	2	TRUE	NA	NA	NA	NA	NA	NA	NA
Primary analysis	5e-08	Alzheimer's disease	met-a-746	5alpha-androstan-3beta,17beta-diol disulfate || id:met-a-746	rs13222543	7	T	C	T	C	0.0123919	5.65448e-05	TRUE	1.65628e-16	86.9788	0.0201	-0.263	0.0282	1.17896e-20	NA	0.1059	0.0557	0.0573601	FALSE	FALSE	FALSE	2	TRUE	NA	NA	NA	NA	NA	NA	NA
Primary analysis	5e-08	Alzheimer's disease	met-a-746	5alpha-androstan-3beta,17beta-diol disulfate || id:met-a-746	rs2547231	19	A	C	A	C	0.0132363	1.1393e-05	TRUE	7.23865e-19	92.9847	0.8298	0.081	0.0084	3.34888e-22	NA	-0.0163	0.0191	0.3952	FALSE	FALSE	FALSE	2	TRUE	NA	NA	NA	NA	NA	NA	NA
Primary analysis	5e-08	Alzheimer's disease	met-a-746	5alpha-androstan-3beta,17beta-diol disulfate || id:met-a-746	rs4149056	12	C	T	C	T	0.00502795	2.18508e-06	TRUE	3.80534e-08	35.0299	0.1614	0.0509	0.0086	3.99503e-09	NA	0.0074	0.0198	0.7085	FALSE	FALSE	FALSE	2	TRUE	NA	NA	NA	NA	NA	NA	NA
Primary analysis	5e-08	Alzheimer's disease	met-a-746	5alpha-androstan-3beta,17beta-diol disulfate || id:met-a-746	rs4149452	19	T	C	T	C	0.0071271	4.10347e-05	TRUE	6.20501e-10	49.7597	0.2625	0.0522	0.0074	1.71317e-12	NA	-0.0264	0.0163	0.1065	FALSE	FALSE	FALSE	2	TRUE	NA	NA	NA	NA	NA	NA	NA
Primary analysis	5e-08	Vascular dementia	met-a-379	Carnitine || id:met-a-379	rs11183620	12	G	A	G	A	0.00418335	4.72178e-06	TRUE	1.11752e-07	30.8642	0.5324	-0.005	0.0009	3.00303e-08	0.642286	0.0423718	0.0338915	0.21122	FALSE	FALSE	FALSE	2	TRUE	NA	NA	NA	NA	NA	NA	NA
Primary analysis	5e-08	Vascular dementia	met-a-379	Carnitine || id:met-a-379	rs11620955	14	G	A	G	A	0.00435162	8.48454e-08	TRUE	2.4658e-08	32.1111	0.5233	0.0051	0.0009	1.632e-08	0.584279	0.0054911	0.0327652	0.866906	FALSE	FALSE	FALSE	2	TRUE	NA	NA	NA	NA	NA	NA	NA
Primary analysis	5e-08	Vascular dementia	met-a-379	Carnitine || id:met-a-379	rs11620973	14	G	A	G	A	0.00435162	1.50136e-06	TRUE	3.87426e-08	32.1111	0.3674	0.0051	0.0009	2.34601e-08	0.331297	-0.0241143	0.0342058	0.480826	FALSE	FALSE	FALSE	2	TRUE	NA	NA	NA	NA	NA	NA	NA
Primary analysis	5e-08	Vascular dementia	met-a-379	Carnitine || id:met-a-379	rs1171618	10	C	T	C	T	0.0369003	6.74861e-06	TRUE	1.63469e-59	281.494	0.3808	0.0151	0.0009	1.58198e-59	0.539237	-0.048599	0.0325152	0.135005	FALSE	FALSE	FALSE	2	TRUE	NA	NA	NA	NA	NA	NA	NA
Primary analysis	5e-08	Vascular dementia	met-a-379	Carnitine || id:met-a-379	rs12356193	10	G	A	G	A	0.0383842	1.95932e-05	TRUE	8.25049e-61	293.266	0.1638	-0.0274	0.0016	3.68638e-63	0.0960131	0.133498	0.0524186	0.010873	FALSE	FALSE	FALSE	2	TRUE	NA	NA	NA	NA	NA	NA	NA
Primary analysis	5e-08	Vascular dementia	met-a-379	Carnitine || id:met-a-379	rs12709393	17	G	T	G	T	0.00469798	1.40512e-08	TRUE	6.26232e-09	34.679	0.3714	-0.0053	0.0009	6.40796e-09	0.37877	-0.00225667	0.0330887	0.945626	FALSE	FALSE	FALSE	2	TRUE	NA	NA	NA	NA	NA	NA	NA
Primary analysis	5e-08	Vascular dementia	met-a-379	Carnitine || id:met-a-379	rs13182512	5	T	A	T	A	0.00418335	3.89226e-08	TRUE	4.40036e-08	30.8642	0.6194	0.005	0.0009	3.36302e-08	0.583197	0.00372707	0.0328348	0.909626	FALSE	TRUE	FALSE	2	TRUE	NA	NA	NA	NA	NA	NA	NA
Primary analysis	5e-08	Vascular dementia	met-a-379	Carnitine || id:met-a-379	rs1466788	1	G	A	G	A	0.00911781	3.03419e-07	TRUE	6.86975e-16	67.6049	0.5932	0.0074	0.0009	3.05281e-16	0.64236	0.0106927	0.0337391	0.751303	FALSE	FALSE	FALSE	2	TRUE	NA	NA	NA	NA	NA	NA	NA
Primary analysis	5e-08	Vascular dementia	met-a-379	Carnitine || id:met-a-379	rs2114713	15	G	T	G	T	0.00418335	3.91066e-07	TRUE	5.39749e-08	30.8642	0.42	0.005	0.0009	2.66502e-08	0.448409	0.0117206	0.0325756	0.719	FALSE	FALSE	FALSE	2	TRUE	NA	NA	NA	NA	NA	NA	NA
Primary analysis	5e-08	Vascular dementia	met-a-379	Carnitine || id:met-a-379	rs2279014	2	T	C	T	C	0.00418335	1.48617e-06	TRUE	7.15002e-08	30.8642	0.367	-0.005	0.0009	4.86295e-08	0.329059	0.0241751	0.0344668	0.483051	FALSE	FALSE	FALSE	2	TRUE	NA	NA	NA	NA	NA	NA	NA
Primary analysis	5e-08	Vascular dementia	met-a-379	Carnitine || id:met-a-379	rs2396004	6	G	A	G	A	0.00401836	5.88988e-06	TRUE	2.27541e-07	29.642	0.5611	-0.0049	0.0009	4.31499e-08	0.620638	-0.046223	0.0331033	0.162616	FALSE	FALSE	FALSE	2	TRUE	NA	NA	NA	NA	NA	NA	NA
Primary analysis	5e-08	Vascular dementia	met-a-379	Carnitine || id:met-a-379	rs2492788	1	C	T	C	T	0.00401836	1.65266e-06	TRUE	1.34901e-07	29.642	0.4543	-0.0049	0.0009	4.58005e-08	0.509592	-0.0238548	0.0322516	0.459514	FALSE	FALSE	FALSE	2	TRUE	NA	NA	NA	NA	NA	NA	NA
Primary analysis	5e-08	Vascular dementia	met-a-379	Carnitine || id:met-a-379	rs3736438	17	G	T	G	T	0.00542988	8.8785e-06	TRUE	1.90745e-09	40.1111	0.6111	0.0057	0.0009	3.18603e-10	0.554193	-0.0554418	0.0323395	0.0864609	FALSE	FALSE	FALSE	2	TRUE	NA	NA	NA	NA	NA	NA	NA
Primary analysis	5e-08	Vascular dementia	met-a-379	Carnitine || id:met-a-379	rs419291	5	C	T	C	T	0.0103783	7.98439e-06	TRUE	3.55435e-17	77.0494	0.6333	-0.0079	0.0009	3.09599e-18	0.507915	0.0527216	0.032429	0.104002	FALSE	FALSE	FALSE	2	TRUE	NA	NA	NA	NA	NA	NA	NA
Primary analysis	5e-08	Vascular dementia	met-a-379	Carnitine || id:met-a-379	rs4860022	4	T	C	T	C	0.00505741	4.37038e-07	TRUE	2.19268e-09	37.3457	0.3362	-0.0055	0.0009	9.60196e-10	0.408292	-0.0124717	0.0327894	0.70368	FALSE	FALSE	FALSE	2	TRUE	NA	NA	NA	NA	NA	NA	NA
Primary analysis	5e-08	Vascular dementia	met-a-379	Carnitine || id:met-a-379	rs6479648	10	A	G	A	G	0.012559	1.66967e-05	TRUE	3.78644e-20	93.4444	0.4199	-0.0087	0.0009	8.39847e-22	0.455409	0.0763131	0.0324599	0.0187232	FALSE	FALSE	FALSE	2	TRUE	NA	NA	NA	NA	NA	NA	NA
Primary analysis	5e-08	Vascular dementia	met-a-379	Carnitine || id:met-a-379	rs6862024	5	A	G	A	G	0.00505741	3.66051e-06	TRUE	4.18528e-09	37.3457	0.3691	-0.0055	0.0009	8.98794e-10	0.34044	-0.0374996	0.0340661	0.270989	FALSE	FALSE	FALSE	2	TRUE	NA	NA	NA	NA	NA	NA	NA
Primary analysis	5e-08	Vascular dementia	met-a-379	Carnitine || id:met-a-379	rs7098081	10	A	G	A	G	0.00731906	1.91891e-07	TRUE	4.7201e-13	54.1696	0.0469	0.0184	0.0025	3.09813e-13	0.0288599	0.024621	0.097689	0.801014	FALSE	FALSE	FALSE	2	TRUE	NA	NA	NA	NA	NA	NA	NA
Primary analysis	5e-08	Vascular dementia	met-a-379	Carnitine || id:met-a-379	rs735315	2	C	T	C	T	0.00487607	2.35422e-07	TRUE	3.90562e-09	36	0.5057	-0.0054	0.0009	1.86801e-09	0.420158	0.00920658	0.0329794	0.780121	FALSE	FALSE	FALSE	2	TRUE	NA	NA	NA	NA	NA	NA	NA
Primary analysis	5e-08	Vascular dementia	met-a-379	Carnitine || id:met-a-379	rs7737937	5	A	G	A	G	0.00556444	3.02285e-06	TRUE	6.09079e-10	41.1107	0.1512	-0.0109	0.0017	4.91247e-11	0.120065	0.0498221	0.0498059	0.317152	FALSE	FALSE	FALSE	2	TRUE	NA	NA	NA	NA	NA	NA	NA
Primary analysis	5e-08	Vascular dementia	met-a-379	Carnitine || id:met-a-379	rs9842133	3	C	T	C	T	0.00683575	8.44862e-08	TRUE	2.55351e-12	50.5679	0.3351	-0.0064	0.0009	4.19952e-12	0.403278	0.00550276	0.0329045	0.867185	FALSE	FALSE	FALSE	2	TRUE	NA	NA	NA	NA	NA	NA	NA
Primary analysis	5e-08	Vascular dementia	met-a-381	N-acetylornithine || id:met-a-381	rs1036113	2	T	C	T	C	0.0773056	1.46397e-05	TRUE	1.04223e-122	598.542	0.2847	-0.1052	0.0043	9.77237e-135	0.197981	0.089161	0.0405017	0.027707	FALSE	FALSE	FALSE	2	TRUE	NA	NA	NA	NA	NA	NA	NA
Primary analysis	5e-08	Vascular dementia	met-a-381	N-acetylornithine || id:met-a-381	rs11679923	2	A	G	A	G	0.0167481	7.38631e-06	TRUE	1.07494e-07	29.7914	0.0316	-0.1239	0.0227	4.99103e-08	0.0167227	0.194861	0.124617	0.117891	FALSE	FALSE	FALSE	2	TRUE	NA	NA	NA	NA	NA	NA	NA
Primary analysis	5e-08	Vascular dementia	met-a-381	N-acetylornithine || id:met-a-381	rs13415017	2	C	T	C	T	0.00591898	2.52222e-06	TRUE	3.81286e-08	32.1111	0.31	-0.034	0.006	1.456e-08	0.266687	-0.0345612	0.0378237	0.360852	FALSE	FALSE	FALSE	2	TRUE	NA	NA	NA	NA	NA	NA	NA
Primary analysis	5e-08	Vascular dementia	met-a-381	N-acetylornithine || id:met-a-381	rs1653259	2	A	G	A	G	0.00424224	2.1394e-06	TRUE	9.72862e-08	30.4357	0.0653	0.0491	0.0089	4.17696e-08	0.0499154	-0.063143	0.075032	0.400041	FALSE	FALSE	FALSE	2	TRUE	NA	NA	NA	NA	NA	NA	NA
Primary analysis	5e-08	Vascular dementia	met-a-381	N-acetylornithine || id:met-a-381	rs17348756	2	T	C	T	C	0.00698637	2.31157e-06	TRUE	6.05049e-12	50.2618	0.1081	0.0475	0.0067	1.86509e-12	0.108947	-0.0448711	0.0512956	0.381707	FALSE	FALSE	FALSE	2	TRUE	NA	NA	NA	NA	NA	NA	NA
Primary analysis	5e-08	Vascular dementia	met-a-381	N-acetylornithine || id:met-a-381	rs17349853	2	G	T	G	T	0.00932433	2.01647e-06	TRUE	1.45206e-15	67.24	0.0702	0.0738	0.009	1.8151e-16	0.116661	-0.0415438	0.0508484	0.413921	FALSE	FALSE	FALSE	2	TRUE	NA	NA	NA	NA	NA	NA	NA
Primary analysis	5e-08	Vascular dementia	met-a-381	N-acetylornithine || id:met-a-381	rs1881244	2	A	G	A	G	0.0658193	1.36655e-06	TRUE	8.658e-106	503.342	0.063	-0.1907	0.0085	2.91072e-112	0.0962819	0.0371552	0.0552426	0.501213	FALSE	FALSE	FALSE	2	TRUE	NA	NA	NA	NA	NA	NA	NA
Primary analysis	5e-08	Vascular dementia	met-a-381	N-acetylornithine || id:met-a-381	rs2043099	2	A	G	A	G	0.0196086	8.54521e-07	TRUE	1.14117e-31	142.886	0.2713	-0.0514	0.0043	1.08893e-32	0.351232	0.0180147	0.0338714	0.594825	FALSE	FALSE	FALSE	2	TRUE	NA	NA	NA	NA	NA	NA	NA
Primary analysis	5e-08	Vascular dementia	met-a-381	N-acetylornithine || id:met-a-381	rs6546815	2	T	A	T	A	0.00470211	3.11934e-07	TRUE	1.22493e-08	33.7506	0.1297	0.0366	0.0063	4.59505e-09	0.095718	-0.0178536	0.05556	0.747954	FALSE	TRUE	FALSE	2	TRUE	NA	NA	NA	NA	NA	NA	NA
Primary analysis	5e-08	Vascular dementia	met-a-381	N-acetylornithine || id:met-a-381	rs7573275	2	A	G	A	G	0.153383	1.40764e-05	TRUE	1.43129e-257	1294.29	0.2739	-0.1511	0.0042	1e-200	0.262789	0.0793477	0.0367581	0.0308773	FALSE	FALSE	FALSE	2	TRUE	NA	NA	NA	NA	NA	NA	NA
Primary analysis	5e-08	Vascular dementia	met-a-419	1,5-anhydroglucitol (1,5-AG) || id:met-a-419	rs12465802	2	A	G	A	G	0.0174184	9.87077e-06	TRUE	6.47031e-28	129.391	0.31	-0.0364	0.0032	3.46577e-29	0.405014	0.0604239	0.0334271	0.0706627	FALSE	FALSE	FALSE	2	TRUE	NA	NA	NA	NA	NA	NA	NA
Primary analysis	5e-08	Vascular dementia	met-a-419	1,5-anhydroglucitol (1,5-AG) || id:met-a-419	rs3800993	7	T	C	T	C	0.00863237	6.63586e-07	TRUE	5.95043e-15	63.5563	0.1697	0.0287	0.0036	1.52792e-15	0.173863	-0.0202164	0.0431343	0.639295	FALSE	FALSE	FALSE	2	TRUE	NA	NA	NA	NA	NA	NA	NA
Primary analysis	5e-08	Vascular dementia	met-a-419	1,5-anhydroglucitol (1,5-AG) || id:met-a-419	rs4954573	2	G	T	G	T	0.0059977	4.41821e-06	TRUE	1.77383e-10	44.0413	0.2709	-0.0219	0.0033	2.52872e-11	0.308339	0.0428534	0.0354347	0.226524	FALSE	FALSE	FALSE	2	TRUE	NA	NA	NA	NA	NA	NA	NA
Primary analysis	5e-08	Vascular dementia	met-a-419	1,5-anhydroglucitol (1,5-AG) || id:met-a-419	rs6736412	2	A	G	A	G	0.0041273	1.79867e-07	TRUE	6.64942e-08	30.25	0.0412	-0.0396	0.0072	3.02698e-08	0.0706181	0.0155868	0.0638776	0.807223	FALSE	FALSE	FALSE	2	TRUE	NA	NA	NA	NA	NA	NA	NA
Primary analysis	5e-08	Vascular dementia	met-a-419	1,5-anhydroglucitol (1,5-AG) || id:met-a-419	rs7570971	2	A	C	A	C	0.025481	1.07885e-05	TRUE	1.59842e-40	190.849	0.3255	-0.0373	0.0027	7.8614e-45	0.410313	0.0630514	0.0333641	0.0587855	FALSE	FALSE	FALSE	2	TRUE	NA	NA	NA	NA	NA	NA	NA
Primary analysis	5e-08	Vascular dementia	met-a-419	1,5-anhydroglucitol (1,5-AG) || id:met-a-419	rs9756306	3	A	G	A	G	0.00466972	1.58433e-06	TRUE	1.36984e-08	34.2442	0.3332	-0.0158	0.0027	3.63999e-09	0.283039	-0.0258026	0.0356294	0.468947	FALSE	FALSE	FALSE	2	TRUE	NA	NA	NA	NA	NA	NA	NA
Primary analysis	5e-08	Vascular dementia	met-a-449	N-acetylglycine || id:met-a-449	rs12328639	2	G	A	G	A	0.0045122	2.331e-06	TRUE	9.67712e-08	30.4277	0.15	-0.0342	0.0062	2.75201e-08	0.0803806	0.0517887	0.0589564	0.379713	FALSE	FALSE	FALSE	2	TRUE	NA	NA	NA	NA	NA	NA	NA
Primary analysis	5e-08	Vascular dementia	met-a-449	N-acetylglycine || id:met-a-449	rs12468557	2	T	C	T	C	0.00656227	1.45388e-05	TRUE	3.48299e-10	44.3435	0.373	-0.0293	0.0044	1.83908e-11	0.388134	0.0730556	0.0333007	0.0282481	FALSE	FALSE	FALSE	2	TRUE	NA	NA	NA	NA	NA	NA	NA
Primary analysis	5e-08	Vascular dementia	met-a-449	N-acetylglycine || id:met-a-449	rs13021675	2	T	C	T	C	0.00963957	3.13969e-06	TRUE	4.31678e-15	65.3403	0.1968	0.0485	0.006	5.60144e-16	0.15146	-0.0460918	0.0452113	0.307978	FALSE	FALSE	FALSE	2	TRUE	NA	NA	NA	NA	NA	NA	NA
Primary analysis	5e-08	Vascular dementia	met-a-449	N-acetylglycine || id:met-a-449	rs1367053	2	C	T	C	T	0.00715324	1.65144e-06	TRUE	1.26918e-11	48.3657	0.5456	-0.0306	0.0044	4.88427e-12	0.513428	0.0239376	0.0323755	0.45968	FALSE	FALSE	FALSE	2	TRUE	NA	NA	NA	NA	NA	NA	NA
Primary analysis	5e-08	Vascular dementia	met-a-449	N-acetylglycine || id:met-a-449	rs1990797	2	C	G	C	G	0.00936718	2.60192e-08	TRUE	3.79256e-15	63.4765	0.1707	-0.0486	0.0061	1.33414e-15	0.154796	0.00414566	0.0446698	0.926057	FALSE	TRUE	FALSE	2	TRUE	NA	NA	NA	NA	NA	NA	NA
Primary analysis	5e-08	Vascular dementia	met-a-449	N-acetylglycine || id:met-a-449	rs715	2	C	T	C	T	0.0365791	7.7076e-06	TRUE	4.6774e-54	254.878	0.2904	0.091	0.0057	6.65733e-58	0.311987	-0.0562	0.0351838	0.110193	FALSE	FALSE	FALSE	2	TRUE	NA	NA	NA	NA	NA	NA	NA
Primary analysis	5e-08	Vascular dementia	met-a-449	N-acetylglycine || id:met-a-449	rs7948073	11	G	T	G	T	0.00501734	4.8028e-06	TRUE	2.44607e-08	33.8512	0.4298	0.0256	0.0044	4.60405e-09	0.422147	0.0410867	0.0325852	0.207345	FALSE	FALSE	FALSE	2	TRUE	NA	NA	NA	NA	NA	NA	NA
Primary analysis	5e-08	Vascular dementia	met-a-468	Glycine || id:met-a-468	rs10932349	2	G	C	G	C	0.00571235	7.73943e-06	TRUE	6.15286e-10	42.25	0.0788	-0.0312	0.0048	7.45418e-11	0.10037	0.0873718	0.0545862	0.109461	FALSE	TRUE	FALSE	2	TRUE	NA	NA	NA	NA	NA	NA	NA
Primary analysis	5e-08	Vascular dementia	met-a-468	Glycine || id:met-a-468	rs12328639	2	G	A	G	A	0.0123923	2.331e-06	TRUE	8.6638e-21	92.2764	0.151	-0.0317	0.0033	8.49572e-22	0.0803806	0.0517887	0.0589564	0.379713	FALSE	FALSE	FALSE	2	TRUE	NA	NA	NA	NA	NA	NA	NA
Primary analysis	5e-08	Vascular dementia	met-a-468	Glycine || id:met-a-468	rs13011429	2	C	G	C	G	0.008398	3.82791e-08	TRUE	7.39275e-15	62.282	0.129	-0.0292	0.0037	5.3827e-15	0.137028	-0.00523224	0.0464809	0.910373	FALSE	TRUE	FALSE	2	TRUE	NA	NA	NA	NA	NA	NA	NA
Primary analysis	5e-08	Vascular dementia	met-a-468	Glycine || id:met-a-468	rs13021675	2	T	C	T	C	0.0156487	3.13969e-06	TRUE	7.34971e-26	116.91	0.1973	0.0346	0.0032	3.87972e-27	0.15146	-0.0460918	0.0452113	0.307978	FALSE	FALSE	FALSE	2	TRUE	NA	NA	NA	NA	NA	NA	NA
Primary analysis	5e-08	Vascular dementia	met-a-468	Glycine || id:met-a-468	rs13401425	2	A	G	A	G	0.0107949	1.41012e-05	TRUE	1.52359e-17	80.2517	0.3643	-0.0215	0.0024	6.88335e-19	0.386356	0.0720535	0.0333497	0.0307305	FALSE	FALSE	FALSE	2	TRUE	NA	NA	NA	NA	NA	NA	NA
Primary analysis	5e-08	Vascular dementia	met-a-468	Glycine || id:met-a-468	rs1990797	2	C	G	C	G	0.0155786	2.60192e-08	TRUE	2.21564e-26	116.378	0.1691	-0.0356	0.0033	6.95985e-28	0.154796	0.00414566	0.0446698	0.926057	FALSE	TRUE	FALSE	2	TRUE	NA	NA	NA	NA	NA	NA	NA
Primary analysis	5e-08	Vascular dementia	met-a-468	Glycine || id:met-a-468	rs2719966	2	C	A	C	A	0.0108944	1.42261e-06	TRUE	1.58248e-18	81	0.5485	-0.0216	0.0024	7.31476e-19	0.499216	0.0222311	0.0323956	0.492562	FALSE	FALSE	FALSE	2	TRUE	NA	NA	NA	NA	NA	NA	NA
Primary analysis	5e-08	Vascular dementia	met-a-468	Glycine || id:met-a-468	rs715	2	C	T	C	T	0.0854145	7.7076e-06	TRUE	3.53454e-141	686.801	0.292	0.076	0.0029	1.58125e-147	0.311987	-0.0562	0.0351838	0.110193	FALSE	FALSE	FALSE	2	TRUE	NA	NA	NA	NA	NA	NA	NA
Primary analysis	5e-08	Vascular dementia	met-a-500	3-dehydrocarnitine* || id:met-a-500	rs10070034	5	A	G	A	G	0.00535144	6.26535e-06	TRUE	1.91135e-09	39.5931	0.0297	-0.0409	0.0065	4.302e-10	0.0109105	0.217691	0.151159	0.149827	FALSE	FALSE	FALSE	2	TRUE	NA	NA	NA	NA	NA	NA	NA
Primary analysis	5e-08	Vascular dementia	met-a-500	3-dehydrocarnitine* || id:met-a-500	rs17171585	5	G	T	G	T	0.00616255	5.94402e-06	TRUE	9.99212e-11	45.6314	0.057	-0.0331	0.0049	2.063e-11	0.0128507	0.193059	0.137631	0.160698	FALSE	FALSE	FALSE	2	TRUE	NA	NA	NA	NA	NA	NA	NA
Primary analysis	5e-08	Vascular dementia	met-a-500	3-dehydrocarnitine* || id:met-a-500	rs2291428	10	C	G	C	G	0.00564152	7.64296e-07	TRUE	2.78553e-10	41.7515	0.2351	-0.0168	0.0026	8.70763e-11	0.282841	0.0180232	0.0358318	0.614969	FALSE	TRUE	FALSE	2	TRUE	NA	NA	NA	NA	NA	NA	NA
Primary analysis	5e-08	Vascular dementia	met-a-500	3-dehydrocarnitine* || id:met-a-500	rs273913	5	C	T	C	T	0.0145948	8.52308e-06	TRUE	8.98746e-24	108.994	0.6178	-0.0261	0.0025	1.08393e-25	0.500903	0.0544133	0.0323946	0.0930144	FALSE	FALSE	FALSE	2	TRUE	NA	NA	NA	NA	NA	NA	NA
Primary analysis	5e-08	Vascular dementia	met-a-500	3-dehydrocarnitine* || id:met-a-500	rs316019	6	C	A	C	A	0.00422131	5.87343e-08	TRUE	3.80925e-08	31.1963	0.9014	0.0229	0.0041	2.05902e-08	0.931885	-0.00875694	0.0628021	0.889105	FALSE	FALSE	FALSE	2	TRUE	NA	NA	NA	NA	NA	NA	NA
Primary analysis	5e-08	Vascular dementia	met-a-500	3-dehydrocarnitine* || id:met-a-500	rs7737937	5	A	G	A	G	0.0121153	3.02285e-06	TRUE	2.73423e-20	90.25	0.1512	-0.0323	0.0034	7.89223e-22	0.120065	0.0498221	0.0498059	0.317152	FALSE	FALSE	FALSE	2	TRUE	NA	NA	NA	NA	NA	NA	NA
Primary analysis	5e-08	Vascular dementia	met-a-501	Pyroglutamine* || id:met-a-501	rs11613331	12	A	G	A	G	0.0144678	1.10788e-05	TRUE	2.11507e-23	107.929	0.5532	0.0374	0.0036	2.22792e-25	0.556869	0.0622152	0.0324875	0.0554856	FALSE	FALSE	FALSE	2	TRUE	NA	NA	NA	NA	NA	NA	NA
Primary analysis	5e-08	Vascular dementia	met-a-501	Pyroglutamine* || id:met-a-501	rs1600760	14	A	T	A	T	0.00461413	3.29524e-07	TRUE	1.06177e-08	34.0804	0.663	-0.0216	0.0037	5.12094e-09	0.680596	-0.0114342	0.0346202	0.741191	FALSE	TRUE	FALSE	2	TRUE	NA	NA	NA	NA	NA	NA	NA
Primary analysis	5e-08	Vascular dementia	met-a-501	Pyroglutamine* || id:met-a-501	rs17279437	3	A	G	A	G	0.0117887	5.66876e-07	TRUE	4.31087e-20	87.7047	0.0953	0.059	0.0063	1.25112e-20	0.0988685	0.0234962	0.0542402	0.664878	FALSE	FALSE	FALSE	2	TRUE	NA	NA	NA	NA	NA	NA	NA
Primary analysis	5e-08	Vascular dementia	met-a-501	Pyroglutamine* || id:met-a-501	rs2159892	3	T	G	T	G	0.00403772	3.37946e-06	TRUE	1.60637e-07	29.8057	0.6432	-0.0202	0.0037	3.62903e-08	0.6702	-0.0362508	0.0342737	0.2902	FALSE	FALSE	FALSE	2	TRUE	NA	NA	NA	NA	NA	NA	NA
Primary analysis	5e-08	Vascular dementia	met-a-501	Pyroglutamine* || id:met-a-501	rs715	2	C	T	C	T	0.00907288	7.7076e-06	TRUE	3.64345e-15	67.3146	0.2861	-0.0361	0.0044	2.45527e-16	0.311987	-0.0562	0.0351838	0.110193	FALSE	FALSE	FALSE	2	TRUE	NA	NA	NA	NA	NA	NA	NA
Primary analysis	5e-08	Vascular dementia	met-a-519	X-11469 || id:met-a-519	rs10509673	10	C	G	C	G	0.00495121	3.66251e-06	TRUE	6.42348e-09	36.463	0.1624	-0.0471	0.0078	1.77902e-09	0.161127	-0.04826	0.0438293	0.270857	FALSE	TRUE	FALSE	2	TRUE	NA	NA	NA	NA	NA	NA	NA
Primary analysis	5e-08	Vascular dementia	met-a-519	X-11469 || id:met-a-519	rs11188148	10	G	A	G	A	0.00580737	1.32159e-05	TRUE	7.42256e-10	42.805	0.1229	0.0615	0.0094	7.50931e-11	0.107816	0.108066	0.0516661	0.0364729	FALSE	FALSE	FALSE	2	TRUE	NA	NA	NA	NA	NA	NA	NA
Primary analysis	5e-08	Vascular dementia	met-a-519	X-11469 || id:met-a-519	rs11754288	6	A	G	A	G	0.00664227	8.55946e-08	TRUE	5.54569e-12	49	0.4387	0.0434	0.0062	1.87802e-12	0.354407	0.00568993	0.0338027	0.866326	FALSE	FALSE	FALSE	2	TRUE	NA	NA	NA	NA	NA	NA	NA
Primary analysis	5e-08	Vascular dementia	met-a-519	X-11469 || id:met-a-519	rs2071426	10	C	T	C	T	0.00782646	1.06488e-05	TRUE	4.70638e-13	57.8047	0.2935	-0.0517	0.0068	3.96461e-14	0.276255	-0.0682074	0.0363284	0.0604463	FALSE	FALSE	FALSE	2	TRUE	NA	NA	NA	NA	NA	NA	NA
Primary analysis	5e-08	Vascular dementia	met-a-519	X-11469 || id:met-a-519	rs4149081	12	A	G	A	G	0.00437614	6.24834e-07	TRUE	2.9882e-08	32.2093	0.171	-0.0437	0.0077	1.65798e-08	0.297366	-0.0161209	0.0354466	0.649258	FALSE	FALSE	FALSE	2	TRUE	NA	NA	NA	NA	NA	NA	NA
Primary analysis	5e-08	Vascular dementia	met-a-536	X-11593--O-methylascorbate* || id:met-a-536	rs10412803	19	T	C	T	C	0.00393976	1.44625e-06	TRUE	1.7479e-07	29.0401	0.3119	0.0097	0.0018	4.41601e-08	0.225826	-0.0266436	0.0385069	0.488989	FALSE	FALSE	FALSE	2	TRUE	NA	NA	NA	NA	NA	NA	NA
Primary analysis	5e-08	Vascular dementia	met-a-536	X-11593--O-methylascorbate* || id:met-a-536	rs11089325	22	T	C	T	C	0.00436733	3.70774e-09	TRUE	2.1011e-08	32.2056	0.0613	0.0227	0.004	1.185e-08	0.0517245	0.00252486	0.0720693	0.972053	FALSE	FALSE	FALSE	2	TRUE	NA	NA	NA	NA	NA	NA	NA
Primary analysis	5e-08	Vascular dementia	met-a-536	X-11593--O-methylascorbate* || id:met-a-536	rs16982844	22	A	C	A	C	0.0209304	1.58616e-10	TRUE	1.12634e-09	37.5822	0.0627	-0.0423	0.0069	9.08406e-10	0.0492294	0.000555764	0.076698	0.994218	FALSE	FALSE	FALSE	2	TRUE	NA	NA	NA	NA	NA	NA	NA
Primary analysis	5e-08	Vascular dementia	met-a-536	X-11593--O-methylascorbate* || id:met-a-536	rs2686184	8	G	A	G	A	0.00441479	7.82802e-07	TRUE	2.63476e-08	32.5571	0.592	0.0097	0.0017	1.88899e-08	0.627284	-0.0170332	0.0334609	0.610718	FALSE	FALSE	FALSE	2	TRUE	NA	NA	NA	NA	NA	NA	NA
Primary analysis	5e-08	Vascular dementia	met-a-536	X-11593--O-methylascorbate* || id:met-a-536	rs3804043	22	A	C	A	C	0.0131442	6.33508e-07	TRUE	3.28227e-22	97.7901	0.2911	0.0178	0.0018	7.76068e-24	0.263147	0.0167405	0.0365561	0.646997	FALSE	FALSE	FALSE	2	TRUE	NA	NA	NA	NA	NA	NA	NA
Primary analysis	5e-08	Vascular dementia	met-a-536	X-11593--O-methylascorbate* || id:met-a-536	rs438798	22	G	A	G	A	0.013909	8.13966e-07	TRUE	2.17268e-23	103.561	0.4654	-0.0173	0.0017	1.54703e-23	0.53522	0.0168008	0.0323664	0.603704	FALSE	FALSE	FALSE	2	TRUE	NA	NA	NA	NA	NA	NA	NA
Primary analysis	5e-08	Vascular dementia	met-a-536	X-11593--O-methylascorbate* || id:met-a-536	rs4597638	22	C	T	C	T	0.00578286	9.34479e-06	TRUE	5.7237e-10	42.7047	0.058	0.0281	0.0043	6.06457e-11	0.142589	-0.0827489	0.0470482	0.0786104	FALSE	FALSE	FALSE	2	TRUE	NA	NA	NA	NA	NA	NA	NA
Primary analysis	5e-08	Vascular dementia	met-a-536	X-11593--O-methylascorbate* || id:met-a-536	rs4680	22	A	G	A	G	0.100166	1.97335e-05	TRUE	2.88765e-165	817.287	0.5069	-0.0486	0.0017	4.65586e-178	0.546841	0.0828692	0.0324231	0.0105923	FALSE	FALSE	FALSE	2	TRUE	NA	NA	NA	NA	NA	NA	NA
Primary analysis	5e-08	Vascular dementia	met-a-536	X-11593--O-methylascorbate* || id:met-a-536	rs7290062	22	C	T	C	T	0.00611309	3.8006e-08	TRUE	3.52134e-11	45.1584	0.1365	0.0168	0.0025	2.24388e-11	0.097289	0.00604527	0.0538961	0.910692	FALSE	FALSE	FALSE	2	TRUE	NA	NA	NA	NA	NA	NA	NA
Primary analysis	5e-08	Vascular dementia	met-a-536	X-11593--O-methylascorbate* || id:met-a-536	rs7707010	5	G	A	G	A	0.0044478	1.13246e-07	TRUE	1.78451e-08	32.8017	0.0418	-0.0252	0.0044	9.61103e-09	0.0416461	0.0156653	0.0809085	0.846476	FALSE	FALSE	FALSE	2	TRUE	NA	NA	NA	NA	NA	NA	NA
Primary analysis	5e-08	Vascular dementia	met-a-536	X-11593--O-methylascorbate* || id:met-a-536	rs887200	22	T	C	T	C	0.0171173	3.08743e-06	TRUE	3.71764e-28	127.864	0.8808	-0.0294	0.0026	8.02417e-30	0.845363	0.0454811	0.0449883	0.312038	FALSE	FALSE	FALSE	2	TRUE	NA	NA	NA	NA	NA	NA	NA
Primary analysis	5e-08	Vascular dementia	met-a-536	X-11593--O-methylascorbate* || id:met-a-536	rs9318225	13	C	T	C	T	0.00470117	6.37855e-06	TRUE	2.07469e-08	34.679	0.3171	0.0106	0.0018	1.94599e-09	0.377903	-0.0484903	0.0333703	0.146197	FALSE	FALSE	FALSE	2	TRUE	NA	NA	NA	NA	NA	NA	NA
Primary analysis	5e-08	Vascular dementia	met-a-536	X-11593--O-methylascorbate* || id:met-a-536	rs9606212	22	A	C	A	C	0.00547916	1.18398e-06	TRUE	5.93194e-10	40.4496	0.0586	-0.0318	0.005	2.67301e-10	0.125523	0.0305523	0.0488022	0.531287	FALSE	FALSE	FALSE	2	TRUE	NA	NA	NA	NA	NA	NA	NA
Primary analysis	5e-08	Vascular dementia	met-a-558	1-arachidonoylglycerophosphocholine* || id:met-a-558	rs1692120	11	A	G	A	G	0.00681946	1.82352e-05	TRUE	6.73287e-11	48.4829	0.4589	0.0188	0.0027	5.81835e-12	0.429199	-0.0804689	0.0327519	0.0140133	FALSE	FALSE	FALSE	2	TRUE	NA	NA	NA	NA	NA	NA	NA
Primary analysis	5e-08	Vascular dementia	met-a-558	1-arachidonoylglycerophosphocholine* || id:met-a-558	rs174535	11	C	T	C	T	0.0576181	2.15728e-06	TRUE	5.09882e-91	431.716	0.3398	-0.0561	0.0027	1.85994e-94	0.415341	0.0275851	0.0326429	0.398081	FALSE	FALSE	FALSE	2	TRUE	NA	NA	NA	NA	NA	NA	NA
Primary analysis	5e-08	Vascular dementia	met-a-558	1-arachidonoylglycerophosphocholine* || id:met-a-558	rs3738544	1	T	C	T	C	0.00474161	1.81089e-06	TRUE	1.88448e-08	33.64	0.8071	0.0203	0.0035	8.051e-09	0.771659	-0.0298971	0.0386145	0.438785	FALSE	FALSE	FALSE	2	TRUE	NA	NA	NA	NA	NA	NA	NA
Primary analysis	5e-08	Vascular dementia	met-a-558	1-arachidonoylglycerophosphocholine* || id:met-a-558	rs7104849	11	A	G	A	G	0.00612417	8.08156e-06	TRUE	3.31213e-10	43.5092	0.9166	0.0343	0.0052	3.26137e-11	0.855332	-0.0739816	0.0452316	0.10192	FALSE	FALSE	FALSE	2	TRUE	NA	NA	NA	NA	NA	NA	NA
Primary analysis	5e-08	Vascular dementia	met-a-558	1-arachidonoylglycerophosphocholine* || id:met-a-558	rs748196	17	G	T	G	T	0.00446836	6.47939e-07	TRUE	3.81816e-08	31.6927	0.5404	-0.0152	0.0027	1.7e-08	0.487246	0.0149745	0.0323335	0.643274	FALSE	FALSE	FALSE	2	TRUE	NA	NA	NA	NA	NA	NA	NA
Primary analysis	5e-08	Vascular dementia	met-a-629	X-12510--2-aminooctanoic acid || id:met-a-629	rs1165209	6	A	G	A	G	0.00549703	1.1971e-07	TRUE	6.56609e-10	39.4105	0.5531	-0.0226	0.0036	5.13003e-10	0.626552	0.00664904	0.0334012	0.842211	FALSE	FALSE	FALSE	2	TRUE	NA	NA	NA	NA	NA	NA	NA
Primary analysis	5e-08	Vascular dementia	met-a-629	X-12510--2-aminooctanoic acid || id:met-a-629	rs1318987	2	A	C	A	C	0.0141871	2.40953e-06	TRUE	5.72815e-23	102.609	0.157	-0.0547	0.0054	6.60237e-24	0.0616225	0.0592879	0.0663846	0.371806	FALSE	FALSE	FALSE	2	TRUE	NA	NA	NA	NA	NA	NA	NA
Primary analysis	5e-08	Vascular dementia	met-a-629	X-12510--2-aminooctanoic acid || id:met-a-629	rs13538	2	G	A	G	A	0.0924767	5.02768e-06	TRUE	1.47731e-149	726.548	0.2172	-0.1186	0.0044	7.8886e-157	0.17928	0.0541757	0.041994	0.197023	FALSE	FALSE	FALSE	2	TRUE	NA	NA	NA	NA	NA	NA	NA
Primary analysis	5e-08	Vascular dementia	met-a-629	X-12510--2-aminooctanoic acid || id:met-a-629	rs1466245	3	C	T	C	T	0.00492139	2.59513e-06	TRUE	9.72119e-09	35.2631	0.9489	-0.0481	0.0081	2.77498e-09	0.914128	0.0536223	0.0578539	0.354001	FALSE	FALSE	FALSE	2	TRUE	NA	NA	NA	NA	NA	NA	NA
Primary analysis	5e-08	Vascular dementia	met-a-629	X-12510--2-aminooctanoic acid || id:met-a-629	rs17009399	2	C	G	C	G	0.013764	9.79069e-06	TRUE	9.27262e-22	99.5068	0.0575	-0.0808	0.0081	1.55597e-23	0.0770873	0.109514	0.0608315	0.0718158	FALSE	TRUE	FALSE	2	TRUE	NA	NA	NA	NA	NA	NA	NA
Primary analysis	5e-08	Vascular dementia	met-a-629	X-12510--2-aminooctanoic acid || id:met-a-629	rs17348756	2	T	C	T	C	0.00457711	2.31157e-06	TRUE	3.14102e-08	32.7849	0.1083	0.0355	0.0062	1.34999e-08	0.108947	-0.0448711	0.0512956	0.381707	FALSE	FALSE	FALSE	2	TRUE	NA	NA	NA	NA	NA	NA	NA
Primary analysis	5e-08	Vascular dementia	met-a-629	X-12510--2-aminooctanoic acid || id:met-a-629	rs6710726	2	G	A	G	A	0.0088963	7.53128e-06	TRUE	1.67212e-14	64	0.3425	-0.0296	0.0037	1.26707e-15	0.342462	0.0537833	0.0340627	0.114348	FALSE	FALSE	FALSE	2	TRUE	NA	NA	NA	NA	NA	NA	NA
Primary analysis	5e-08	Vascular dementia	met-a-640	X-12696 || id:met-a-640	rs12465802	2	A	G	A	G	0.0189306	9.87077e-06	TRUE	4.20774e-29	134.917	0.2879	-0.0302	0.0026	2.35126e-30	0.405014	0.0604239	0.0334271	0.0706627	FALSE	FALSE	FALSE	2	TRUE	NA	NA	NA	NA	NA	NA	NA
Primary analysis	5e-08	Vascular dementia	met-a-640	X-12696 || id:met-a-640	rs13005339	2	G	A	G	A	0.00422152	5.46178e-07	TRUE	1.02343e-07	29.642	0.717	0.0147	0.0027	2.69998e-08	0.691996	0.0149431	0.0351432	0.670687	FALSE	FALSE	FALSE	2	TRUE	NA	NA	NA	NA	NA	NA	NA
Primary analysis	5e-08	Vascular dementia	met-a-640	X-12696 || id:met-a-640	rs3800993	7	T	C	T	C	0.0055067	6.63586e-07	TRUE	1.17199e-09	38.716	0.1701	0.0224	0.0036	4.062e-10	0.173863	-0.0202164	0.0431343	0.639295	FALSE	FALSE	FALSE	2	TRUE	NA	NA	NA	NA	NA	NA	NA
Primary analysis	5e-08	Vascular dementia	met-a-640	X-12696 || id:met-a-640	rs7568884	2	T	C	T	C	0.00703538	4.41658e-06	TRUE	1.17943e-11	49.5399	0.2496	-0.0183	0.0026	5.38766e-12	0.308091	0.0428548	0.0354424	0.226609	FALSE	FALSE	FALSE	2	TRUE	NA	NA	NA	NA	NA	NA	NA
Primary analysis	5e-08	Vascular dementia	met-a-640	X-12696 || id:met-a-640	rs7570971	2	A	C	A	C	0.0177196	1.07885e-05	TRUE	3.1442e-27	126.13	0.3257	-0.0292	0.0026	3.0297e-28	0.410313	0.0630514	0.0333641	0.0587855	FALSE	FALSE	FALSE	2	TRUE	NA	NA	NA	NA	NA	NA	NA
Primary analysis	5e-08	Vascular dementia	met-a-652	Isovalerylcarnitine || id:met-a-652	rs11950562	5	C	A	C	A	0.0238985	1.44992e-05	TRUE	5.53506e-38	179.759	0.4769	-0.0362	0.0027	2.30887e-41	0.341213	0.0746534	0.0340755	0.0284643	FALSE	FALSE	FALSE	2	TRUE	NA	NA	NA	NA	NA	NA	NA
Primary analysis	5e-08	Vascular dementia	met-a-652	Isovalerylcarnitine || id:met-a-652	rs17672041	15	T	C	T	C	0.0062088	2.46012e-06	TRUE	5.43431e-11	45.8698	0.1198	0.0298	0.0044	1.3119e-11	0.148354	-0.0409092	0.0453325	0.36683	FALSE	FALSE	FALSE	2	TRUE	NA	NA	NA	NA	NA	NA	NA
Primary analysis	5e-08	Vascular dementia	met-a-652	Isovalerylcarnitine || id:met-a-652	rs2291449	15	G	A	G	A	0.00416057	3.75245e-06	TRUE	1.09799e-07	30.6746	0.0865	0.0288	0.0052	2.35402e-08	0.122085	0.0549573	0.04931	0.265053	FALSE	FALSE	FALSE	2	TRUE	NA	NA	NA	NA	NA	NA	NA
Primary analysis	5e-08	Vascular dementia	met-a-652	Isovalerylcarnitine || id:met-a-652	rs2662314	5	C	T	C	T	0.00633365	1.34702e-05	TRUE	1.13608e-10	46.798	0.8653	-0.0301	0.0044	4.85959e-12	0.773142	0.0820536	0.0388576	0.034716	FALSE	FALSE	FALSE	2	TRUE	NA	NA	NA	NA	NA	NA	NA
Primary analysis	5e-08	Vascular dementia	met-a-652	Isovalerylcarnitine || id:met-a-652	rs4706020	5	A	G	A	G	0.00536684	5.37071e-06	TRUE	1.71147e-09	39.6159	0.3834	-0.0214	0.0034	3.79699e-10	0.274034	0.0484097	0.0363064	0.182411	FALSE	FALSE	FALSE	2	TRUE	NA	NA	NA	NA	NA	NA	NA
Primary analysis	5e-08	Vascular dementia	met-a-652	Isovalerylcarnitine || id:met-a-652	rs6596022	5	C	T	C	T	0.00459313	6.07906e-06	TRUE	2.96872e-08	33.8784	0.036	-0.0454	0.0078	6.81695e-09	0.0140718	0.186429	0.13142	0.156023	FALSE	FALSE	FALSE	2	TRUE	NA	NA	NA	NA	NA	NA	NA
Primary analysis	5e-08	Vascular dementia	met-a-652	Isovalerylcarnitine || id:met-a-652	rs9635324	15	G	A	G	A	0.0207778	5.26191e-07	TRUE	1.90534e-34	155.787	0.3925	-0.0337	0.0027	1.88582e-35	0.45179	0.0135309	0.0324207	0.676419	FALSE	FALSE	FALSE	2	TRUE	NA	NA	NA	NA	NA	NA	NA
Secondary analysis	5e-08	Dementia	met-c-842	Apolipoprotein A-I || id:met-c-842	rs113118892	15	T	C	T	C	0.00250576	1.74549e-06	TRUE	1.16791e-10	46.2167	0.011016	0.38324	0.056373	1.6099e-11	0.0129368	-0.0463285	0.0602426	0.441875	FALSE	FALSE	FALSE	2	TRUE	NA	NA	NA	NA	NA	NA	NA
Secondary analysis	5e-08	Dementia	met-c-842	Apolipoprotein A-I || id:met-c-842	rs117040820	16	T	C	T	C	0.00195505	6.94459e-10	TRUE	5.19473e-09	36.0356	0.013144	0.324088	0.053988	2.68999e-09	0.0118157	-0.00097648	0.0636583	0.987761	FALSE	FALSE	FALSE	2	TRUE	NA	NA	NA	NA	NA	NA	NA
Secondary analysis	5e-08	Dementia	met-c-842	Apolipoprotein A-I || id:met-c-842	rs117901517	15	C	T	C	T	0.00170935	6.52092e-06	TRUE	2.94227e-07	31.5008	0.081305	-0.129869	0.023139	2.65999e-08	0.0953866	0.03488	0.0234658	0.137169	FALSE	FALSE	FALSE	2	TRUE	NA	NA	NA	NA	NA	NA	NA
Secondary analysis	5e-08	Dementia	met-c-842	Apolipoprotein A-I || id:met-c-842	rs144064722	4	G	A	G	A	0.00183424	4.48343e-06	TRUE	7.41054e-08	33.8047	0.025304	0.203723	0.035039	8.30004e-09	0.0296994	0.0504263	0.0409134	0.217757	FALSE	FALSE	FALSE	2	TRUE	NA	NA	NA	NA	NA	NA	NA
Secondary analysis	5e-08	Dementia	met-c-842	Apolipoprotein A-I || id:met-c-842	rs1461729	8	G	A	G	A	0.00175322	4.41366e-07	TRUE	5.13547e-08	32.3123	0.861933	0.086363	0.015193	1.76999e-08	0.844368	0.00728673	0.0188429	0.698971	FALSE	FALSE	FALSE	2	TRUE	NA	NA	NA	NA	NA	NA	NA
Secondary analysis	5e-08	Dementia	met-c-842	Apolipoprotein A-I || id:met-c-842	rs174594	11	A	C	A	C	0.00224879	3.3719e-08	TRUE	4.11868e-11	46.6121	0.58921	0.071714	0.010504	1.32008e-11	0.575499	0.00147251	0.0137764	0.914879	FALSE	FALSE	FALSE	2	TRUE	NA	NA	NA	NA	NA	NA	NA
Secondary analysis	5e-08	Dementia	met-c-842	Apolipoprotein A-I || id:met-c-842	rs17821298	15	A	C	A	C	0.0029167	8.00375e-06	TRUE	1.31042e-11	53.8213	0.23802	0.090684	0.012361	3.58014e-13	0.247716	-0.0260526	0.0158204	0.0996047	FALSE	FALSE	FALSE	2	TRUE	NA	NA	NA	NA	NA	NA	NA
Secondary analysis	5e-08	Dementia	met-c-842	Apolipoprotein A-I || id:met-c-842	rs1800777	16	A	G	A	G	0.00182126	8.21153e-06	TRUE	1.41858e-07	33.576	0.025491	-0.205791	0.035515	9.32009e-09	0.0189848	-0.0844651	0.0506382	0.0953125	FALSE	FALSE	FALSE	2	TRUE	NA	NA	NA	NA	NA	NA	NA
Secondary analysis	5e-08	Dementia	met-c-842	Apolipoprotein A-I || id:met-c-842	rs1883025	9	T	C	T	C	0.00194857	8.25565e-06	TRUE	4.88434e-08	35.9217	0.194349	-0.079839	0.013321	2.86003e-09	0.19544	0.028833	0.0172396	0.0944278	FALSE	FALSE	FALSE	2	TRUE	NA	NA	NA	NA	NA	NA	NA
Secondary analysis	5e-08	Dementia	met-c-842	Apolipoprotein A-I || id:met-c-842	rs190182262	15	A	T	A	T	0.00164866	8.62574e-06	TRUE	6.41316e-07	30.3788	0.031648	0.169639	0.030778	4.68997e-08	0.0410909	-0.0586293	0.0342949	0.0873474	FALSE	TRUE	FALSE	2	TRUE	NA	NA	NA	NA	NA	NA	NA
Secondary analysis	5e-08	Dementia	met-c-842	Apolipoprotein A-I || id:met-c-842	rs2115429	16	T	G	T	G	0.00169295	8.77559e-08	TRUE	6.69685e-08	31.1997	0.13447	-0.08841	0.015828	3.09999e-08	0.133785	-0.00342644	0.019871	0.863096	FALSE	FALSE	FALSE	2	TRUE	NA	NA	NA	NA	NA	NA	NA
Secondary analysis	5e-08	Dementia	met-c-842	Apolipoprotein A-I || id:met-c-842	rs247617	16	A	C	A	C	0.0152434	5.9638e-06	TRUE	4.12505e-58	284.789	0.285998	0.197243	0.011688	7.89951e-63	0.279001	-0.0215463	0.0151574	0.15517	FALSE	FALSE	FALSE	2	TRUE	NA	NA	NA	NA	NA	NA	NA
Secondary analysis	5e-08	Dementia	met-c-842	Apolipoprotein A-I || id:met-c-842	rs261291	15	C	T	C	T	0.00942881	4.52174e-05	TRUE	4.55424e-33	175.132	0.374904	0.144314	0.010905	2.57988e-39	0.387481	-0.0548131	0.0140035	9.06922e-05	FALSE	FALSE	FALSE	2	TRUE	NA	NA	NA	NA	NA	NA	NA
Secondary analysis	5e-08	Dementia	met-c-842	Apolipoprotein A-I || id:met-c-842	rs261334	15	C	G	C	G	0.00836792	3.07585e-06	TRUE	1.39559e-32	155.261	0.769556	-0.156552	0.012564	4.8095e-35	0.766684	0.016547	0.0162088	0.307317	FALSE	TRUE	FALSE	2	TRUE	NA	NA	NA	NA	NA	NA	NA
Secondary analysis	5e-08	Dementia	met-c-842	Apolipoprotein A-I || id:met-c-842	rs289718	16	T	C	T	C	0.00260397	1.55211e-06	TRUE	4.63965e-11	48.0329	0.663626	-0.077567	0.011192	6.48037e-12	0.647461	0.0103424	0.0142618	0.468341	FALSE	FALSE	FALSE	2	TRUE	NA	NA	NA	NA	NA	NA	NA
Secondary analysis	5e-08	Dementia	met-c-842	Apolipoprotein A-I || id:met-c-842	rs4939873	18	T	G	T	G	0.00170761	2.60537e-08	TRUE	5.31475e-08	31.4703	0.054342	0.13435	0.023949	2.69998e-08	0.0569473	-0.00280251	0.0298282	0.925145	FALSE	FALSE	FALSE	2	TRUE	NA	NA	NA	NA	NA	NA	NA
Secondary analysis	5e-08	Dementia	met-c-842	Apolipoprotein A-I || id:met-c-842	rs6494025	15	T	C	T	C	0.00224974	1.85914e-07	TRUE	2.33859e-09	38.1717	0.036186	0.184905	0.029928	9.17994e-10	0.0365423	-0.00911159	0.0363039	0.801829	FALSE	FALSE	FALSE	2	TRUE	NA	NA	NA	NA	NA	NA	NA
Secondary analysis	5e-08	Dementia	met-c-842	Apolipoprotein A-I || id:met-c-842	rs7203984	16	C	A	C	A	0.0099243	1.09271e-06	TRUE	5.17594e-39	184.428	0.194732	-0.183417	0.013506	2.60016e-41	0.197771	0.0104502	0.0171746	0.542878	FALSE	FALSE	FALSE	2	TRUE	NA	NA	NA	NA	NA	NA	NA
Secondary analysis	5e-08	Dementia	met-c-842	Apolipoprotein A-I || id:met-c-842	rs73959582	18	C	T	C	T	0.00201799	5.35923e-08	TRUE	3.47731e-09	37.2	0.157738	0.092122	0.015104	1.5e-09	0.149082	0.00261999	0.019443	0.892808	FALSE	FALSE	FALSE	2	TRUE	NA	NA	NA	NA	NA	NA	NA
Secondary analysis	5e-08	Dementia	met-c-842	Apolipoprotein A-I || id:met-c-842	rs75835816	8	C	G	C	G	0.00175941	3.03144e-06	TRUE	1.07188e-07	32.4267	0.019619	-0.22095	0.038801	1.67001e-08	0.0215808	-0.0474809	0.0468499	0.310836	FALSE	TRUE	FALSE	2	TRUE	NA	NA	NA	NA	NA	NA	NA
Secondary analysis	5e-08	Dementia	met-c-843	Apolipoprotein B || id:met-c-843	rs10056811	5	A	G	A	G	0.00317301	7.70276e-07	TRUE	9.11074e-15	65.8522	0.341411	0.085783	0.010571	1.3499e-15	0.356164	0.00725417	0.0141997	0.609444	FALSE	FALSE	FALSE	2	TRUE	NA	NA	NA	NA	NA	NA	NA
Secondary analysis	5e-08	Dementia	met-c-843	Apolipoprotein B || id:met-c-843	rs113105517	1	G	A	G	A	0.003061	3.75092e-06	TRUE	1.66429e-12	56.4893	0.060136	-0.175948	0.02341	1.35988e-13	0.0709579	0.030109	0.026708	0.259598	FALSE	FALSE	FALSE	2	TRUE	NA	NA	NA	NA	NA	NA	NA
Secondary analysis	5e-08	Dementia	met-c-843	Apolipoprotein B || id:met-c-843	rs113445611	1	T	C	T	C	0.0015779	4.56603e-07	TRUE	4.91255e-08	32.6872	0.059024	-0.123779	0.02165	1.81001e-08	0.0741784	0.0103048	0.026199	0.694079	FALSE	FALSE	FALSE	2	TRUE	NA	NA	NA	NA	NA	NA	NA
Secondary analysis	5e-08	Dementia	met-c-843	Apolipoprotein B || id:met-c-843	rs114664261	2	T	A	T	A	0.00168723	6.86755e-06	TRUE	3.72017e-07	31.0925	0.020103	0.263982	0.047342	4.02004e-08	0.0157308	-0.0829906	0.0544053	0.127156	FALSE	TRUE	FALSE	2	TRUE	NA	NA	NA	NA	NA	NA	NA
Secondary analysis	5e-08	Dementia	met-c-843	Apolipoprotein B || id:met-c-843	rs114739858	1	A	G	A	G	0.00188293	3.28084e-07	TRUE	1.51654e-08	34.7037	0.060391	-0.143145	0.024299	6.62995e-09	0.0690472	-0.00903129	0.0270877	0.738826	FALSE	FALSE	FALSE	2	TRUE	NA	NA	NA	NA	NA	NA	NA
Secondary analysis	5e-08	Dementia	met-c-843	Apolipoprotein B || id:met-c-843	rs115849089	8	A	G	A	G	0.00163162	1.17422e-06	TRUE	3.98775e-08	33.8036	0.106662	-0.099572	0.017126	1.03999e-08	0.108723	0.0137333	0.0217728	0.528201	FALSE	FALSE	FALSE	2	TRUE	NA	NA	NA	NA	NA	NA	NA
Secondary analysis	5e-08	Dementia	met-c-843	Apolipoprotein B || id:met-c-843	rs11591147	1	T	G	T	G	0.00998142	2.6176e-06	TRUE	9.27792e-33	153.933	0.031101	-0.437941	0.035298	2.49977e-34	0.0359277	0.0349001	0.0370586	0.346319	FALSE	FALSE	FALSE	2	TRUE	NA	NA	NA	NA	NA	NA	NA
Secondary analysis	5e-08	Dementia	met-c-843	Apolipoprotein B || id:met-c-843	rs11668327	19	C	G	C	G	0.00321912	0.000361681	TRUE	1.33128e-07	66.7994	0.129739	-0.13023	0.015934	8.48985e-16	0.127178	-0.233573	0.0210958	1.71475e-28	FALSE	TRUE	FALSE	2	TRUE	NA	NA	NA	NA	NA	NA	NA
Secondary analysis	5e-08	Dementia	met-c-843	Apolipoprotein B || id:met-c-843	rs1168041	1	C	T	C	T	0.00185312	3.30618e-08	TRUE	2.12051e-09	38.3974	0.722851	0.070994	0.011457	1.06001e-09	0.733425	0.00163227	0.0154221	0.91571	FALSE	FALSE	FALSE	2	TRUE	NA	NA	NA	NA	NA	NA	NA
Secondary analysis	5e-08	Dementia	met-c-843	Apolipoprotein B || id:met-c-843	rs12043403	1	C	T	C	T	0.00207849	8.38235e-06	TRUE	1.65792e-08	38.3238	0.111911	-0.114248	0.018455	1.09999e-09	0.136877	-0.0335647	0.0199165	0.0919348	FALSE	FALSE	FALSE	2	TRUE	NA	NA	NA	NA	NA	NA	NA
Secondary analysis	5e-08	Dementia	met-c-843	Apolipoprotein B || id:met-c-843	rs1260326	2	C	T	C	T	0.00199201	7.92042e-06	TRUE	5.12237e-09	41.293	0.638553	-0.066785	0.010393	2.50998e-10	0.650856	-0.0234687	0.0143261	0.101385	FALSE	FALSE	FALSE	2	TRUE	NA	NA	NA	NA	NA	NA	NA
Secondary analysis	5e-08	Dementia	met-c-843	Apolipoprotein B || id:met-c-843	rs1367117	2	A	G	A	G	0.00455322	1.80692e-06	TRUE	2.29351e-20	94.6096	0.287972	0.108852	0.011191	9.99079e-22	0.280648	0.0118216	0.0151085	0.433952	FALSE	FALSE	FALSE	2	TRUE	NA	NA	NA	NA	NA	NA	NA
Secondary analysis	5e-08	Dementia	met-c-843	Apolipoprotein B || id:met-c-843	rs142130958	19	A	G	A	G	0.00682737	4.37634e-06	TRUE	1.8333e-29	142.188	0.105527	-0.199648	0.016743	7.78037e-32	0.101895	-0.027467	0.0225564	0.223338	FALSE	FALSE	FALSE	2	TRUE	NA	NA	NA	NA	NA	NA	NA
Secondary analysis	5e-08	Dementia	met-c-843	Apolipoprotein B || id:met-c-843	rs144064722	4	G	A	G	A	0.00174835	4.48343e-06	TRUE	1.54896e-07	32.219	0.025304	0.199001	0.035059	2.29002e-08	0.0296994	0.0504263	0.0409134	0.217757	FALSE	FALSE	FALSE	2	TRUE	NA	NA	NA	NA	NA	NA	NA
Secondary analysis	5e-08	Dementia	met-c-843	Apolipoprotein B || id:met-c-843	rs146568567	1	A	G	A	G	0.00370136	1.07102e-05	TRUE	2.6566e-14	68.3469	0.028236	-0.267552	0.032363	3.97009e-16	0.0350482	0.0706172	0.0370701	0.0567845	FALSE	FALSE	FALSE	2	TRUE	NA	NA	NA	NA	NA	NA	NA
Secondary analysis	5e-08	Dementia	met-c-843	Apolipoprotein B || id:met-c-843	rs150617279	19	A	T	A	T	0.00218942	3.0279e-07	TRUE	9.79002e-10	40.3693	0.110384	-0.112384	0.017688	3.97e-10	0.121869	-0.00668958	0.0208854	0.748742	FALSE	TRUE	FALSE	2	TRUE	NA	NA	NA	NA	NA	NA	NA
Secondary analysis	5e-08	Dementia	met-c-843	Apolipoprotein B || id:met-c-843	rs17395160	1	G	A	G	A	0.00160081	1.01037e-06	TRUE	5.06154e-08	33.1691	0.209728	-0.071052	0.012337	1.43001e-08	0.217835	0.00966146	0.0165127	0.558487	FALSE	FALSE	FALSE	2	TRUE	NA	NA	NA	NA	NA	NA	NA
Secondary analysis	5e-08	Dementia	met-c-843	Apolipoprotein B || id:met-c-843	rs182695896	4	C	A	C	A	0.00173938	1.50839e-06	TRUE	8.80072e-08	32.0534	0.019349	0.236546	0.041781	2.49e-08	0.0259469	0.0309144	0.0432433	0.474674	FALSE	FALSE	FALSE	2	TRUE	NA	NA	NA	NA	NA	NA	NA
Secondary analysis	5e-08	Dementia	met-c-843	Apolipoprotein B || id:met-c-843	rs1848922	2	C	T	C	T	0.00350827	2.1294e-06	TRUE	6.70459e-16	72.8241	0.783954	0.105451	0.012357	4.38026e-17	0.782474	0.0141352	0.0166413	0.395657	FALSE	FALSE	FALSE	2	TRUE	NA	NA	NA	NA	NA	NA	NA
Secondary analysis	5e-08	Dementia	met-c-843	Apolipoprotein B || id:met-c-843	rs188247550	19	T	C	T	C	0.00181586	5.30232e-08	TRUE	2.12054e-08	33.4671	0.034214	-0.193557	0.033458	1.23001e-08	0.0506238	-0.00422332	0.0315091	0.893375	FALSE	FALSE	FALSE	2	TRUE	NA	NA	NA	NA	NA	NA	NA
Secondary analysis	5e-08	Dementia	met-c-843	Apolipoprotein B || id:met-c-843	rs1883711	20	C	G	C	G	0.00176591	1.01953e-05	TRUE	2.86646e-07	32.5397	0.056795	0.144092	0.02526	1.94998e-08	0.0623738	-0.0531847	0.0286153	0.0630827	FALSE	TRUE	FALSE	2	TRUE	NA	NA	NA	NA	NA	NA	NA
Secondary analysis	5e-08	Dementia	met-c-843	Apolipoprotein B || id:met-c-843	rs190934192	1	A	G	A	G	0.0033191	1.59617e-06	TRUE	9.23071e-14	61.2615	0.023998	-0.319724	0.040849	1.29987e-14	0.00507071	-0.0714019	0.0970923	0.462095	FALSE	FALSE	FALSE	2	TRUE	NA	NA	NA	NA	NA	NA	NA
Secondary analysis	5e-08	Dementia	met-c-843	Apolipoprotein B || id:met-c-843	rs2495477	1	G	A	G	A	0.00152479	1.06855e-06	TRUE	1.09365e-07	31.5884	0.418981	-0.061897	0.011013	3.14e-08	0.435485	0.00827573	0.0137538	0.54737	FALSE	FALSE	FALSE	2	TRUE	NA	NA	NA	NA	NA	NA	NA
Secondary analysis	5e-08	Dementia	met-c-843	Apolipoprotein B || id:met-c-843	rs28399657	19	G	A	G	A	0.00239032	7.69422e-05	TRUE	1.13084e-07	44.0754	0.018703	-0.289039	0.043537	6.30957e-11	0.0149327	-0.301024	0.0589545	3.28988e-07	FALSE	FALSE	FALSE	2	TRUE	NA	NA	NA	NA	NA	NA	NA
Secondary analysis	5e-08	Dementia	met-c-843	Apolipoprotein B || id:met-c-843	rs2980875	8	G	A	G	A	0.00234459	8.60514e-07	TRUE	3.2124e-11	48.6141	0.483896	-0.069675	0.009993	6.68036e-12	0.46631	-0.00735576	0.0136227	0.589223	FALSE	FALSE	FALSE	2	TRUE	NA	NA	NA	NA	NA	NA	NA
Secondary analysis	5e-08	Dementia	met-c-843	Apolipoprotein B || id:met-c-843	rs3005923	1	A	G	A	G	0.0031778	1.09763e-05	TRUE	2.28179e-12	58.6387	0.027652	-0.282948	0.03695	4.73042e-14	0.0259003	0.0838436	0.0434764	0.0537948	FALSE	FALSE	FALSE	2	TRUE	NA	NA	NA	NA	NA	NA	NA
Secondary analysis	5e-08	Dementia	met-c-843	Apolipoprotein B || id:met-c-843	rs429358	19	C	T	C	T	0.00939761	0.00870098	TRUE	0.605894	196.196	0.171471	0.190467	0.013598	2.77013e-43	0.181147	0.870727	0.0159667	1e-200	FALSE	FALSE	FALSE	2	TRUE	NA	NA	NA	NA	NA	NA	NA
Secondary analysis	5e-08	Dementia	met-c-843	Apolipoprotein B || id:met-c-843	rs4608457	19	T	C	T	C	0.00188111	5.70217e-06	TRUE	1.91697e-07	31.9035	0.044785	-0.156899	0.027778	2.67997e-08	0.0417385	0.0480554	0.0345729	0.164536	FALSE	FALSE	FALSE	2	TRUE	NA	NA	NA	NA	NA	NA	NA
Secondary analysis	5e-08	Dementia	met-c-843	Apolipoprotein B || id:met-c-843	rs4609471	1	A	C	A	C	0.00613598	1.8209e-07	TRUE	6.21442e-25	113.581	0.040628	-0.322387	0.03025	9.22996e-26	0.22878	-0.00404445	0.0162829	0.803836	FALSE	FALSE	FALSE	2	TRUE	NA	NA	NA	NA	NA	NA	NA
Secondary analysis	5e-08	Dementia	met-c-843	Apolipoprotein B || id:met-c-843	rs4803748	19	T	C	T	C	0.00213727	6.31473e-05	TRUE	8.79191e-08	44.3083	0.37422	-0.072755	0.01093	5.61953e-11	0.355956	-0.0659757	0.0142629	3.73345e-06	FALSE	FALSE	FALSE	2	TRUE	NA	NA	NA	NA	NA	NA	NA
Secondary analysis	5e-08	Dementia	met-c-843	Apolipoprotein B || id:met-c-843	rs4803762	19	A	G	A	G	0.00163361	2.02466e-05	TRUE	5.22413e-07	33.8448	0.346835	0.064948	0.011164	1.02e-08	0.361846	0.0371536	0.0141852	0.00881394	FALSE	FALSE	FALSE	2	TRUE	NA	NA	NA	NA	NA	NA	NA
Secondary analysis	5e-08	Dementia	met-c-843	Apolipoprotein B || id:met-c-843	rs486394	11	C	A	C	A	0.00178765	5.06046e-07	TRUE	6.34291e-09	37.0438	0.307212	0.068076	0.011185	2.07e-09	0.323087	-0.00605065	0.0146124	0.678819	FALSE	FALSE	FALSE	2	TRUE	NA	NA	NA	NA	NA	NA	NA
Secondary analysis	5e-08	Dementia	met-c-843	Apolipoprotein B || id:met-c-843	rs4926673	1	A	G	A	G	0.00188393	1.09951e-05	TRUE	2.12838e-08	39.0464	0.160114	-0.085976	0.013759	7.64997e-10	0.188737	0.0339638	0.0175966	0.0535895	FALSE	FALSE	FALSE	2	TRUE	NA	NA	NA	NA	NA	NA	NA
Secondary analysis	5e-08	Dementia	met-c-843	Apolipoprotein B || id:met-c-843	rs60049679	19	C	G	C	G	0.0024458	0.000499972	TRUE	0.00033874	45.1007	0.129455	0.12005	0.017876	3.80014e-11	0.163404	0.235953	0.0181242	9.58076e-39	FALSE	TRUE	FALSE	2	TRUE	NA	NA	NA	NA	NA	NA	NA
Secondary analysis	5e-08	Dementia	met-c-843	Apolipoprotein B || id:met-c-843	rs61773917	1	A	T	A	T	0.00251874	3.51937e-07	TRUE	4.21592e-12	52.2242	0.092893	-0.126018	0.017438	1.11995e-12	0.102498	-0.00778085	0.0225325	0.729856	FALSE	TRUE	FALSE	2	TRUE	NA	NA	NA	NA	NA	NA	NA
Secondary analysis	5e-08	Dementia	met-c-843	Apolipoprotein B || id:met-c-843	rs62117161	19	G	A	G	A	0.00320614	0.000110753	TRUE	1.16231e-10	66.5194	0.068083	-0.166422	0.020405	9.74092e-16	0.0723863	-0.162906	0.0265919	9.00347e-10	FALSE	FALSE	FALSE	2	TRUE	NA	NA	NA	NA	NA	NA	NA
Secondary analysis	5e-08	Dementia	met-c-843	Apolipoprotein B || id:met-c-843	rs62123891	2	C	T	C	T	0.00205306	3.15328e-06	TRUE	1.1837e-09	42.5507	0.122222	-0.099288	0.015221	1.33999e-10	0.120013	0.0216167	0.0209133	0.301308	FALSE	FALSE	FALSE	2	TRUE	NA	NA	NA	NA	NA	NA	NA
Secondary analysis	5e-08	Dementia	met-c-843	Apolipoprotein B || id:met-c-843	rs629301	1	T	G	T	G	0.00262968	5.09978e-06	TRUE	7.31996e-12	54.5463	0.779917	0.090052	0.012193	3.55959e-13	0.78551	-0.0218067	0.0165893	0.188677	FALSE	FALSE	FALSE	2	TRUE	NA	NA	NA	NA	NA	NA	NA
Secondary analysis	5e-08	Dementia	met-c-843	Apolipoprotein B || id:met-c-843	rs635634	9	T	C	T	C	0.00166027	4.33443e-07	TRUE	2.1402e-08	34.3997	0.198293	0.073971	0.012612	7.70992e-09	0.201594	-0.00652276	0.0170208	0.701555	FALSE	FALSE	FALSE	2	TRUE	NA	NA	NA	NA	NA	NA	NA
Secondary analysis	5e-08	Dementia	met-c-843	Apolipoprotein B || id:met-c-843	rs6511721	19	A	G	A	G	0.00295436	1.90016e-05	TRUE	2.78898e-12	61.2949	0.494243	-0.086723	0.011077	1.27997e-14	0.51307	-0.0345735	0.0136257	0.0111686	FALSE	FALSE	FALSE	2	TRUE	NA	NA	NA	NA	NA	NA	NA
Secondary analysis	5e-08	Dementia	met-c-843	Apolipoprotein B || id:met-c-843	rs6728178	2	A	G	A	G	0.00352439	2.55029e-07	TRUE	1.8938e-16	73.1706	0.265905	-0.095873	0.011208	3.69999e-17	0.279984	0.00446514	0.0151899	0.768792	FALSE	FALSE	FALSE	2	TRUE	NA	NA	NA	NA	NA	NA	NA
Secondary analysis	5e-08	Dementia	met-c-843	Apolipoprotein B || id:met-c-843	rs6756629	2	A	G	A	G	0.00179541	1.80324e-09	TRUE	3.33757e-09	37.2103	0.078334	-0.113253	0.018566	1.89998e-09	0.082534	0.000612295	0.0247713	0.98028	FALSE	FALSE	FALSE	2	TRUE	NA	NA	NA	NA	NA	NA	NA
Secondary analysis	5e-08	Dementia	met-c-843	Apolipoprotein B || id:met-c-843	rs6859	19	G	A	G	A	0.00211557	0.000386704	TRUE	0.000232579	43.8597	0.537977	-0.066571	0.010052	7.0194e-11	0.514904	-0.155386	0.0135723	2.38561e-30	FALSE	FALSE	FALSE	2	TRUE	NA	NA	NA	NA	NA	NA	NA
Secondary analysis	5e-08	Dementia	met-c-843	Apolipoprotein B || id:met-c-843	rs72999033	19	T	C	T	C	0.00191292	2.29091e-06	TRUE	3.65082e-09	39.6464	0.059216	-0.135256	0.021481	5.68002e-10	0.063917	-0.0246315	0.0279577	0.378303	FALSE	FALSE	FALSE	2	TRUE	NA	NA	NA	NA	NA	NA	NA
Secondary analysis	5e-08	Dementia	met-c-843	Apolipoprotein B || id:met-c-843	rs7412	19	T	C	T	C	0.015197	0.000439923	TRUE	2.44122e-40	270.854	0.055855	-0.427553	0.025979	4.39036e-59	0.0534335	-0.388945	0.0318507	2.69836e-34	FALSE	FALSE	FALSE	2	TRUE	NA	NA	NA	NA	NA	NA	NA
Secondary analysis	5e-08	Dementia	met-c-843	Apolipoprotein B || id:met-c-843	rs964184	11	C	G	C	G	0.00648532	3.70136e-07	TRUE	4.9353e-29	135.018	0.861008	-0.165767	0.014266	2.57988e-30	0.854921	0.00683653	0.019305	0.723239	FALSE	TRUE	FALSE	2	TRUE	NA	NA	NA	NA	NA	NA	NA
Secondary analysis	5e-08	Dementia	met-c-853	Free cholesterol to esterified cholesterol ratio || id:met-c-853	rs1077835	15	G	A	G	A	0.00361795	4.25586e-06	TRUE	3.49809e-11	48.9797	0.249757	0.101367	0.014484	4.05976e-12	0.256799	-0.0188467	0.0156948	0.229819	FALSE	FALSE	FALSE	2	TRUE	NA	NA	NA	NA	NA	NA	NA
Secondary analysis	5e-08	Dementia	met-c-853	Free cholesterol to esterified cholesterol ratio || id:met-c-853	rs10888908	1	C	T	C	T	0.00604066	2.31403e-06	TRUE	3.38277e-18	82.002	0.894211	0.182586	0.020163	2.86022e-19	0.886302	0.0190364	0.0214988	0.375906	FALSE	FALSE	FALSE	2	TRUE	NA	NA	NA	NA	NA	NA	NA
Secondary analysis	5e-08	Dementia	met-c-853	Free cholesterol to esterified cholesterol ratio || id:met-c-853	rs112032422	19	C	T	C	T	0.00818007	4.37004e-06	TRUE	5.98588e-24	111.276	0.104928	-0.215268	0.020407	1.39991e-25	0.101895	-0.0274471	0.0225563	0.223671	FALSE	FALSE	FALSE	2	TRUE	NA	NA	NA	NA	NA	NA	NA
Secondary analysis	5e-08	Dementia	met-c-853	Free cholesterol to esterified cholesterol ratio || id:met-c-853	rs113105517	1	G	A	G	A	0.00439657	3.75092e-06	TRUE	2.09417e-13	59.5717	0.064668	-0.204812	0.026536	2.03002e-14	0.0709579	0.030109	0.026708	0.259598	FALSE	FALSE	FALSE	2	TRUE	NA	NA	NA	NA	NA	NA	NA
Secondary analysis	5e-08	Dementia	met-c-853	Free cholesterol to esterified cholesterol ratio || id:met-c-853	rs113445611	1	T	C	T	C	0.00294715	4.56603e-07	TRUE	9.79227e-10	39.8804	0.06896	-0.154903	0.024529	3.89996e-10	0.0741784	0.0103048	0.026199	0.694079	FALSE	FALSE	FALSE	2	TRUE	NA	NA	NA	NA	NA	NA	NA
Secondary analysis	5e-08	Dementia	met-c-853	Free cholesterol to esterified cholesterol ratio || id:met-c-853	rs114739858	1	A	G	A	G	0.00241021	3.28084e-07	TRUE	3.1786e-08	32.5971	0.06029	-0.162198	0.028409	1.52999e-08	0.0690472	-0.00903129	0.0270877	0.738826	FALSE	FALSE	FALSE	2	TRUE	NA	NA	NA	NA	NA	NA	NA
Secondary analysis	5e-08	Dementia	met-c-853	Free cholesterol to esterified cholesterol ratio || id:met-c-853	rs115534052	4	G	A	G	A	0.00237599	4.01308e-07	TRUE	4.15213e-08	32.1308	0.037584	0.190515	0.03361	1.93999e-08	0.0455947	0.0122154	0.0331271	0.712318	FALSE	FALSE	FALSE	2	TRUE	NA	NA	NA	NA	NA	NA	NA
Secondary analysis	5e-08	Dementia	met-c-853	Free cholesterol to esterified cholesterol ratio || id:met-c-853	rs11591147	1	T	G	T	G	0.00985103	2.6176e-06	TRUE	6.57293e-29	134.212	0.028751	-0.461292	0.039818	1.63005e-30	0.0359277	0.0349001	0.0370586	0.346319	FALSE	FALSE	FALSE	2	TRUE	NA	NA	NA	NA	NA	NA	NA
Secondary analysis	5e-08	Dementia	met-c-853	Free cholesterol to esterified cholesterol ratio || id:met-c-853	rs11668327	19	C	G	C	G	0.00336683	0.000361681	TRUE	8.59109e-06	45.572	0.120307	-0.136209	0.020177	2.23975e-11	0.127178	-0.233573	0.0210958	1.71475e-28	FALSE	TRUE	FALSE	2	TRUE	NA	NA	NA	NA	NA	NA	NA
Secondary analysis	5e-08	Dementia	met-c-853	Free cholesterol to esterified cholesterol ratio || id:met-c-853	rs12043403	1	C	T	C	T	0.00224473	8.38235e-06	TRUE	3.95873e-07	30.3541	0.113923	-0.117423	0.021313	4.77002e-08	0.136877	-0.0335647	0.0199165	0.0919348	FALSE	FALSE	FALSE	2	TRUE	NA	NA	NA	NA	NA	NA	NA
Secondary analysis	5e-08	Dementia	met-c-853	Free cholesterol to esterified cholesterol ratio || id:met-c-853	rs138270540	4	C	A	C	A	0.00243605	8.6704e-06	TRUE	1.21695e-07	32.9451	0.025994	0.240049	0.041822	1.29e-08	0.0329068	-0.0659534	0.0384796	0.0865326	FALSE	FALSE	FALSE	2	TRUE	NA	NA	NA	NA	NA	NA	NA
Secondary analysis	5e-08	Dementia	met-c-853	Free cholesterol to esterified cholesterol ratio || id:met-c-853	rs144064722	4	G	A	G	A	0.00361626	4.48343e-06	TRUE	3.69352e-11	48.9532	0.026353	0.276179	0.039473	4.1096e-12	0.0296994	0.0504263	0.0409134	0.217757	FALSE	FALSE	FALSE	2	TRUE	NA	NA	NA	NA	NA	NA	NA
Secondary analysis	5e-08	Dementia	met-c-853	Free cholesterol to esterified cholesterol ratio || id:met-c-853	rs146568567	1	A	G	A	G	0.0045723	1.07102e-05	TRUE	2.11393e-13	61.9774	0.031544	-0.281468	0.035753	6.12068e-15	0.0350482	0.0706172	0.0370701	0.0567845	FALSE	FALSE	FALSE	2	TRUE	NA	NA	NA	NA	NA	NA	NA
Secondary analysis	5e-08	Dementia	met-c-853	Free cholesterol to esterified cholesterol ratio || id:met-c-853	rs149844719	1	T	A	T	A	0.00304115	1.04175e-05	TRUE	3.21911e-09	41.1534	0.042904	-0.205424	0.032022	2.06001e-10	0.043299	0.063345	0.0337165	0.0602782	FALSE	TRUE	FALSE	2	TRUE	NA	NA	NA	NA	NA	NA	NA
Secondary analysis	5e-08	Dementia	met-c-853	Free cholesterol to esterified cholesterol ratio || id:met-c-853	rs174418	15	C	T	C	T	0.00226534	2.8226e-05	TRUE	1.43328e-06	30.6334	0.56242	-0.069461	0.01255	4.14e-08	0.554414	0.0424495	0.0137264	0.00198454	FALSE	FALSE	FALSE	2	TRUE	NA	NA	NA	NA	NA	NA	NA
Secondary analysis	5e-08	Dementia	met-c-853	Free cholesterol to esterified cholesterol ratio || id:met-c-853	rs174547	11	C	T	C	T	0.00240068	5.50502e-08	TRUE	2.71429e-08	32.4704	0.402113	-0.0712	0.012495	1.63001e-08	0.413296	-0.00188461	0.0137993	0.891368	FALSE	FALSE	FALSE	2	TRUE	NA	NA	NA	NA	NA	NA	NA
Secondary analysis	5e-08	Dementia	met-c-853	Free cholesterol to esterified cholesterol ratio || id:met-c-853	rs182695896	4	C	A	C	A	0.00345414	1.50839e-06	TRUE	5.30825e-11	46.7613	0.021085	0.318716	0.046608	1.22999e-11	0.0259469	0.0309144	0.0432433	0.474674	FALSE	FALSE	FALSE	2	TRUE	NA	NA	NA	NA	NA	NA	NA
Secondary analysis	5e-08	Dementia	met-c-853	Free cholesterol to esterified cholesterol ratio || id:met-c-853	rs185567543	4	T	A	T	A	0.00327891	1.20574e-07	TRUE	8.58345e-11	44.3846	0.019584	0.317999	0.047732	4.05976e-11	0.0218155	0.00953549	0.0471771	0.839822	FALSE	TRUE	FALSE	2	TRUE	NA	NA	NA	NA	NA	NA	NA
Secondary analysis	5e-08	Dementia	met-c-853	Free cholesterol to esterified cholesterol ratio || id:met-c-853	rs190934192	1	A	G	A	G	0.00442073	1.59617e-06	TRUE	1.00173e-13	59.9093	0.027532	-0.33517	0.043303	1.71989e-14	0.00507071	-0.0714019	0.0970923	0.462095	FALSE	FALSE	FALSE	2	TRUE	NA	NA	NA	NA	NA	NA	NA
Secondary analysis	5e-08	Dementia	met-c-853	Free cholesterol to esterified cholesterol ratio || id:met-c-853	rs28399657	19	G	A	G	A	0.00408066	7.69422e-05	TRUE	3.25012e-10	55.2695	0.019201	-0.39153	0.052665	1.7398e-13	0.0149327	-0.301024	0.0589545	3.28988e-07	FALSE	FALSE	FALSE	2	TRUE	NA	NA	NA	NA	NA	NA	NA
Secondary analysis	5e-08	Dementia	met-c-853	Free cholesterol to esterified cholesterol ratio || id:met-c-853	rs3005923	1	A	G	A	G	0.00369407	1.09763e-05	TRUE	5.60291e-11	50.0215	0.028835	-0.299312	0.04232	2.40991e-12	0.0259003	0.0838436	0.0434764	0.0537948	FALSE	FALSE	FALSE	2	TRUE	NA	NA	NA	NA	NA	NA	NA
Secondary analysis	5e-08	Dementia	met-c-853	Free cholesterol to esterified cholesterol ratio || id:met-c-853	rs34722314	2	A	T	A	T	0.00283037	1.95753e-06	TRUE	3.49974e-09	38.2957	0.137552	-0.110425	0.017844	8.65008e-10	0.135258	-0.016288	0.0199999	0.415414	FALSE	TRUE	FALSE	2	TRUE	NA	NA	NA	NA	NA	NA	NA
Secondary analysis	5e-08	Dementia	met-c-853	Free cholesterol to esterified cholesterol ratio || id:met-c-853	rs3741298	11	T	C	T	C	0.00235147	1.54011e-07	TRUE	4.17441e-08	31.8031	0.769952	-0.081907	0.014524	2.29002e-08	0.768453	-0.00369424	0.016172	0.819309	FALSE	FALSE	FALSE	2	TRUE	NA	NA	NA	NA	NA	NA	NA
Secondary analysis	5e-08	Dementia	met-c-853	Free cholesterol to esterified cholesterol ratio || id:met-c-853	rs4075673	2	C	T	C	T	0.00333562	7.72715e-06	TRUE	3.61697e-10	45.1615	0.599956	-0.084433	0.012564	2.74979e-11	0.602303	-0.0225311	0.0139247	0.105646	FALSE	FALSE	FALSE	2	TRUE	NA	NA	NA	NA	NA	NA	NA
Secondary analysis	5e-08	Dementia	met-c-853	Free cholesterol to esterified cholesterol ratio || id:met-c-853	rs4609471	1	A	C	A	C	0.00731176	1.8209e-07	TRUE	2.59901e-22	99.3769	0.041667	-0.352686	0.035379	5.10975e-23	0.22878	-0.00404445	0.0162829	0.803836	FALSE	FALSE	FALSE	2	TRUE	NA	NA	NA	NA	NA	NA	NA
Secondary analysis	5e-08	Dementia	met-c-853	Free cholesterol to esterified cholesterol ratio || id:met-c-853	rs565436	1	A	G	A	G	0.00250459	4.56886e-08	TRUE	1.3383e-08	33.8792	0.764554	0.085388	0.01467	8.03008e-09	0.766653	-0.00199869	0.0160641	0.900983	FALSE	FALSE	FALSE	2	TRUE	NA	NA	NA	NA	NA	NA	NA
Secondary analysis	5e-08	Dementia	met-c-853	Free cholesterol to esterified cholesterol ratio || id:met-c-853	rs60049679	19	C	G	C	G	0.00229646	0.000499972	TRUE	0.0035567	31.0482	0.140266	0.112222	0.02014	3.36001e-08	0.163404	0.235953	0.0181242	9.58076e-39	FALSE	TRUE	FALSE	2	TRUE	NA	NA	NA	NA	NA	NA	NA
Secondary analysis	5e-08	Dementia	met-c-853	Free cholesterol to esterified cholesterol ratio || id:met-c-853	rs62117161	19	G	A	G	A	0.00255661	0.000110753	TRUE	4.97496e-06	34.5873	0.067904	-0.146204	0.02486	5.62005e-09	0.0723863	-0.162906	0.0265919	9.00347e-10	FALSE	FALSE	FALSE	2	TRUE	NA	NA	NA	NA	NA	NA	NA
Secondary analysis	5e-08	Dementia	met-c-853	Free cholesterol to esterified cholesterol ratio || id:met-c-853	rs629301	1	T	G	T	G	0.00463793	5.09978e-06	TRUE	5.78698e-14	62.8806	0.786295	0.118256	0.014913	3.88956e-15	0.78551	-0.0218067	0.0165893	0.188677	FALSE	FALSE	FALSE	2	TRUE	NA	NA	NA	NA	NA	NA	NA
Secondary analysis	5e-08	Dementia	met-c-853	Free cholesterol to esterified cholesterol ratio || id:met-c-853	rs6511721	19	A	G	A	G	0.00271838	1.90016e-05	TRUE	5.0924e-08	36.7818	0.488155	-0.080486	0.013271	1.85999e-09	0.51307	-0.0345735	0.0136257	0.0111686	FALSE	FALSE	FALSE	2	TRUE	NA	NA	NA	NA	NA	NA	NA
Secondary analysis	5e-08	Dementia	met-c-853	Free cholesterol to esterified cholesterol ratio || id:met-c-853	rs72664201	1	C	T	C	T	0.00350069	1.19828e-05	TRUE	2.12441e-10	47.3832	0.048419	-0.204228	0.029669	9.03025e-12	0.0489453	0.0642294	0.0318762	0.0439086	FALSE	FALSE	FALSE	2	TRUE	NA	NA	NA	NA	NA	NA	NA
Secondary analysis	5e-08	Dementia	met-c-853	Free cholesterol to esterified cholesterol ratio || id:met-c-853	rs726815	1	T	C	T	C	0.00240601	1.65802e-10	TRUE	2.27329e-08	32.5354	0.860281	0.100681	0.017651	1.58001e-08	0.861116	-0.000147761	0.0197142	0.99402	FALSE	FALSE	FALSE	2	TRUE	NA	NA	NA	NA	NA	NA	NA
Secondary analysis	5e-08	Dementia	met-c-853	Free cholesterol to esterified cholesterol ratio || id:met-c-853	rs7412	19	T	C	T	C	0.0179637	0.000439923	TRUE	1.84331e-38	246.763	0.057349	-0.44132	0.028094	1.13999e-54	0.0534335	-0.388945	0.0318507	2.69836e-34	FALSE	FALSE	FALSE	2	TRUE	NA	NA	NA	NA	NA	NA	NA
Secondary analysis	5e-08	Dementia	met-c-853	Free cholesterol to esterified cholesterol ratio || id:met-c-853	rs77021821	4	T	C	T	C	0.00247329	3.22214e-08	TRUE	1.61592e-08	33.4498	0.019194	0.272106	0.047048	9.97011e-09	0.0257928	-0.0045621	0.0436624	0.916784	FALSE	FALSE	FALSE	2	TRUE	NA	NA	NA	NA	NA	NA	NA
Secondary analysis	5e-08	Dementia	met-c-853	Free cholesterol to esterified cholesterol ratio || id:met-c-853	rs79225634	5	T	C	T	C	0.00401085	9.38025e-07	TRUE	1.13455e-12	54.3324	0.351642	0.095374	0.012939	2.77971e-13	0.357863	0.00799606	0.0141835	0.572919	FALSE	FALSE	FALSE	2	TRUE	NA	NA	NA	NA	NA	NA	NA
Secondary analysis	5e-08	Dementia	met-c-853	Free cholesterol to esterified cholesterol ratio || id:met-c-853	rs8100204	19	A	G	A	G	0.00244242	4.13443e-06	TRUE	6.59444e-08	33.0289	0.132165	-0.113476	0.019745	1.23001e-08	0.158303	0.0222678	0.0188141	0.236583	FALSE	FALSE	FALSE	2	TRUE	NA	NA	NA	NA	NA	NA	NA
Secondary analysis	5e-08	Dementia	met-c-865	Mean diameter for HDL particles || id:met-c-865	rs10846750	12	G	A	G	A	0.00205729	3.06627e-07	TRUE	1.41928e-09	39.7174	0.309492	0.070118	0.011126	4.21998e-10	0.314994	0.00472357	0.0146548	0.747209	FALSE	FALSE	FALSE	2	TRUE	NA	NA	NA	NA	NA	NA	NA
Secondary analysis	5e-08	Dementia	met-c-865	Mean diameter for HDL particles || id:met-c-865	rs112835635	15	G	A	G	A	0.00471353	9.05668e-06	TRUE	1.28803e-17	84.175	0.02391	0.335381	0.036555	9.60948e-20	0.0241134	-0.0774942	0.0442382	0.0798178	FALSE	FALSE	FALSE	2	TRUE	NA	NA	NA	NA	NA	NA	NA
Secondary analysis	5e-08	Dementia	met-c-865	Mean diameter for HDL particles || id:met-c-865	rs113118892	15	T	C	T	C	0.00632007	1.74549e-06	TRUE	3.77013e-26	122.543	0.0111	0.605492	0.054697	5.17011e-28	0.0129368	-0.0463285	0.0602426	0.441875	FALSE	FALSE	FALSE	2	TRUE	NA	NA	NA	NA	NA	NA	NA
Secondary analysis	5e-08	Dementia	met-c-865	Mean diameter for HDL particles || id:met-c-865	rs117376818	15	A	G	A	G	0.00460675	2.46112e-06	TRUE	3.06098e-19	89.1737	0.010172	0.536911	0.056857	8.0094e-21	0.015488	-0.0500041	0.0547588	0.361154	FALSE	FALSE	FALSE	2	TRUE	NA	NA	NA	NA	NA	NA	NA
Secondary analysis	5e-08	Dementia	met-c-865	Mean diameter for HDL particles || id:met-c-865	rs117751079	20	A	G	A	G	0.00199883	4.23955e-07	TRUE	2.64362e-09	38.5866	0.034551	-0.202033	0.032524	7.43995e-10	0.034896	-0.014161	0.0373636	0.704683	FALSE	FALSE	FALSE	2	TRUE	NA	NA	NA	NA	NA	NA	NA
Secondary analysis	5e-08	Dementia	met-c-865	Mean diameter for HDL particles || id:met-c-865	rs117901517	15	C	T	C	T	0.00322876	6.52092e-06	TRUE	2.21331e-13	62.4067	0.081041	-0.178638	0.022613	4.91021e-15	0.0953866	0.03488	0.0234658	0.137169	FALSE	FALSE	FALSE	2	TRUE	NA	NA	NA	NA	NA	NA	NA
Secondary analysis	5e-08	Dementia	met-c-865	Mean diameter for HDL particles || id:met-c-865	rs12373874	20	A	G	A	G	0.00201892	1.32922e-05	TRUE	2.43056e-08	38.9732	0.026768	-0.220254	0.035281	6.12999e-10	0.0280455	0.0871986	0.0410888	0.0338213	FALSE	FALSE	FALSE	2	TRUE	NA	NA	NA	NA	NA	NA	NA
Secondary analysis	5e-08	Dementia	met-c-865	Mean diameter for HDL particles || id:met-c-865	rs12442723	15	C	T	C	T	0.00186587	9.50375e-08	TRUE	6.86743e-09	36.0169	0.205527	0.076908	0.012815	2.72001e-09	0.219889	-0.00295292	0.0164558	0.857588	FALSE	FALSE	FALSE	2	TRUE	NA	NA	NA	NA	NA	NA	NA
Secondary analysis	5e-08	Dementia	met-c-865	Mean diameter for HDL particles || id:met-c-865	rs12899879	15	C	T	C	T	0.0037412	2.18559e-06	TRUE	7.06202e-16	72.3599	0.14262	0.125028	0.014698	3.43005e-17	0.153379	-0.0162577	0.0188925	0.389495	FALSE	FALSE	FALSE	2	TRUE	NA	NA	NA	NA	NA	NA	NA
Secondary analysis	5e-08	Dementia	met-c-865	Mean diameter for HDL particles || id:met-c-865	rs1318175	15	T	C	T	C	0.00345539	2.16112e-06	TRUE	9.38775e-15	66.8058	0.173091	-0.111944	0.013696	5.47016e-16	0.175481	-0.0153002	0.0178802	0.392159	FALSE	FALSE	FALSE	2	TRUE	NA	NA	NA	NA	NA	NA	NA
Secondary analysis	5e-08	Dementia	met-c-865	Mean diameter for HDL particles || id:met-c-865	rs138283783	15	C	T	C	T	0.00212582	3.0475e-06	TRUE	2.04714e-09	41.0476	0.019184	0.256703	0.040067	2.15998e-10	0.0236872	-0.0454585	0.044736	0.309557	FALSE	FALSE	FALSE	2	TRUE	NA	NA	NA	NA	NA	NA	NA
Secondary analysis	5e-08	Dementia	met-c-865	Mean diameter for HDL particles || id:met-c-865	rs140788866	15	A	G	A	G	0.00171888	7.3206e-09	TRUE	2.28091e-08	33.173	0.017176	-0.271185	0.047084	1.13999e-08	0.0185431	-0.00256673	0.0515373	0.960279	FALSE	FALSE	FALSE	2	TRUE	NA	NA	NA	NA	NA	NA	NA
Secondary analysis	5e-08	Dementia	met-c-865	Mean diameter for HDL particles || id:met-c-865	rs144858460	20	T	C	T	C	0.00179271	5.33457e-07	TRUE	1.89658e-08	34.5986	0.029768	-0.186867	0.031769	5.54996e-09	0.0248063	0.0185915	0.04373	0.670732	FALSE	FALSE	FALSE	2	TRUE	NA	NA	NA	NA	NA	NA	NA
Secondary analysis	5e-08	Dementia	met-c-865	Mean diameter for HDL particles || id:met-c-865	rs145347194	15	C	T	C	T	0.00343937	1.43421e-05	TRUE	1.20573e-13	66.4985	0.07049	0.183431	0.022494	6.36942e-16	0.126223	-0.0457795	0.0207671	0.0274948	FALSE	FALSE	FALSE	2	TRUE	NA	NA	NA	NA	NA	NA	NA
Secondary analysis	5e-08	Dementia	met-c-865	Mean diameter for HDL particles || id:met-c-865	rs1532085	15	G	A	G	A	0.0246657	3.72859e-05	TRUE	6.35642e-94	487.353	0.594771	-0.229547	0.010398	3.25837e-106	0.577892	0.0491484	0.0138275	0.000378835	FALSE	FALSE	FALSE	2	TRUE	NA	NA	NA	NA	NA	NA	NA
Secondary analysis	5e-08	Dementia	met-c-865	Mean diameter for HDL particles || id:met-c-865	rs17240160	15	A	T	A	T	0.00176458	1.88885e-07	TRUE	1.95105e-08	34.0583	0.213737	-0.07435	0.01274	7.29004e-09	0.213751	0.00418677	0.0165499	0.800285	FALSE	TRUE	FALSE	2	TRUE	NA	NA	NA	NA	NA	NA	NA
Secondary analysis	5e-08	Dementia	met-c-865	Mean diameter for HDL particles || id:met-c-865	rs17301746	15	T	C	T	C	0.00364041	7.36176e-08	TRUE	4.66957e-16	70.3997	0.020484	0.32659	0.038924	9.10961e-17	0.0183764	0.00800159	0.0506641	0.874509	FALSE	FALSE	FALSE	2	TRUE	NA	NA	NA	NA	NA	NA	NA
Secondary analysis	5e-08	Dementia	met-c-865	Mean diameter for HDL particles || id:met-c-865	rs174578	11	A	T	A	T	0.0044897	2.47596e-07	TRUE	2.42084e-19	86.8751	0.40193	-0.097718	0.010484	2.49977e-20	0.414001	-0.00399337	0.0137874	0.772092	FALSE	TRUE	FALSE	2	TRUE	NA	NA	NA	NA	NA	NA	NA
Secondary analysis	5e-08	Dementia	met-c-865	Mean diameter for HDL particles || id:met-c-865	rs1800777	16	A	G	A	G	0.00168443	8.21153e-06	TRUE	2.50219e-07	32.5087	0.024939	-0.200179	0.035109	1.6e-08	0.0189848	-0.0844651	0.0506382	0.0953125	FALSE	FALSE	FALSE	2	TRUE	NA	NA	NA	NA	NA	NA	NA
Secondary analysis	5e-08	Dementia	met-c-865	Mean diameter for HDL particles || id:met-c-865	rs185481	15	C	T	C	T	0.00432399	3.9656e-06	TRUE	6.5413e-18	83.6808	0.539683	0.096728	0.010574	1.22999e-19	0.529527	-0.0158688	0.01369	0.246392	FALSE	FALSE	FALSE	2	TRUE	NA	NA	NA	NA	NA	NA	NA
Secondary analysis	5e-08	Dementia	met-c-865	Mean diameter for HDL particles || id:met-c-865	rs1883025	9	T	C	T	C	0.00162759	8.25565e-06	TRUE	4.14516e-07	31.4116	0.193849	-0.073084	0.01304	2.77997e-08	0.19544	0.028833	0.0172396	0.0944278	FALSE	FALSE	FALSE	2	TRUE	NA	NA	NA	NA	NA	NA	NA
Secondary analysis	5e-08	Dementia	met-c-865	Mean diameter for HDL particles || id:met-c-865	rs2070895	15	A	G	A	G	0.0211197	4.22571e-06	TRUE	1.47978e-84	415.735	0.24883	0.24337	0.011936	7.00003e-91	0.257467	-0.0187565	0.0156753	0.231477	FALSE	FALSE	FALSE	2	TRUE	NA	NA	NA	NA	NA	NA	NA
Secondary analysis	5e-08	Dementia	met-c-865	Mean diameter for HDL particles || id:met-c-865	rs247617	16	A	C	A	C	0.0123582	5.9638e-06	TRUE	3.48106e-49	241.073	0.288773	0.177049	0.011403	1.83021e-53	0.279001	-0.0215463	0.0151574	0.15517	FALSE	FALSE	FALSE	2	TRUE	NA	NA	NA	NA	NA	NA	NA
Secondary analysis	5e-08	Dementia	met-c-865	Mean diameter for HDL particles || id:met-c-865	rs289716	16	A	T	A	T	0.00225305	5.01616e-07	TRUE	2.65638e-10	43.503	0.651874	-0.071418	0.010828	6.28058e-11	0.634786	0.00583558	0.0141551	0.680149	FALSE	TRUE	FALSE	2	TRUE	NA	NA	NA	NA	NA	NA	NA
Secondary analysis	5e-08	Dementia	met-c-865	Mean diameter for HDL particles || id:met-c-865	rs34802337	18	C	G	C	G	0.00170024	2.18649e-06	TRUE	7.83448e-08	32.8159	0.34914	0.062269	0.01087	1.37e-08	0.341886	-0.0124171	0.0144265	0.389394	FALSE	TRUE	FALSE	2	TRUE	NA	NA	NA	NA	NA	NA	NA
Secondary analysis	5e-08	Dementia	met-c-865	Mean diameter for HDL particles || id:met-c-865	rs35138338	15	T	C	T	C	0.00190436	7.64822e-06	TRUE	3.34029e-08	36.7651	0.286244	-0.082317	0.013576	1.85999e-09	0.282226	0.0245643	0.0152594	0.107445	FALSE	FALSE	FALSE	2	TRUE	NA	NA	NA	NA	NA	NA	NA
Secondary analysis	5e-08	Dementia	met-c-865	Mean diameter for HDL particles || id:met-c-865	rs35547826	15	A	G	A	G	0.00301717	1.32735e-07	TRUE	1.6511e-13	58.3046	0.146744	-0.113513	0.014866	3.80014e-14	0.153888	-0.00404283	0.0190637	0.832053	FALSE	FALSE	FALSE	2	TRUE	NA	NA	NA	NA	NA	NA	NA
Secondary analysis	5e-08	Dementia	met-c-865	Mean diameter for HDL particles || id:met-c-865	rs3859613	20	G	T	G	T	0.00215216	2.24639e-07	TRUE	5.49572e-10	41.5572	0.237217	-0.07993	0.012399	1.67001e-10	0.217592	0.00456534	0.016548	0.782636	FALSE	FALSE	FALSE	2	TRUE	NA	NA	NA	NA	NA	NA	NA
Secondary analysis	5e-08	Dementia	met-c-865	Mean diameter for HDL particles || id:met-c-865	rs490098	15	A	C	A	C	0.00661104	2.03818e-05	TRUE	2.66977e-25	128.229	0.820264	-0.151377	0.013368	3.10027e-29	0.810613	0.0460447	0.0175214	0.00859132	FALSE	FALSE	FALSE	2	TRUE	NA	NA	NA	NA	NA	NA	NA
Secondary analysis	5e-08	Dementia	met-c-865	Mean diameter for HDL particles || id:met-c-865	rs55817218	15	A	G	A	G	0.00164832	2.21066e-05	TRUE	1.23664e-06	31.809	0.077504	-0.115867	0.020544	2.27002e-08	0.0896776	-0.0668194	0.0244147	0.00620312	FALSE	FALSE	FALSE	2	TRUE	NA	NA	NA	NA	NA	NA	NA
Secondary analysis	5e-08	Dementia	met-c-865	Mean diameter for HDL particles || id:met-c-865	rs6032354	20	A	T	A	T	0.0016708	3.16929e-07	TRUE	5.15397e-08	32.2451	0.026088	-0.183006	0.032228	1.83e-08	0.0260612	0.0139981	0.0427172	0.743144	FALSE	TRUE	FALSE	2	TRUE	NA	NA	NA	NA	NA	NA	NA
Secondary analysis	5e-08	Dementia	met-c-865	Mean diameter for HDL particles || id:met-c-865	rs6065904	20	A	G	A	G	0.0109443	5.57775e-06	TRUE	1.12613e-43	213.23	0.233223	-0.177828	0.012178	1.72982e-47	0.224735	0.0224259	0.016313	0.169217	FALSE	FALSE	FALSE	2	TRUE	NA	NA	NA	NA	NA	NA	NA
Secondary analysis	5e-08	Dementia	met-c-865	Mean diameter for HDL particles || id:met-c-865	rs62000865	15	A	G	A	G	0.0019466	2.84522e-07	TRUE	3.89659e-09	37.5744	0.083147	0.125483	0.020471	1.24e-09	0.0665911	0.0085372	0.0274962	0.756192	FALSE	FALSE	FALSE	2	TRUE	NA	NA	NA	NA	NA	NA	NA
Secondary analysis	5e-08	Dementia	met-c-865	Mean diameter for HDL particles || id:met-c-865	rs6591662	11	G	A	G	A	0.00176801	2.16622e-06	TRUE	4.21753e-08	34.121	0.841341	0.086545	0.014816	7.07995e-09	0.856639	-0.0165735	0.0193454	0.3916	FALSE	FALSE	FALSE	2	TRUE	NA	NA	NA	NA	NA	NA	NA
Secondary analysis	5e-08	Dementia	met-c-865	Mean diameter for HDL particles || id:met-c-865	rs67053123	12	A	T	A	T	0.00268115	3.01594e-06	TRUE	1.35096e-11	51.7992	0.147378	0.10677	0.014835	9.81974e-13	0.16445	0.0186653	0.0184645	0.312076	FALSE	TRUE	FALSE	2	TRUE	NA	NA	NA	NA	NA	NA	NA
Secondary analysis	5e-08	Dementia	met-c-865	Mean diameter for HDL particles || id:met-c-865	rs7203984	16	C	A	C	A	0.00687831	1.09271e-06	TRUE	1.51484e-28	133.463	0.193125	-0.153234	0.013264	2.32006e-30	0.197771	0.0104502	0.0171746	0.542878	FALSE	FALSE	FALSE	2	TRUE	NA	NA	NA	NA	NA	NA	NA
Secondary analysis	5e-08	Dementia	met-c-865	Mean diameter for HDL particles || id:met-c-865	rs73424577	15	G	A	G	A	0.00707638	2.10454e-07	TRUE	1.18341e-27	126.665	0.036006	0.328554	0.029193	6.72048e-29	0.0366223	-0.00968883	0.0362834	0.789445	FALSE	FALSE	FALSE	2	TRUE	NA	NA	NA	NA	NA	NA	NA
Secondary analysis	5e-08	Dementia	met-c-865	Mean diameter for HDL particles || id:met-c-865	rs73959582	18	C	T	C	T	0.00223569	5.35923e-08	TRUE	2.0486e-10	43.1737	0.15813	0.096832	0.014737	7.41993e-11	0.149082	0.00261999	0.019443	0.892808	FALSE	FALSE	FALSE	2	TRUE	NA	NA	NA	NA	NA	NA	NA
Secondary analysis	5e-08	Dementia	met-c-865	Mean diameter for HDL particles || id:met-c-865	rs7412	19	T	C	T	C	0.00206013	0.000439923	TRUE	0.00253403	32.9867	0.055504	0.150012	0.026119	1.25e-08	0.0534335	-0.388945	0.0318507	2.69836e-34	FALSE	FALSE	FALSE	2	TRUE	NA	NA	NA	NA	NA	NA	NA
Secondary analysis	5e-08	Dementia	met-c-865	Mean diameter for HDL particles || id:met-c-865	rs75551077	8	C	G	C	G	0.00289891	3.95389e-06	TRUE	2.41955e-12	56.0127	0.086418	0.137544	0.018378	1.20005e-13	0.0876999	0.0276533	0.0238918	0.247093	FALSE	TRUE	FALSE	2	TRUE	NA	NA	NA	NA	NA	NA	NA
Secondary analysis	5e-08	Dementia	met-c-865	Mean diameter for HDL particles || id:met-c-865	rs75835816	8	C	G	C	G	0.00284872	3.03144e-06	TRUE	2.98549e-12	55.0488	0.0194	-0.282957	0.038137	1.93019e-13	0.0215808	-0.0474809	0.0468499	0.310836	FALSE	TRUE	FALSE	2	TRUE	NA	NA	NA	NA	NA	NA	NA
Secondary analysis	5e-08	Dementia	met-c-865	Mean diameter for HDL particles || id:met-c-865	rs76083992	20	T	C	T	C	0.0052435	3.72515e-06	TRUE	4.52855e-20	93.6682	0.027366	-0.316604	0.032713	8.59014e-22	0.0268025	0.0473525	0.0421488	0.261241	FALSE	FALSE	FALSE	2	TRUE	NA	NA	NA	NA	NA	NA	NA
Secondary analysis	5e-08	Dementia	met-c-865	Mean diameter for HDL particles || id:met-c-865	rs76116860	15	C	T	C	T	0.00313563	1.80387e-06	TRUE	1.49914e-13	60.6074	0.017909	0.319912	0.041093	1.20005e-14	0.0200488	-0.0384182	0.0491415	0.434339	FALSE	FALSE	FALSE	2	TRUE	NA	NA	NA	NA	NA	NA	NA
Secondary analysis	5e-08	Dementia	met-c-865	Mean diameter for HDL particles || id:met-c-865	rs8042174	15	C	T	C	T	0.00246096	3.64861e-06	TRUE	1.14856e-10	47.5397	0.073117	-0.14118	0.020476	8.29087e-12	0.0757129	0.0286824	0.0257968	0.266199	FALSE	FALSE	FALSE	2	TRUE	NA	NA	NA	NA	NA	NA	NA
Secondary analysis	5e-08	Dementia	met-c-865	Mean diameter for HDL particles || id:met-c-865	rs921919	12	A	G	A	G	0.00177942	1.23986e-05	TRUE	1.75686e-07	34.3451	0.598462	-0.062877	0.010729	6.31001e-09	0.569569	-0.0283811	0.013847	0.0404017	FALSE	FALSE	FALSE	2	TRUE	NA	NA	NA	NA	NA	NA	NA
Secondary analysis	5e-08	Dementia	met-c-867	Total cholesterol in IDL || id:met-c-867	rs10449300	1	G	A	G	A	0.00180557	6.32836e-07	TRUE	1.76789e-08	34.8526	0.3354	-0.065719	0.011132	6.02005e-09	0.334373	0.00670992	0.0144906	0.643327	FALSE	FALSE	FALSE	2	TRUE	NA	NA	NA	NA	NA	NA	NA
Secondary analysis	5e-08	Dementia	met-c-867	Total cholesterol in IDL || id:met-c-867	rs10888908	1	C	T	C	T	0.00482925	2.31403e-06	TRUE	3.84063e-20	93.4967	0.891884	0.16114	0.016665	1.61994e-21	0.886302	0.0190364	0.0214988	0.375906	FALSE	FALSE	FALSE	2	TRUE	NA	NA	NA	NA	NA	NA	NA
Secondary analysis	5e-08	Dementia	met-c-867	Total cholesterol in IDL || id:met-c-867	rs113105517	1	G	A	G	A	0.00380048	3.75092e-06	TRUE	6.90547e-16	73.4956	0.060054	-0.196535	0.022925	2.99985e-17	0.0709579	0.030109	0.026708	0.259598	FALSE	FALSE	FALSE	2	TRUE	NA	NA	NA	NA	NA	NA	NA
Secondary analysis	5e-08	Dementia	met-c-867	Total cholesterol in IDL || id:met-c-867	rs113445611	1	T	C	T	C	0.00287717	4.56603e-07	TRUE	8.20266e-13	55.5914	0.063073	-0.160184	0.021484	2.05022e-13	0.0741784	0.0103048	0.026199	0.694079	FALSE	FALSE	FALSE	2	TRUE	NA	NA	NA	NA	NA	NA	NA
Secondary analysis	5e-08	Dementia	met-c-867	Total cholesterol in IDL || id:met-c-867	rs114664261	2	T	A	T	A	0.00160632	6.86755e-06	TRUE	4.18138e-07	31.0003	0.020009	0.258908	0.046501	4.12003e-08	0.0157308	-0.0829906	0.0544053	0.127156	FALSE	TRUE	FALSE	2	TRUE	NA	NA	NA	NA	NA	NA	NA
Secondary analysis	5e-08	Dementia	met-c-867	Total cholesterol in IDL || id:met-c-867	rs114739858	1	A	G	A	G	0.00209047	3.28084e-07	TRUE	1.06069e-09	40.3594	0.060216	-0.151161	0.023794	3.87998e-10	0.0690472	-0.00903129	0.0270877	0.738826	FALSE	FALSE	FALSE	2	TRUE	NA	NA	NA	NA	NA	NA	NA
Secondary analysis	5e-08	Dementia	met-c-867	Total cholesterol in IDL || id:met-c-867	rs11591147	1	T	G	T	G	0.0127577	2.6176e-06	TRUE	2.10629e-43	206.541	0.030715	-0.499655	0.034767	1.54989e-45	0.0359277	0.0349001	0.0370586	0.346319	FALSE	FALSE	FALSE	2	TRUE	NA	NA	NA	NA	NA	NA	NA
Secondary analysis	5e-08	Dementia	met-c-867	Total cholesterol in IDL || id:met-c-867	rs11668327	19	C	G	C	G	0.00438745	0.000361681	TRUE	1.67778e-10	84.9055	0.133141	-0.147016	0.015955	1.10002e-19	0.127178	-0.233573	0.0210958	1.71475e-28	FALSE	TRUE	FALSE	2	TRUE	NA	NA	NA	NA	NA	NA	NA
Secondary analysis	5e-08	Dementia	met-c-867	Total cholesterol in IDL || id:met-c-867	rs117159625	19	T	C	T	C	0.00163471	4.80245e-06	TRUE	2.39134e-07	31.5475	0.057599	-0.129954	0.023137	3.12997e-08	0.0556602	-0.0382055	0.0299508	0.202094	FALSE	FALSE	FALSE	2	TRUE	NA	NA	NA	NA	NA	NA	NA
Secondary analysis	5e-08	Dementia	met-c-867	Total cholesterol in IDL || id:met-c-867	rs117261169	19	T	C	T	C	0.00226987	2.30648e-05	TRUE	7.09049e-09	43.8286	0.009758	-0.366964	0.05543	6.9199e-11	0.00675208	-0.245982	0.087991	0.00518132	FALSE	FALSE	FALSE	2	TRUE	NA	NA	NA	NA	NA	NA	NA
Secondary analysis	5e-08	Dementia	met-c-867	Total cholesterol in IDL || id:met-c-867	rs11878174	19	C	T	C	T	0.00220363	8.74938e-05	TRUE	3.77904e-07	42.5512	0.568766	0.076164	0.011676	1.29999e-10	0.637016	0.0777744	0.0142838	5.18191e-08	FALSE	FALSE	FALSE	2	TRUE	NA	NA	NA	NA	NA	NA	NA
Secondary analysis	5e-08	Dementia	met-c-867	Total cholesterol in IDL || id:met-c-867	rs12043403	1	C	T	C	T	0.00279473	8.38235e-06	TRUE	1.44226e-11	53.9998	0.112186	-0.132015	0.017965	4.49987e-13	0.136877	-0.0335647	0.0199165	0.0919348	FALSE	FALSE	FALSE	2	TRUE	NA	NA	NA	NA	NA	NA	NA
Secondary analysis	5e-08	Dementia	met-c-867	Total cholesterol in IDL || id:met-c-867	rs142130958	19	A	G	A	G	0.00978134	4.37634e-06	TRUE	2.68309e-39	190.348	0.101869	-0.237703	0.017229	4.19952e-42	0.101895	-0.027467	0.0225564	0.223338	FALSE	FALSE	FALSE	2	TRUE	NA	NA	NA	NA	NA	NA	NA
Secondary analysis	5e-08	Dementia	met-c-867	Total cholesterol in IDL || id:met-c-867	rs144064722	4	G	A	G	A	0.00176866	4.48343e-06	TRUE	6.8429e-08	34.1319	0.025283	0.199063	0.034073	8.62005e-09	0.0296994	0.0504263	0.0409134	0.217757	FALSE	FALSE	FALSE	2	TRUE	NA	NA	NA	NA	NA	NA	NA
Secondary analysis	5e-08	Dementia	met-c-867	Total cholesterol in IDL || id:met-c-867	rs144545816	2	A	G	A	G	0.00313498	2.31165e-06	TRUE	1.80482e-13	60.5948	0.254451	0.092734	0.011913	1.72982e-14	0.246253	0.01401	0.0158304	0.376153	FALSE	FALSE	FALSE	2	TRUE	NA	NA	NA	NA	NA	NA	NA
Secondary analysis	5e-08	Dementia	met-c-867	Total cholesterol in IDL || id:met-c-867	rs144900553	19	T	C	T	C	0.00218447	2.77762e-07	TRUE	4.26835e-10	42.1803	0.012814	-0.345885	0.053257	1.57e-10	0.0138056	0.0185018	0.0603104	0.759014	FALSE	FALSE	FALSE	2	TRUE	NA	NA	NA	NA	NA	NA	NA
Secondary analysis	5e-08	Dementia	met-c-867	Total cholesterol in IDL || id:met-c-867	rs146568567	1	A	G	A	G	0.00554998	1.07102e-05	TRUE	5.67319e-22	107.528	0.028147	-0.328187	0.031649	1.65997e-24	0.0350482	0.0706172	0.0370701	0.0567845	FALSE	FALSE	FALSE	2	TRUE	NA	NA	NA	NA	NA	NA	NA
Secondary analysis	5e-08	Dementia	met-c-867	Total cholesterol in IDL || id:met-c-867	rs149844719	1	T	A	T	A	0.00279187	1.04175e-05	TRUE	2.02011e-11	53.9361	0.039229	-0.207038	0.028191	4.63981e-13	0.043299	0.063345	0.0337165	0.0602782	FALSE	TRUE	FALSE	2	TRUE	NA	NA	NA	NA	NA	NA	NA
Secondary analysis	5e-08	Dementia	met-c-867	Total cholesterol in IDL || id:met-c-867	rs150985779	19	T	G	T	G	0.0026496	8.20706e-05	TRUE	9.90955e-09	51.1748	0.021595	-0.271374	0.037935	1.82012e-12	0.0253523	-0.238593	0.045244	1.33869e-07	FALSE	FALSE	FALSE	2	TRUE	NA	NA	NA	NA	NA	NA	NA
Secondary analysis	5e-08	Dementia	met-c-867	Total cholesterol in IDL || id:met-c-867	rs1532085	15	G	A	G	A	0.00383775	3.72859e-05	TRUE	4.31191e-14	74.2421	0.594771	-0.090541	0.010508	2.08018e-17	0.577892	0.0491484	0.0138275	0.000378835	FALSE	FALSE	FALSE	2	TRUE	NA	NA	NA	NA	NA	NA	NA
Secondary analysis	5e-08	Dementia	met-c-867	Total cholesterol in IDL || id:met-c-867	rs16940213	15	T	C	T	C	0.00183008	1.64943e-05	TRUE	1.68026e-07	35.3322	0.176074	0.079841	0.013432	4.72999e-09	0.181316	-0.0419523	0.017746	0.0180767	FALSE	FALSE	FALSE	2	TRUE	NA	NA	NA	NA	NA	NA	NA
Secondary analysis	5e-08	Dementia	met-c-867	Total cholesterol in IDL || id:met-c-867	rs182695896	4	C	A	C	A	0.00209014	1.50839e-06	TRUE	1.84348e-09	40.3531	0.019221	0.259788	0.040896	3.89e-10	0.0259469	0.0309144	0.0432433	0.474674	FALSE	FALSE	FALSE	2	TRUE	NA	NA	NA	NA	NA	NA	NA
Secondary analysis	5e-08	Dementia	met-c-867	Total cholesterol in IDL || id:met-c-867	rs185415345	1	A	G	A	G	0.00187278	1.01868e-06	TRUE	1.12866e-08	36.1488	0.046556	-0.164108	0.027295	3.15e-09	0.0296854	-0.0240135	0.0408744	0.556872	FALSE	FALSE	FALSE	2	TRUE	NA	NA	NA	NA	NA	NA	NA
Secondary analysis	5e-08	Dementia	met-c-867	Total cholesterol in IDL || id:met-c-867	rs185567543	4	T	A	T	A	0.00199714	1.20574e-07	TRUE	2.08447e-09	38.5579	0.017852	0.259911	0.041857	9.49992e-10	0.0218155	0.00953549	0.0471771	0.839822	FALSE	TRUE	FALSE	2	TRUE	NA	NA	NA	NA	NA	NA	NA
Secondary analysis	5e-08	Dementia	met-c-867	Total cholesterol in IDL || id:met-c-867	rs1883711	20	C	G	C	G	0.00187703	1.01953e-05	TRUE	5.89443e-08	36.231	0.05671	0.148789	0.024719	3.02002e-09	0.0623738	-0.0531847	0.0286153	0.0630827	FALSE	TRUE	FALSE	2	TRUE	NA	NA	NA	NA	NA	NA	NA
Secondary analysis	5e-08	Dementia	met-c-867	Total cholesterol in IDL || id:met-c-867	rs190934192	1	A	G	A	G	0.00485956	1.59617e-06	TRUE	2.10235e-20	94.0913	0.023981	-0.387896	0.039989	1.21004e-21	0.00507071	-0.0714019	0.0970923	0.462095	FALSE	FALSE	FALSE	2	TRUE	NA	NA	NA	NA	NA	NA	NA
Secondary analysis	5e-08	Dementia	met-c-867	Total cholesterol in IDL || id:met-c-867	rs207122	1	C	T	C	T	0.00249489	1.32132e-06	TRUE	4.27157e-11	48.1893	0.912417	0.126307	0.018195	7.97076e-12	0.915454	0.0162872	0.024342	0.503433	FALSE	FALSE	FALSE	2	TRUE	NA	NA	NA	NA	NA	NA	NA
Secondary analysis	5e-08	Dementia	met-c-867	Total cholesterol in IDL || id:met-c-867	rs2479410	1	A	G	A	G	0.00225301	7.15856e-08	TRUE	1.80521e-10	43.5023	0.274668	-0.080836	0.012256	8.13954e-11	0.253407	0.00244263	0.0156841	0.876238	FALSE	FALSE	FALSE	2	TRUE	NA	NA	NA	NA	NA	NA	NA
Secondary analysis	5e-08	Dementia	met-c-867	Total cholesterol in IDL || id:met-c-867	rs261334	15	C	G	C	G	0.00480688	3.07585e-06	TRUE	6.26786e-20	93.0711	0.769329	-0.118778	0.012312	1.99986e-21	0.766684	0.016547	0.0162088	0.307317	FALSE	TRUE	FALSE	2	TRUE	NA	NA	NA	NA	NA	NA	NA
Secondary analysis	5e-08	Dementia	met-c-867	Total cholesterol in IDL || id:met-c-867	rs2965149	19	C	T	C	T	0.00207179	7.35725e-05	TRUE	5.98261e-07	40.0021	0.367603	-0.070255	0.011108	4.62999e-10	0.395467	-0.0693928	0.0138981	5.9458e-07	FALSE	FALSE	FALSE	2	TRUE	NA	NA	NA	NA	NA	NA	NA
Secondary analysis	5e-08	Dementia	met-c-867	Total cholesterol in IDL || id:met-c-867	rs2980860	8	G	A	G	A	0.00205959	9.02937e-07	TRUE	1.9331e-09	39.7641	0.48076	-0.064919	0.010295	5.19996e-10	0.466274	-0.00753711	0.0136267	0.580186	FALSE	FALSE	FALSE	2	TRUE	NA	NA	NA	NA	NA	NA	NA
Secondary analysis	5e-08	Dementia	met-c-867	Total cholesterol in IDL || id:met-c-867	rs3005923	1	A	G	A	G	0.0046858	1.09763e-05	TRUE	1.26521e-18	90.6922	0.027565	-0.344751	0.036201	6.41062e-21	0.0259003	0.0838436	0.0434764	0.0537948	FALSE	FALSE	FALSE	2	TRUE	NA	NA	NA	NA	NA	NA	NA
Secondary analysis	5e-08	Dementia	met-c-867	Total cholesterol in IDL || id:met-c-867	rs395908	19	A	G	A	G	0.00405762	4.7975e-05	TRUE	1.63412e-14	78.4885	0.094241	-0.161028	0.018176	2.57988e-18	0.079436	-0.10263	0.0254549	5.53465e-05	FALSE	FALSE	FALSE	2	TRUE	NA	NA	NA	NA	NA	NA	NA
Secondary analysis	5e-08	Dementia	met-c-867	Total cholesterol in IDL || id:met-c-867	rs405509	19	G	T	G	T	0.0017952	0.00176685	TRUE	0.963765	34.6557	0.545907	-0.061165	0.01039	6.62995e-09	0.554311	-0.33073	0.0135053	1.93197e-132	FALSE	FALSE	FALSE	2	TRUE	NA	NA	NA	NA	NA	NA	NA
Secondary analysis	5e-08	Dementia	met-c-867	Total cholesterol in IDL || id:met-c-867	rs429358	19	C	T	C	T	0.00902978	0.00870098	TRUE	0.811997	175.544	0.168024	0.183039	0.013815	5.86949e-39	0.181147	0.870727	0.0159667	1e-200	FALSE	FALSE	FALSE	2	TRUE	NA	NA	NA	NA	NA	NA	NA
Secondary analysis	5e-08	Dementia	met-c-867	Total cholesterol in IDL || id:met-c-867	rs4609471	1	A	C	A	C	0.00905722	1.8209e-07	TRUE	1.11077e-37	176.082	0.040398	-0.393908	0.029685	4.49987e-39	0.22878	-0.00404445	0.0162829	0.803836	FALSE	FALSE	FALSE	2	TRUE	NA	NA	NA	NA	NA	NA	NA
Secondary analysis	5e-08	Dementia	met-c-867	Total cholesterol in IDL || id:met-c-867	rs4803748	19	T	C	T	C	0.00214265	6.31473e-05	TRUE	2.20511e-07	41.369	0.372397	-0.071188	0.011068	2.35001e-10	0.355956	-0.0659757	0.0142629	3.73345e-06	FALSE	FALSE	FALSE	2	TRUE	NA	NA	NA	NA	NA	NA	NA
Secondary analysis	5e-08	Dementia	met-c-867	Total cholesterol in IDL || id:met-c-867	rs4804573	19	A	G	A	G	0.00159808	6.99926e-07	TRUE	1.24111e-07	30.8395	0.462233	-0.058782	0.010585	4.45995e-08	0.459809	0.00663413	0.013623	0.626273	FALSE	FALSE	FALSE	2	TRUE	NA	NA	NA	NA	NA	NA	NA
Secondary analysis	5e-08	Dementia	met-c-867	Total cholesterol in IDL || id:met-c-867	rs4927205	1	G	A	G	A	0.00282917	1.08224e-05	TRUE	1.53598e-11	54.6699	0.173613	-0.101023	0.013663	3.22033e-13	0.18863	0.0337264	0.0176125	0.0555035	FALSE	FALSE	FALSE	2	TRUE	NA	NA	NA	NA	NA	NA	NA
Secondary analysis	5e-08	Dementia	met-c-867	Total cholesterol in IDL || id:met-c-867	rs562338	2	G	A	G	A	0.00464576	3.59642e-06	TRUE	3.21291e-19	89.9323	0.814798	0.124942	0.013175	9.30037e-21	0.813261	0.0193352	0.0175157	0.269646	FALSE	FALSE	FALSE	2	TRUE	NA	NA	NA	NA	NA	NA	NA
Secondary analysis	5e-08	Dementia	met-c-867	Total cholesterol in IDL || id:met-c-867	rs565436	1	A	G	A	G	0.0028129	4.56886e-08	TRUE	9.4213e-13	54.3491	0.759035	0.089314	0.012115	3.78007e-13	0.766653	-0.00199869	0.0160641	0.900983	FALSE	FALSE	FALSE	2	TRUE	NA	NA	NA	NA	NA	NA	NA
Secondary analysis	5e-08	Dementia	met-c-867	Total cholesterol in IDL || id:met-c-867	rs58826447	19	A	T	A	T	0.00187974	5.20445e-05	TRUE	1.0434e-06	36.2833	0.358085	0.065446	0.010865	2.94002e-09	0.388758	0.0583418	0.013893	2.67683e-05	FALSE	TRUE	FALSE	2	TRUE	NA	NA	NA	NA	NA	NA	NA
Secondary analysis	5e-08	Dementia	met-c-867	Total cholesterol in IDL || id:met-c-867	rs60049679	19	C	G	C	G	0.00369633	0.000499972	TRUE	1.99747e-07	71.4889	0.129231	0.148049	0.01751	8.05008e-17	0.163404	0.235953	0.0181242	9.58076e-39	FALSE	TRUE	FALSE	2	TRUE	NA	NA	NA	NA	NA	NA	NA
Secondary analysis	5e-08	Dementia	met-c-867	Total cholesterol in IDL || id:met-c-867	rs61770425	1	G	A	G	A	0.00244804	1.07447e-06	TRUE	5.93052e-11	47.2772	0.221801	-0.086003	0.012508	1.24997e-11	0.217884	0.00996326	0.0165127	0.546263	FALSE	FALSE	FALSE	2	TRUE	NA	NA	NA	NA	NA	NA	NA
Secondary analysis	5e-08	Dementia	met-c-867	Total cholesterol in IDL || id:met-c-867	rs62117161	19	G	A	G	A	0.00468779	0.000110753	TRUE	4.5797e-15	90.7497	0.069347	-0.195317	0.020503	6.22014e-21	0.0723863	-0.162906	0.0265919	9.00347e-10	FALSE	FALSE	FALSE	2	TRUE	NA	NA	NA	NA	NA	NA	NA
Secondary analysis	5e-08	Dementia	met-c-867	Total cholesterol in IDL || id:met-c-867	rs62120794	2	T	C	T	C	0.00312607	1.24468e-06	TRUE	1.01748e-12	55.7339	0.050697	-0.182054	0.024386	1.90985e-13	0.0472297	-0.0210692	0.0324439	0.516079	FALSE	FALSE	FALSE	2	TRUE	NA	NA	NA	NA	NA	NA	NA
Secondary analysis	5e-08	Dementia	met-c-867	Total cholesterol in IDL || id:met-c-867	rs62523994	8	A	G	A	G	0.00166531	1.47541e-05	TRUE	5.91076e-07	32.1375	0.390666	0.060131	0.010607	2.34002e-08	0.392998	0.0312256	0.0139658	0.0253606	FALSE	FALSE	FALSE	2	TRUE	NA	NA	NA	NA	NA	NA	NA
Secondary analysis	5e-08	Dementia	met-c-867	Total cholesterol in IDL || id:met-c-867	rs629301	1	T	G	T	G	0.00539028	5.09978e-06	TRUE	6.1726e-22	104.439	0.783555	0.126845	0.012412	7.50931e-24	0.78551	-0.0218067	0.0165893	0.188677	FALSE	FALSE	FALSE	2	TRUE	NA	NA	NA	NA	NA	NA	NA
Secondary analysis	5e-08	Dementia	met-c-867	Total cholesterol in IDL || id:met-c-867	rs635634	9	T	C	T	C	0.00215592	4.33443e-07	TRUE	6.21641e-10	41.6301	0.20054	0.082768	0.012828	2.06001e-10	0.201594	-0.00652276	0.0170208	0.701555	FALSE	FALSE	FALSE	2	TRUE	NA	NA	NA	NA	NA	NA	NA
Secondary analysis	5e-08	Dementia	met-c-867	Total cholesterol in IDL || id:met-c-867	rs6511721	19	A	G	A	G	0.00312457	1.90016e-05	TRUE	3.2385e-12	60.3992	0.48906	-0.086258	0.011099	1.9002e-14	0.51307	-0.0345735	0.0136257	0.0111686	FALSE	FALSE	FALSE	2	TRUE	NA	NA	NA	NA	NA	NA	NA
Secondary analysis	5e-08	Dementia	met-c-867	Total cholesterol in IDL || id:met-c-867	rs6732011	2	T	G	T	G	0.00257646	6.86744e-07	TRUE	1.5064e-11	49.7689	0.384873	-0.074152	0.010511	3.63999e-12	0.387086	-0.00675997	0.014014	0.629541	FALSE	FALSE	FALSE	2	TRUE	NA	NA	NA	NA	NA	NA	NA
Secondary analysis	5e-08	Dementia	met-c-867	Total cholesterol in IDL || id:met-c-867	rs6756629	2	A	G	A	G	0.00241368	1.80324e-09	TRUE	3.27787e-11	46.6266	0.081568	-0.128503	0.018819	1.72982e-11	0.082534	0.000612295	0.0247713	0.98028	FALSE	FALSE	FALSE	2	TRUE	NA	NA	NA	NA	NA	NA	NA
Secondary analysis	5e-08	Dementia	met-c-867	Total cholesterol in IDL || id:met-c-867	rs6859	19	G	A	G	A	0.00245943	0.000386704	TRUE	5.20334e-05	47.5125	0.535095	-0.071459	0.010367	1.11995e-11	0.514904	-0.155386	0.0135723	2.38561e-30	FALSE	FALSE	FALSE	2	TRUE	NA	NA	NA	NA	NA	NA	NA
Secondary analysis	5e-08	Dementia	met-c-867	Total cholesterol in IDL || id:met-c-867	rs72664202	1	G	A	G	A	0.00258734	1.40508e-05	TRUE	1.92449e-10	49.9744	0.049033	-0.174137	0.024633	3.29003e-12	0.0495679	0.0691768	0.0317046	0.0291159	FALSE	FALSE	FALSE	2	TRUE	NA	NA	NA	NA	NA	NA	NA
Secondary analysis	5e-08	Dementia	met-c-867	Total cholesterol in IDL || id:met-c-867	rs73048351	19	A	C	A	C	0.00177028	1.18469e-05	TRUE	1.79495e-07	34.1684	0.008847	-0.377021	0.064499	8.45999e-09	0.0086568	-0.149204	0.0744716	0.0451243	FALSE	FALSE	FALSE	2	TRUE	NA	NA	NA	NA	NA	NA	NA
Secondary analysis	5e-08	Dementia	met-c-867	Total cholesterol in IDL || id:met-c-867	rs7412	19	T	C	T	C	0.0259726	0.000439923	TRUE	1.67287e-68	426.083	0.055504	-0.533115	0.025827	5.08042e-92	0.0534335	-0.388945	0.0318507	2.69836e-34	FALSE	FALSE	FALSE	2	TRUE	NA	NA	NA	NA	NA	NA	NA
Secondary analysis	5e-08	Dementia	met-c-867	Total cholesterol in IDL || id:met-c-867	rs7604788	2	T	C	T	C	0.00377502	1.95885e-06	TRUE	4.79181e-16	73.0013	0.061743	-0.188995	0.02212	3.83001e-17	0.0607192	-0.0232792	0.0285747	0.415256	FALSE	FALSE	FALSE	2	TRUE	NA	NA	NA	NA	NA	NA	NA
Secondary analysis	5e-08	Dementia	met-c-867	Total cholesterol in IDL || id:met-c-867	rs76670936	19	A	G	A	G	0.0028745	0.000121978	TRUE	8.67349e-09	55.5484	0.088083	-0.142406	0.019107	2.08978e-13	0.120019	0.132552	0.0206174	1.28336e-10	FALSE	FALSE	FALSE	2	TRUE	NA	NA	NA	NA	NA	NA	NA
Secondary analysis	5e-08	Dementia	met-c-867	Total cholesterol in IDL || id:met-c-867	rs79225634	5	T	C	T	C	0.00358069	9.38025e-07	TRUE	1.74942e-15	69.2334	0.353218	0.089963	0.010812	2.45019e-16	0.357863	0.00799606	0.0141835	0.572919	FALSE	FALSE	FALSE	2	TRUE	NA	NA	NA	NA	NA	NA	NA
Secondary analysis	5e-08	Dementia	met-c-867	Total cholesterol in IDL || id:met-c-867	rs79890446	19	T	A	T	A	0.00268249	0.000138101	TRUE	6.22305e-08	51.82	0.032014	-0.237806	0.033035	1.32008e-12	0.0379792	-0.254889	0.0372595	7.86865e-12	FALSE	TRUE	FALSE	2	TRUE	NA	NA	NA	NA	NA	NA	NA
Secondary analysis	5e-08	Dementia	met-c-867	Total cholesterol in IDL || id:met-c-867	rs952275	2	G	T	G	T	0.00571026	7.32897e-07	TRUE	5.15204e-24	110.657	0.426607	0.108865	0.010349	3.58014e-25	0.421505	0.0068892	0.0138249	0.618261	FALSE	FALSE	FALSE	2	TRUE	NA	NA	NA	NA	NA	NA	NA
Secondary analysis	5e-08	Dementia	met-c-868	Free cholesterol in IDL || id:met-c-868	rs10201379	2	A	C	A	C	0.00244334	6.88928e-07	TRUE	4.38906e-12	52.7928	0.385563	-0.072804	0.01002	7.45075e-13	0.387018	-0.00677071	0.014014	0.628998	FALSE	FALSE	FALSE	2	TRUE	NA	NA	NA	NA	NA	NA	NA
Secondary analysis	5e-08	Dementia	met-c-868	Free cholesterol in IDL || id:met-c-868	rs10449300	1	G	A	G	A	0.00157552	6.32836e-07	TRUE	3.02366e-08	34.0123	0.321478	-0.063079	0.010816	8.60994e-09	0.334373	0.00670992	0.0144906	0.643327	FALSE	FALSE	FALSE	2	TRUE	NA	NA	NA	NA	NA	NA	NA
Secondary analysis	5e-08	Dementia	met-c-868	Free cholesterol in IDL || id:met-c-868	rs10888908	1	C	T	C	T	0.00381297	2.31403e-06	TRUE	9.11772e-18	82.4955	0.895766	0.14793	0.016287	3.12033e-19	0.886302	0.0190364	0.0214988	0.375906	FALSE	FALSE	FALSE	2	TRUE	NA	NA	NA	NA	NA	NA	NA
Secondary analysis	5e-08	Dementia	met-c-868	Free cholesterol in IDL || id:met-c-868	rs111304886	1	A	G	A	G	0.00256203	4.44979e-07	TRUE	1.10672e-12	55.3638	0.059621	-0.157363	0.021149	2.08018e-13	0.0740546	0.0101821	0.026223	0.697803	FALSE	FALSE	FALSE	2	TRUE	NA	NA	NA	NA	NA	NA	NA
Secondary analysis	5e-08	Dementia	met-c-868	Free cholesterol in IDL || id:met-c-868	rs114739858	1	A	G	A	G	0.00207384	3.28084e-07	TRUE	1.23719e-09	40.0377	0.060216	-0.150589	0.023799	4.24004e-10	0.0690472	-0.00903129	0.0270877	0.738826	FALSE	FALSE	FALSE	2	TRUE	NA	NA	NA	NA	NA	NA	NA
Secondary analysis	5e-08	Dementia	met-c-868	Free cholesterol in IDL || id:met-c-868	rs11591147	1	T	G	T	G	0.013024	2.6176e-06	TRUE	2.71361e-44	210.91	0.030715	-0.505043	0.034776	1.27997e-46	0.0359277	0.0349001	0.0370586	0.346319	FALSE	FALSE	FALSE	2	TRUE	NA	NA	NA	NA	NA	NA	NA
Secondary analysis	5e-08	Dementia	met-c-868	Free cholesterol in IDL || id:met-c-868	rs116264584	1	C	G	C	G	0.00262308	2.0796e-06	TRUE	1.32396e-12	56.6866	0.105271	-0.125321	0.016645	1.07994e-13	0.12527	0.017615	0.0209849	0.401238	FALSE	TRUE	FALSE	2	TRUE	NA	NA	NA	NA	NA	NA	NA
Secondary analysis	5e-08	Dementia	met-c-868	Free cholesterol in IDL || id:met-c-868	rs117261169	19	T	C	T	C	0.00245524	2.30648e-05	TRUE	1.47688e-09	47.4166	0.009758	-0.381655	0.055425	1.07994e-11	0.00675208	-0.245982	0.087991	0.00518132	FALSE	FALSE	FALSE	2	TRUE	NA	NA	NA	NA	NA	NA	NA
Secondary analysis	5e-08	Dementia	met-c-868	Free cholesterol in IDL || id:met-c-868	rs11878174	19	C	T	C	T	0.00199706	8.74938e-05	TRUE	1.79939e-06	38.5543	0.568766	0.072536	0.011682	8.88996e-10	0.637016	0.0777744	0.0142838	5.18191e-08	FALSE	FALSE	FALSE	2	TRUE	NA	NA	NA	NA	NA	NA	NA
Secondary analysis	5e-08	Dementia	met-c-868	Free cholesterol in IDL || id:met-c-868	rs12043403	1	C	T	C	T	0.00281401	8.38235e-06	TRUE	1.21651e-11	54.3733	0.112186	-0.132515	0.017971	3.40017e-13	0.136877	-0.0335647	0.0199165	0.0919348	FALSE	FALSE	FALSE	2	TRUE	NA	NA	NA	NA	NA	NA	NA
Secondary analysis	5e-08	Dementia	met-c-868	Free cholesterol in IDL || id:met-c-868	rs12691088	19	A	G	A	G	0.00174916	0.00146629	TRUE	0.614693	37.7622	0.043504	0.167626	0.027278	1.31999e-09	0.0333341	0.751057	0.0336712	3.25837e-110	FALSE	FALSE	FALSE	2	TRUE	NA	NA	NA	NA	NA	NA	NA
Secondary analysis	5e-08	Dementia	met-c-868	Free cholesterol in IDL || id:met-c-868	rs12721051	19	G	C	G	C	0.00793904	0.00508318	TRUE	0.0107457	172.463	0.24189	0.159337	0.012133	1.94984e-38	0.269739	0.606433	0.0145755	1e-200	FALSE	TRUE	FALSE	2	TRUE	NA	NA	NA	NA	NA	NA	NA
Secondary analysis	5e-08	Dementia	met-c-868	Free cholesterol in IDL || id:met-c-868	rs138270540	4	C	A	C	A	0.00176687	8.6704e-06	TRUE	1.28607e-07	34.0989	0.02466	0.210383	0.036028	8.26e-09	0.0329068	-0.0659534	0.0384796	0.0865326	FALSE	FALSE	FALSE	2	TRUE	NA	NA	NA	NA	NA	NA	NA
Secondary analysis	5e-08	Dementia	met-c-868	Free cholesterol in IDL || id:met-c-868	rs144064722	4	G	A	G	A	0.00169673	4.48343e-06	TRUE	1.30331e-07	32.7413	0.025283	0.195	0.034079	1.63001e-08	0.0296994	0.0504263	0.0409134	0.217757	FALSE	FALSE	FALSE	2	TRUE	NA	NA	NA	NA	NA	NA	NA
Secondary analysis	5e-08	Dementia	met-c-868	Free cholesterol in IDL || id:met-c-868	rs144545816	2	A	G	A	G	0.00312781	2.31165e-06	TRUE	8.96351e-15	67.6284	0.258071	0.094169	0.011451	4.78961e-16	0.246253	0.01401	0.0158304	0.376153	FALSE	FALSE	FALSE	2	TRUE	NA	NA	NA	NA	NA	NA	NA
Secondary analysis	5e-08	Dementia	met-c-868	Free cholesterol in IDL || id:met-c-868	rs144900553	19	T	C	T	C	0.00160502	2.77762e-07	TRUE	1.79283e-08	34.6485	0.013104	-0.303892	0.051627	6.27004e-09	0.0138056	0.0185018	0.0603104	0.759014	FALSE	FALSE	FALSE	2	TRUE	NA	NA	NA	NA	NA	NA	NA
Secondary analysis	5e-08	Dementia	met-c-868	Free cholesterol in IDL || id:met-c-868	rs146568567	1	A	G	A	G	0.00533423	1.07102e-05	TRUE	3.84472e-21	103.326	0.028147	-0.321903	0.031668	1.08993e-23	0.0350482	0.0706172	0.0370701	0.0567845	FALSE	FALSE	FALSE	2	TRUE	NA	NA	NA	NA	NA	NA	NA
Secondary analysis	5e-08	Dementia	met-c-868	Free cholesterol in IDL || id:met-c-868	rs147750986	19	A	C	A	C	0.0014335	6.70289e-08	TRUE	8.54833e-08	30.9392	0.026539	-0.183951	0.033071	4.03005e-08	0.0335541	-0.00567136	0.0376332	0.880211	FALSE	FALSE	FALSE	2	TRUE	NA	NA	NA	NA	NA	NA	NA
Secondary analysis	5e-08	Dementia	met-c-868	Free cholesterol in IDL || id:met-c-868	rs149844719	1	T	A	T	A	0.00258643	1.04175e-05	TRUE	1.15354e-11	55.8847	0.036276	-0.209444	0.028017	1.6099e-13	0.043299	0.063345	0.0337165	0.0602782	FALSE	TRUE	FALSE	2	TRUE	NA	NA	NA	NA	NA	NA	NA
Secondary analysis	5e-08	Dementia	met-c-868	Free cholesterol in IDL || id:met-c-868	rs150985779	19	T	G	T	G	0.00268444	8.20706e-05	TRUE	7.56243e-09	51.8496	0.021595	-0.273294	0.037954	1.18987e-12	0.0253523	-0.238593	0.045244	1.33869e-07	FALSE	FALSE	FALSE	2	TRUE	NA	NA	NA	NA	NA	NA	NA
Secondary analysis	5e-08	Dementia	met-c-868	Free cholesterol in IDL || id:met-c-868	rs151330717	19	A	G	A	G	0.00164073	1.23435e-05	TRUE	5.81226e-07	31.6606	0.011756	-0.32489	0.05774	2.80001e-08	0.00437291	-0.218088	0.106641	0.0408479	FALSE	FALSE	FALSE	2	TRUE	NA	NA	NA	NA	NA	NA	NA
Secondary analysis	5e-08	Dementia	met-c-868	Free cholesterol in IDL || id:met-c-868	rs1532085	15	G	A	G	A	0.0051862	3.72859e-05	TRUE	5.42343e-21	112.382	0.598552	-0.105777	0.009978	1.26009e-25	0.577892	0.0491484	0.0138275	0.000378835	FALSE	FALSE	FALSE	2	TRUE	NA	NA	NA	NA	NA	NA	NA
Secondary analysis	5e-08	Dementia	met-c-868	Free cholesterol in IDL || id:met-c-868	rs16940213	15	T	C	T	C	0.00205776	1.64943e-05	TRUE	4.00202e-09	44.4506	0.173005	0.086846	0.013026	4.70002e-11	0.181316	-0.0419523	0.017746	0.0180767	FALSE	FALSE	FALSE	2	TRUE	NA	NA	NA	NA	NA	NA	NA
Secondary analysis	5e-08	Dementia	met-c-868	Free cholesterol in IDL || id:met-c-868	rs17248720	19	T	C	T	C	0.00902784	3.87727e-06	TRUE	2.80707e-40	196.341	0.105195	-0.231635	0.016531	1.61994e-43	0.101376	-0.0259062	0.0226024	0.251724	FALSE	FALSE	FALSE	2	TRUE	NA	NA	NA	NA	NA	NA	NA
Secondary analysis	5e-08	Dementia	met-c-868	Free cholesterol in IDL || id:met-c-868	rs17850995	19	A	T	A	T	0.00191619	4.20171e-06	TRUE	2.79385e-09	41.377	0.061991	-0.140891	0.021903	2.17e-10	0.0561885	-0.0355703	0.0298118	0.232806	FALSE	TRUE	FALSE	2	TRUE	NA	NA	NA	NA	NA	NA	NA
Secondary analysis	5e-08	Dementia	met-c-868	Free cholesterol in IDL || id:met-c-868	rs182695896	4	C	A	C	A	0.00220567	1.50839e-06	TRUE	6.42293e-10	42.5884	0.019221	0.267004	0.040914	1.19001e-10	0.0259469	0.0309144	0.0432433	0.474674	FALSE	FALSE	FALSE	2	TRUE	NA	NA	NA	NA	NA	NA	NA
Secondary analysis	5e-08	Dementia	met-c-868	Free cholesterol in IDL || id:met-c-868	rs185567543	4	T	A	T	A	0.00225193	1.20574e-07	TRUE	1.94997e-10	43.4882	0.017852	0.276147	0.041875	7.58927e-11	0.0218155	0.00953549	0.0471771	0.839822	FALSE	TRUE	FALSE	2	TRUE	NA	NA	NA	NA	NA	NA	NA
Secondary analysis	5e-08	Dementia	met-c-868	Free cholesterol in IDL || id:met-c-868	rs1883711	20	C	G	C	G	0.00188068	1.01953e-05	TRUE	5.70957e-08	36.3015	0.05671	0.148988	0.024728	2.74e-09	0.0623738	-0.0531847	0.0286153	0.0630827	FALSE	TRUE	FALSE	2	TRUE	NA	NA	NA	NA	NA	NA	NA
Secondary analysis	5e-08	Dementia	met-c-868	Free cholesterol in IDL || id:met-c-868	rs190934192	1	A	G	A	G	0.00472353	1.59617e-06	TRUE	7.26051e-20	91.4449	0.023981	-0.382469	0.039996	3.78007e-21	0.00507071	-0.0714019	0.0970923	0.462095	FALSE	FALSE	FALSE	2	TRUE	NA	NA	NA	NA	NA	NA	NA
Secondary analysis	5e-08	Dementia	met-c-868	Free cholesterol in IDL || id:met-c-868	rs207122	1	C	T	C	T	0.00216909	1.32132e-06	TRUE	9.74585e-11	46.8521	0.914304	0.119963	0.017526	1.42004e-11	0.915454	0.0162872	0.024342	0.503433	FALSE	FALSE	FALSE	2	TRUE	NA	NA	NA	NA	NA	NA	NA
Secondary analysis	5e-08	Dementia	met-c-868	Free cholesterol in IDL || id:met-c-868	rs2075649	19	G	A	G	A	0.00185072	0.000531581	TRUE	0.00443809	39.968	0.464698	0.062999	0.009965	4.38995e-10	0.486064	-0.183176	0.0136453	4.36717e-41	FALSE	FALSE	FALSE	2	TRUE	NA	NA	NA	NA	NA	NA	NA
Secondary analysis	5e-08	Dementia	met-c-868	Free cholesterol in IDL || id:met-c-868	rs2479410	1	A	G	A	G	0.00177454	7.15856e-08	TRUE	2.49667e-09	38.3111	0.27246	-0.073879	0.011936	1.01e-09	0.253407	0.00244263	0.0156841	0.876238	FALSE	FALSE	FALSE	2	TRUE	NA	NA	NA	NA	NA	NA	NA
Secondary analysis	5e-08	Dementia	met-c-868	Free cholesterol in IDL || id:met-c-868	rs261334	15	C	G	C	G	0.00624184	3.07585e-06	TRUE	3.04024e-28	135.388	0.775278	-0.13872	0.011922	1.54989e-30	0.766684	0.016547	0.0162088	0.307317	FALSE	TRUE	FALSE	2	TRUE	NA	NA	NA	NA	NA	NA	NA
Secondary analysis	5e-08	Dementia	met-c-868	Free cholesterol in IDL || id:met-c-868	rs2954021	8	G	A	G	A	0.00174633	8.19117e-07	TRUE	5.76247e-09	37.7081	0.546373	-0.060277	0.009816	1.36e-09	0.535282	0.00718713	0.0136426	0.598321	FALSE	FALSE	FALSE	2	TRUE	NA	NA	NA	NA	NA	NA	NA
Secondary analysis	5e-08	Dementia	met-c-868	Free cholesterol in IDL || id:met-c-868	rs3005923	1	A	G	A	G	0.00440885	1.09763e-05	TRUE	1.46039e-17	85.3082	0.027565	-0.334583	0.036225	7.78933e-20	0.0259003	0.0838436	0.0434764	0.0537948	FALSE	FALSE	FALSE	2	TRUE	NA	NA	NA	NA	NA	NA	NA
Secondary analysis	5e-08	Dementia	met-c-868	Free cholesterol in IDL || id:met-c-868	rs449647	19	T	A	T	A	0.00456493	0.000373877	TRUE	6.7831e-11	88.3604	0.123783	-0.162	0.017234	1.71989e-20	0.13535	-0.233685	0.0207587	2.13452e-29	FALSE	TRUE	FALSE	2	TRUE	NA	NA	NA	NA	NA	NA	NA
Secondary analysis	5e-08	Dementia	met-c-868	Free cholesterol in IDL || id:met-c-868	rs4609471	1	A	C	A	C	0.0091249	1.8209e-07	TRUE	5.94362e-38	177.41	0.040398	-0.395577	0.029699	1.7402e-39	0.22878	-0.00404445	0.0162829	0.803836	FALSE	FALSE	FALSE	2	TRUE	NA	NA	NA	NA	NA	NA	NA
Secondary analysis	5e-08	Dementia	met-c-868	Free cholesterol in IDL || id:met-c-868	rs4803748	19	T	C	T	C	0.00222771	6.31473e-05	TRUE	2.2405e-08	48.1188	0.374819	-0.074272	0.010707	7.58927e-12	0.355956	-0.0659757	0.0142629	3.73345e-06	FALSE	FALSE	FALSE	2	TRUE	NA	NA	NA	NA	NA	NA	NA
Secondary analysis	5e-08	Dementia	met-c-868	Free cholesterol in IDL || id:met-c-868	rs4804573	19	A	G	A	G	0.00156129	6.99926e-07	TRUE	3.61956e-08	33.7031	0.46451	-0.05896	0.010156	1.01e-08	0.459809	0.00663413	0.013623	0.626273	FALSE	FALSE	FALSE	2	TRUE	NA	NA	NA	NA	NA	NA	NA
Secondary analysis	5e-08	Dementia	met-c-868	Free cholesterol in IDL || id:met-c-868	rs515135	2	C	T	C	T	0.00477436	3.25775e-06	TRUE	8.40825e-22	103.4	0.812277	0.12847	0.012634	1.05003e-23	0.810013	0.0182734	0.017393	0.293436	FALSE	FALSE	FALSE	2	TRUE	NA	NA	NA	NA	NA	NA	NA
Secondary analysis	5e-08	Dementia	met-c-868	Free cholesterol in IDL || id:met-c-868	rs565436	1	A	G	A	G	0.00218648	4.56886e-08	TRUE	3.34277e-11	47.2285	0.762244	0.079863	0.011621	1.18005e-11	0.766653	-0.00199869	0.0160641	0.900983	FALSE	FALSE	FALSE	2	TRUE	NA	NA	NA	NA	NA	NA	NA
Secondary analysis	5e-08	Dementia	met-c-868	Free cholesterol in IDL || id:met-c-868	rs58826447	19	A	T	A	T	0.00174969	5.20445e-05	TRUE	8.19139e-07	37.7753	0.352556	0.065598	0.010673	1.31e-09	0.388758	0.0583418	0.013893	2.67683e-05	FALSE	TRUE	FALSE	2	TRUE	NA	NA	NA	NA	NA	NA	NA
Secondary analysis	5e-08	Dementia	met-c-868	Free cholesterol in IDL || id:met-c-868	rs62117161	19	G	A	G	A	0.00452929	0.000110753	TRUE	5.65102e-16	98.0686	0.06829	-0.197465	0.01994	1.45011e-22	0.0723863	-0.162906	0.0265919	9.00347e-10	FALSE	FALSE	FALSE	2	TRUE	NA	NA	NA	NA	NA	NA	NA
Secondary analysis	5e-08	Dementia	met-c-868	Free cholesterol in IDL || id:met-c-868	rs62120800	2	A	G	A	G	0.00290902	1.80625e-06	TRUE	6.7095e-14	62.8752	0.04024	-0.205284	0.025889	5.03965e-15	0.0490542	-0.024928	0.0318649	0.434037	FALSE	FALSE	FALSE	2	TRUE	NA	NA	NA	NA	NA	NA	NA
Secondary analysis	5e-08	Dementia	met-c-868	Free cholesterol in IDL || id:met-c-868	rs629301	1	T	G	T	G	0.0045735	5.09978e-06	TRUE	1.15508e-20	99.0439	0.779766	0.118798	0.011937	8.931e-23	0.78551	-0.0218067	0.0165893	0.188677	FALSE	FALSE	FALSE	2	TRUE	NA	NA	NA	NA	NA	NA	NA
Secondary analysis	5e-08	Dementia	met-c-868	Free cholesterol in IDL || id:met-c-868	rs635634	9	T	C	T	C	0.00180901	4.33443e-07	TRUE	2.45396e-09	39.062	0.198427	0.077362	0.012378	6.91003e-10	0.201594	-0.00652276	0.0170208	0.701555	FALSE	FALSE	FALSE	2	TRUE	NA	NA	NA	NA	NA	NA	NA
Secondary analysis	5e-08	Dementia	met-c-868	Free cholesterol in IDL || id:met-c-868	rs6511721	19	A	G	A	G	0.00320746	1.90016e-05	TRUE	9.30299e-14	69.3625	0.493697	-0.090355	0.010849	2.03986e-16	0.51307	-0.0345735	0.0136257	0.0111686	FALSE	FALSE	FALSE	2	TRUE	NA	NA	NA	NA	NA	NA	NA
Secondary analysis	5e-08	Dementia	met-c-868	Free cholesterol in IDL || id:met-c-868	rs6756629	2	A	G	A	G	0.00200265	1.80324e-09	TRUE	1.90258e-10	43.2578	0.078221	-0.119821	0.018218	8.51922e-11	0.082534	0.000612295	0.0247713	0.98028	FALSE	FALSE	FALSE	2	TRUE	NA	NA	NA	NA	NA	NA	NA
Secondary analysis	5e-08	Dementia	met-c-868	Free cholesterol in IDL || id:met-c-868	rs6859	19	G	A	G	A	0.00200006	0.000386704	TRUE	0.000355535	43.2017	0.538857	-0.064867	0.009869	8.77001e-11	0.514904	-0.155386	0.0135723	2.38561e-30	FALSE	FALSE	FALSE	2	TRUE	NA	NA	NA	NA	NA	NA	NA
Secondary analysis	5e-08	Dementia	met-c-868	Free cholesterol in IDL || id:met-c-868	rs72664201	1	C	T	C	T	0.00208333	1.19828e-05	TRUE	1.86768e-09	44.9937	0.049452	-0.160932	0.023992	3.59005e-11	0.0489453	0.0642294	0.0318762	0.0439086	FALSE	FALSE	FALSE	2	TRUE	NA	NA	NA	NA	NA	NA	NA
Secondary analysis	5e-08	Dementia	met-c-868	Free cholesterol in IDL || id:met-c-868	rs73048351	19	A	C	A	C	0.00163745	1.18469e-05	TRUE	5.6809e-07	31.6005	0.008847	-0.362779	0.064535	2.89001e-08	0.0086568	-0.149204	0.0744716	0.0451243	FALSE	FALSE	FALSE	2	TRUE	NA	NA	NA	NA	NA	NA	NA
Secondary analysis	5e-08	Dementia	met-c-868	Free cholesterol in IDL || id:met-c-868	rs7412	19	T	C	T	C	0.0231295	0.000439923	TRUE	6.26765e-68	432.462	0.056115	-0.52295	0.025147	1.08993e-93	0.0534335	-0.388945	0.0318507	2.69836e-34	FALSE	FALSE	FALSE	2	TRUE	NA	NA	NA	NA	NA	NA	NA
Secondary analysis	5e-08	Dementia	met-c-868	Free cholesterol in IDL || id:met-c-868	rs7604788	2	T	C	T	C	0.00323338	1.95885e-06	TRUE	2.7118e-15	69.9086	0.057151	-0.183853	0.021989	1.54989e-16	0.0607192	-0.0232792	0.0285747	0.415256	FALSE	FALSE	FALSE	2	TRUE	NA	NA	NA	NA	NA	NA	NA
Secondary analysis	5e-08	Dementia	met-c-868	Free cholesterol in IDL || id:met-c-868	rs76670936	19	A	G	A	G	0.00285298	0.000121978	TRUE	1.55465e-09	61.6719	0.089954	-0.145346	0.018508	9.13903e-15	0.120019	0.132552	0.0206174	1.28336e-10	FALSE	FALSE	FALSE	2	TRUE	NA	NA	NA	NA	NA	NA	NA
Secondary analysis	5e-08	Dementia	met-c-868	Free cholesterol in IDL || id:met-c-868	rs78080497	1	G	A	G	A	0.00357383	5.04057e-06	TRUE	2.40712e-16	77.2922	0.068219	-0.179586	0.020427	4.05976e-18	0.0765154	0.0334938	0.0256294	0.191264	FALSE	FALSE	FALSE	2	TRUE	NA	NA	NA	NA	NA	NA	NA
Secondary analysis	5e-08	Dementia	met-c-868	Free cholesterol in IDL || id:met-c-868	rs79225634	5	T	C	T	C	0.00268428	9.38025e-07	TRUE	4.36707e-13	58.0074	0.33695	0.079826	0.010481	5.61048e-14	0.357863	0.00799606	0.0141835	0.572919	FALSE	FALSE	FALSE	2	TRUE	NA	NA	NA	NA	NA	NA	NA
Secondary analysis	5e-08	Dementia	met-c-868	Free cholesterol in IDL || id:met-c-868	rs79890446	19	T	A	T	A	0.00264426	0.000138101	TRUE	8.2247e-08	51.0795	0.032014	-0.236208	0.03305	1.7398e-12	0.0379792	-0.254889	0.0372595	7.86865e-12	FALSE	TRUE	FALSE	2	TRUE	NA	NA	NA	NA	NA	NA	NA
Secondary analysis	5e-08	Dementia	met-c-868	Free cholesterol in IDL || id:met-c-868	rs952275	2	G	T	G	T	0.00560334	7.32897e-07	TRUE	4.87354e-26	121.455	0.433279	0.10884	0.009876	1.46994e-27	0.421505	0.0068892	0.0138249	0.618261	FALSE	FALSE	FALSE	2	TRUE	NA	NA	NA	NA	NA	NA	NA
Secondary analysis	5e-08	Dementia	met-c-869	Total lipids in IDL || id:met-c-869	rs10449300	1	G	A	G	A	0.00166166	6.32836e-07	TRUE	6.68237e-08	32.0701	0.3354	-0.063075	0.011138	2.43002e-08	0.334373	0.00670992	0.0144906	0.643327	FALSE	FALSE	FALSE	2	TRUE	NA	NA	NA	NA	NA	NA	NA
Secondary analysis	5e-08	Dementia	met-c-869	Total lipids in IDL || id:met-c-869	rs10888908	1	C	T	C	T	0.00419393	2.31403e-06	TRUE	1.22447e-17	81.1447	0.891884	0.150236	0.016678	7.08925e-19	0.886302	0.0190364	0.0214988	0.375906	FALSE	FALSE	FALSE	2	TRUE	NA	NA	NA	NA	NA	NA	NA
Secondary analysis	5e-08	Dementia	met-c-869	Total lipids in IDL || id:met-c-869	rs113105517	1	G	A	G	A	0.00324265	3.75092e-06	TRUE	1.04661e-13	62.6729	0.060054	-0.181631	0.022943	6.29071e-15	0.0709579	0.030109	0.026708	0.259598	FALSE	FALSE	FALSE	2	TRUE	NA	NA	NA	NA	NA	NA	NA
Secondary analysis	5e-08	Dementia	met-c-869	Total lipids in IDL || id:met-c-869	rs113445611	1	T	C	T	C	0.00255471	4.56603e-07	TRUE	1.59798e-11	49.3451	0.063073	-0.151008	0.021497	4.54046e-12	0.0741784	0.0103048	0.026199	0.694079	FALSE	FALSE	FALSE	2	TRUE	NA	NA	NA	NA	NA	NA	NA
Secondary analysis	5e-08	Dementia	met-c-869	Total lipids in IDL || id:met-c-869	rs114739858	1	A	G	A	G	0.00202567	3.28084e-07	TRUE	1.93259e-09	39.1058	0.060216	-0.148895	0.02381	7.29004e-10	0.0690472	-0.00903129	0.0270877	0.738826	FALSE	FALSE	FALSE	2	TRUE	NA	NA	NA	NA	NA	NA	NA
Secondary analysis	5e-08	Dementia	met-c-869	Total lipids in IDL || id:met-c-869	rs11591147	1	T	G	T	G	0.0118041	2.6176e-06	TRUE	3.21123e-40	190.918	0.030715	-0.480746	0.034793	3.32966e-42	0.0359277	0.0349001	0.0370586	0.346319	FALSE	FALSE	FALSE	2	TRUE	NA	NA	NA	NA	NA	NA	NA
Secondary analysis	5e-08	Dementia	met-c-869	Total lipids in IDL || id:met-c-869	rs116264584	1	C	G	C	G	0.00265523	2.0796e-06	TRUE	1.29787e-11	51.2971	0.11312	-0.120547	0.016831	1.72982e-12	0.12527	0.017615	0.0209849	0.401238	FALSE	TRUE	FALSE	2	TRUE	NA	NA	NA	NA	NA	NA	NA
Secondary analysis	5e-08	Dementia	met-c-869	Total lipids in IDL || id:met-c-869	rs116329419	4	A	C	A	C	0.00159179	8.11638e-07	TRUE	1.37814e-07	30.7195	0.035615	0.189266	0.034148	4.77002e-08	0.0479895	0.017056	0.0325245	0.599998	FALSE	FALSE	FALSE	2	TRUE	NA	NA	NA	NA	NA	NA	NA
Secondary analysis	5e-08	Dementia	met-c-869	Total lipids in IDL || id:met-c-869	rs11668327	19	C	G	C	G	0.00421054	0.000361681	TRUE	5.45843e-10	81.4675	0.133141	-0.144081	0.015963	6.05062e-19	0.127178	-0.233573	0.0210958	1.71475e-28	FALSE	TRUE	FALSE	2	TRUE	NA	NA	NA	NA	NA	NA	NA
Secondary analysis	5e-08	Dementia	met-c-869	Total lipids in IDL || id:met-c-869	rs117261169	19	T	C	T	C	0.00192967	2.30648e-05	TRUE	1.24929e-07	37.247	0.009758	-0.338523	0.055468	1.84001e-09	0.00675208	-0.245982	0.087991	0.00518132	FALSE	FALSE	FALSE	2	TRUE	NA	NA	NA	NA	NA	NA	NA
Secondary analysis	5e-08	Dementia	met-c-869	Total lipids in IDL || id:met-c-869	rs11878174	19	C	T	C	T	0.00218908	8.74938e-05	TRUE	4.22011e-07	42.2695	0.568766	0.075944	0.011681	1.51001e-10	0.637016	0.0777744	0.0142838	5.18191e-08	FALSE	FALSE	FALSE	2	TRUE	NA	NA	NA	NA	NA	NA	NA
Secondary analysis	5e-08	Dementia	met-c-869	Total lipids in IDL || id:met-c-869	rs12043403	1	C	T	C	T	0.00273231	8.38235e-06	TRUE	2.50264e-11	52.7904	0.112186	-0.130601	0.017975	8.2699e-13	0.136877	-0.0335647	0.0199165	0.0919348	FALSE	FALSE	FALSE	2	TRUE	NA	NA	NA	NA	NA	NA	NA
Secondary analysis	5e-08	Dementia	met-c-869	Total lipids in IDL || id:met-c-869	rs138270540	4	C	A	C	A	0.00182266	8.6704e-06	TRUE	7.87877e-08	35.1777	0.02466	0.213667	0.036025	5.15003e-09	0.0329068	-0.0659534	0.0384796	0.0865326	FALSE	FALSE	FALSE	2	TRUE	NA	NA	NA	NA	NA	NA	NA
Secondary analysis	5e-08	Dementia	met-c-869	Total lipids in IDL || id:met-c-869	rs142130958	19	A	G	A	G	0.00954335	4.37634e-06	TRUE	2.33531e-38	185.672	0.101869	-0.234915	0.01724	4.30031e-41	0.101895	-0.027467	0.0225564	0.223338	FALSE	FALSE	FALSE	2	TRUE	NA	NA	NA	NA	NA	NA	NA
Secondary analysis	5e-08	Dementia	met-c-869	Total lipids in IDL || id:met-c-869	rs144064722	4	G	A	G	A	0.00207213	4.48343e-06	TRUE	4.51951e-09	40.0003	0.025283	0.215548	0.034081	4.67003e-10	0.0296994	0.0504263	0.0409134	0.217757	FALSE	FALSE	FALSE	2	TRUE	NA	NA	NA	NA	NA	NA	NA
Secondary analysis	5e-08	Dementia	met-c-869	Total lipids in IDL || id:met-c-869	rs144545816	2	A	G	A	G	0.00312913	2.31165e-06	TRUE	1.90316e-13	60.4814	0.254451	0.092686	0.011918	1.85012e-14	0.246253	0.01401	0.0158304	0.376153	FALSE	FALSE	FALSE	2	TRUE	NA	NA	NA	NA	NA	NA	NA
Secondary analysis	5e-08	Dementia	met-c-869	Total lipids in IDL || id:met-c-869	rs144900553	19	T	C	T	C	0.00224085	2.77762e-07	TRUE	2.53279e-10	43.2713	0.012814	-0.350448	0.053275	9.21086e-11	0.0138056	0.0185018	0.0603104	0.759014	FALSE	FALSE	FALSE	2	TRUE	NA	NA	NA	NA	NA	NA	NA
Secondary analysis	5e-08	Dementia	met-c-869	Total lipids in IDL || id:met-c-869	rs146568567	1	A	G	A	G	0.00497746	1.07102e-05	TRUE	9.0705e-20	96.3805	0.028147	-0.310955	0.031674	4.00037e-22	0.0350482	0.0706172	0.0370701	0.0567845	FALSE	FALSE	FALSE	2	TRUE	NA	NA	NA	NA	NA	NA	NA
Secondary analysis	5e-08	Dementia	met-c-869	Total lipids in IDL || id:met-c-869	rs149844719	1	T	A	T	A	0.00255458	1.04175e-05	TRUE	1.61769e-10	49.3401	0.039229	-0.198133	0.028207	4.54988e-12	0.043299	0.063345	0.0337165	0.0602782	FALSE	TRUE	FALSE	2	TRUE	NA	NA	NA	NA	NA	NA	NA
Secondary analysis	5e-08	Dementia	met-c-869	Total lipids in IDL || id:met-c-869	rs150617279	19	A	T	A	T	0.00191111	3.0279e-07	TRUE	5.47143e-09	36.8956	0.110688	-0.104901	0.01727	2.18998e-09	0.121869	-0.00668958	0.0208854	0.748742	FALSE	TRUE	FALSE	2	TRUE	NA	NA	NA	NA	NA	NA	NA
Secondary analysis	5e-08	Dementia	met-c-869	Total lipids in IDL || id:met-c-869	rs150985779	19	T	G	T	G	0.00260665	8.20706e-05	TRUE	1.38226e-08	50.3432	0.021595	-0.269316	0.037957	2.77013e-12	0.0253523	-0.238593	0.045244	1.33869e-07	FALSE	FALSE	FALSE	2	TRUE	NA	NA	NA	NA	NA	NA	NA
Secondary analysis	5e-08	Dementia	met-c-869	Total lipids in IDL || id:met-c-869	rs1532085	15	G	A	G	A	0.00496746	3.72859e-05	TRUE	3.08758e-18	96.2058	0.594771	-0.103028	0.010504	4.36014e-22	0.577892	0.0491484	0.0138275	0.000378835	FALSE	FALSE	FALSE	2	TRUE	NA	NA	NA	NA	NA	NA	NA
Secondary analysis	5e-08	Dementia	met-c-869	Total lipids in IDL || id:met-c-869	rs16940213	15	T	C	T	C	0.0023082	1.64943e-05	TRUE	2.78276e-09	44.5842	0.176074	0.089674	0.01343	4.79954e-11	0.181316	-0.0419523	0.017746	0.0180767	FALSE	FALSE	FALSE	2	TRUE	NA	NA	NA	NA	NA	NA	NA
Secondary analysis	5e-08	Dementia	met-c-869	Total lipids in IDL || id:met-c-869	rs182695896	4	C	A	C	A	0.00266978	1.50839e-06	TRUE	9.32768e-12	51.5736	0.019221	0.293744	0.040903	1.51008e-12	0.0259469	0.0309144	0.0432433	0.474674	FALSE	FALSE	FALSE	2	TRUE	NA	NA	NA	NA	NA	NA	NA
Secondary analysis	5e-08	Dementia	met-c-869	Total lipids in IDL || id:met-c-869	rs1848922	2	C	T	C	T	0.00462165	2.1294e-06	TRUE	2.33756e-19	89.4633	0.782782	0.118988	0.01258	1.18987e-20	0.782474	0.0141352	0.0166413	0.395657	FALSE	FALSE	FALSE	2	TRUE	NA	NA	NA	NA	NA	NA	NA
Secondary analysis	5e-08	Dementia	met-c-869	Total lipids in IDL || id:met-c-869	rs185567543	4	T	A	T	A	0.00249986	1.20574e-07	TRUE	1.95233e-11	48.288	0.017852	0.290911	0.041864	7.65949e-12	0.0218155	0.00953549	0.0471771	0.839822	FALSE	TRUE	FALSE	2	TRUE	NA	NA	NA	NA	NA	NA	NA
Secondary analysis	5e-08	Dementia	met-c-869	Total lipids in IDL || id:met-c-869	rs187429064	19	G	A	G	A	0.00179608	5.67173e-08	TRUE	1.24916e-08	34.6619	0.034656	-0.191854	0.032587	6.65994e-09	0.0506167	-0.00436752	0.0315059	0.889746	FALSE	FALSE	FALSE	2	TRUE	NA	NA	NA	NA	NA	NA	NA
Secondary analysis	5e-08	Dementia	met-c-869	Total lipids in IDL || id:met-c-869	rs1883711	20	C	G	C	G	0.00206803	1.01953e-05	TRUE	1.11043e-08	39.9252	0.05671	0.156241	0.024727	4.84998e-10	0.0623738	-0.0531847	0.0286153	0.0630827	FALSE	TRUE	FALSE	2	TRUE	NA	NA	NA	NA	NA	NA	NA
Secondary analysis	5e-08	Dementia	met-c-869	Total lipids in IDL || id:met-c-869	rs190934192	1	A	G	A	G	0.00420387	1.59617e-06	TRUE	8.25257e-18	81.3421	0.023981	-0.361039	0.040031	6.44021e-19	0.00507071	-0.0714019	0.0970923	0.462095	FALSE	FALSE	FALSE	2	TRUE	NA	NA	NA	NA	NA	NA	NA
Secondary analysis	5e-08	Dementia	met-c-869	Total lipids in IDL || id:met-c-869	rs207122	1	C	T	C	T	0.00232444	1.32132e-06	TRUE	2.02637e-10	44.8894	0.912417	0.121966	0.018204	4.12952e-11	0.915454	0.0162872	0.024342	0.503433	FALSE	FALSE	FALSE	2	TRUE	NA	NA	NA	NA	NA	NA	NA
Secondary analysis	5e-08	Dementia	met-c-869	Total lipids in IDL || id:met-c-869	rs2479410	1	A	G	A	G	0.00211447	7.15856e-08	TRUE	6.5556e-10	40.8215	0.274668	-0.078344	0.012262	3.09999e-10	0.253407	0.00244263	0.0156841	0.876238	FALSE	FALSE	FALSE	2	TRUE	NA	NA	NA	NA	NA	NA	NA
Secondary analysis	5e-08	Dementia	met-c-869	Total lipids in IDL || id:met-c-869	rs261334	15	C	G	C	G	0.00594822	3.07585e-06	TRUE	2.03388e-24	115.302	0.769329	-0.132194	0.012311	3.74024e-26	0.766684	0.016547	0.0162088	0.307317	FALSE	TRUE	FALSE	2	TRUE	NA	NA	NA	NA	NA	NA	NA
Secondary analysis	5e-08	Dementia	met-c-869	Total lipids in IDL || id:met-c-869	rs2980860	8	G	A	G	A	0.00257276	9.02937e-07	TRUE	1.74456e-11	49.6973	0.48076	-0.072583	0.010296	3.80978e-12	0.466274	-0.00753711	0.0136267	0.580186	FALSE	FALSE	FALSE	2	TRUE	NA	NA	NA	NA	NA	NA	NA
Secondary analysis	5e-08	Dementia	met-c-869	Total lipids in IDL || id:met-c-869	rs3005923	1	A	G	A	G	0.00446982	1.09763e-05	TRUE	8.52574e-18	86.4931	0.027565	-0.33688	0.036223	5.12035e-20	0.0259003	0.0838436	0.0434764	0.0537948	FALSE	FALSE	FALSE	2	TRUE	NA	NA	NA	NA	NA	NA	NA
Secondary analysis	5e-08	Dementia	met-c-869	Total lipids in IDL || id:met-c-869	rs3741298	11	T	C	T	C	0.00211814	1.54011e-07	TRUE	7.03517e-10	40.8967	0.771465	-0.078122	0.012216	2.98999e-10	0.768453	-0.00369424	0.016172	0.819309	FALSE	FALSE	FALSE	2	TRUE	NA	NA	NA	NA	NA	NA	NA
Secondary analysis	5e-08	Dementia	met-c-869	Total lipids in IDL || id:met-c-869	rs395908	19	A	G	A	G	0.0036722	4.7975e-05	TRUE	3.97819e-13	71.0056	0.094241	-0.153244	0.018186	1.03992e-16	0.079436	-0.10263	0.0254549	5.53465e-05	FALSE	FALSE	FALSE	2	TRUE	NA	NA	NA	NA	NA	NA	NA
Secondary analysis	5e-08	Dementia	met-c-869	Total lipids in IDL || id:met-c-869	rs4608457	19	T	C	T	C	0.00184486	5.70217e-06	TRUE	1.3294e-07	32.8512	0.04467	-0.155716	0.027168	1.64999e-08	0.0417385	0.0480554	0.0345729	0.164536	FALSE	FALSE	FALSE	2	TRUE	NA	NA	NA	NA	NA	NA	NA
Secondary analysis	5e-08	Dementia	met-c-869	Total lipids in IDL || id:met-c-869	rs4609471	1	A	C	A	C	0.00830178	1.8209e-07	TRUE	1.19048e-34	161.273	0.040398	-0.377246	0.029706	6.46994e-36	0.22878	-0.00404445	0.0162829	0.803836	FALSE	FALSE	FALSE	2	TRUE	NA	NA	NA	NA	NA	NA	NA
Secondary analysis	5e-08	Dementia	met-c-869	Total lipids in IDL || id:met-c-869	rs4803748	19	T	C	T	C	0.00212728	6.31473e-05	TRUE	2.48743e-07	41.0715	0.372397	-0.07097	0.011074	2.74e-10	0.355956	-0.0659757	0.0142629	3.73345e-06	FALSE	FALSE	FALSE	2	TRUE	NA	NA	NA	NA	NA	NA	NA
Secondary analysis	5e-08	Dementia	met-c-869	Total lipids in IDL || id:met-c-869	rs565436	1	A	G	A	G	0.00266594	4.56886e-08	TRUE	3.68898e-12	51.5019	0.759035	0.086979	0.01212	1.55991e-12	0.766653	-0.00199869	0.0160641	0.900983	FALSE	FALSE	FALSE	2	TRUE	NA	NA	NA	NA	NA	NA	NA
Secondary analysis	5e-08	Dementia	met-c-869	Total lipids in IDL || id:met-c-869	rs58826447	19	A	T	A	T	0.00168265	5.20445e-05	TRUE	4.93977e-06	32.4725	0.358085	0.061948	0.010871	1.98002e-08	0.388758	0.0583418	0.013893	2.67683e-05	FALSE	TRUE	FALSE	2	TRUE	NA	NA	NA	NA	NA	NA	NA
Secondary analysis	5e-08	Dementia	met-c-869	Total lipids in IDL || id:met-c-869	rs60049679	19	C	G	C	G	0.00361833	0.000499972	TRUE	3.18481e-07	69.9747	0.129231	0.146548	0.017519	1.71989e-16	0.163404	0.235953	0.0181242	9.58076e-39	FALSE	TRUE	FALSE	2	TRUE	NA	NA	NA	NA	NA	NA	NA
Secondary analysis	5e-08	Dementia	met-c-869	Total lipids in IDL || id:met-c-869	rs61770425	1	G	A	G	A	0.00227181	1.07447e-06	TRUE	2.97706e-10	43.866	0.221801	-0.082882	0.012514	6.85015e-11	0.217884	0.00996326	0.0165127	0.546263	FALSE	FALSE	FALSE	2	TRUE	NA	NA	NA	NA	NA	NA	NA
Secondary analysis	5e-08	Dementia	met-c-869	Total lipids in IDL || id:met-c-869	rs62117161	19	G	A	G	A	0.00424603	0.000110753	TRUE	1.47282e-13	82.1614	0.069347	-0.185963	0.020516	4.31023e-19	0.0723863	-0.162906	0.0265919	9.00347e-10	FALSE	FALSE	FALSE	2	TRUE	NA	NA	NA	NA	NA	NA	NA
Secondary analysis	5e-08	Dementia	met-c-869	Total lipids in IDL || id:met-c-869	rs62120794	2	T	C	T	C	0.00300144	1.24468e-06	TRUE	2.9232e-12	53.5052	0.050697	-0.17845	0.024396	5.79963e-13	0.0472297	-0.0210692	0.0324439	0.516079	FALSE	FALSE	FALSE	2	TRUE	NA	NA	NA	NA	NA	NA	NA
Secondary analysis	5e-08	Dementia	met-c-869	Total lipids in IDL || id:met-c-869	rs62523994	8	A	G	A	G	0.00162639	1.47541e-05	TRUE	8.25517e-07	31.3851	0.390666	0.059451	0.010612	3.42003e-08	0.392998	0.0312256	0.0139658	0.0253606	FALSE	FALSE	FALSE	2	TRUE	NA	NA	NA	NA	NA	NA	NA
Secondary analysis	5e-08	Dementia	met-c-869	Total lipids in IDL || id:met-c-869	rs629301	1	T	G	T	G	0.00485617	5.09978e-06	TRUE	7.50849e-20	94.04	0.783555	0.120442	0.01242	1.26009e-21	0.78551	-0.0218067	0.0165893	0.188677	FALSE	FALSE	FALSE	2	TRUE	NA	NA	NA	NA	NA	NA	NA
Secondary analysis	5e-08	Dementia	met-c-869	Total lipids in IDL || id:met-c-869	rs635634	9	T	C	T	C	0.00229615	4.33443e-07	TRUE	1.70319e-10	44.3441	0.20054	0.08545	0.012832	5.41003e-11	0.201594	-0.00652276	0.0170208	0.701555	FALSE	FALSE	FALSE	2	TRUE	NA	NA	NA	NA	NA	NA	NA
Secondary analysis	5e-08	Dementia	met-c-869	Total lipids in IDL || id:met-c-869	rs6511721	19	A	G	A	G	0.00333763	1.90016e-05	TRUE	5.16553e-13	64.5315	0.48906	-0.089184	0.011102	2.52e-15	0.51307	-0.0345735	0.0136257	0.0111686	FALSE	FALSE	FALSE	2	TRUE	NA	NA	NA	NA	NA	NA	NA
Secondary analysis	5e-08	Dementia	met-c-869	Total lipids in IDL || id:met-c-869	rs6732011	2	T	G	T	G	0.0029423	6.86744e-07	TRUE	5.23696e-13	56.8566	0.384873	-0.079264	0.010512	1.10994e-13	0.387086	-0.00675997	0.014014	0.629541	FALSE	FALSE	FALSE	2	TRUE	NA	NA	NA	NA	NA	NA	NA
Secondary analysis	5e-08	Dementia	met-c-869	Total lipids in IDL || id:met-c-869	rs6859	19	G	A	G	A	0.00242974	0.000386704	TRUE	6.18452e-05	46.9375	0.535095	-0.071039	0.010369	1.49005e-11	0.514904	-0.155386	0.0135723	2.38561e-30	FALSE	FALSE	FALSE	2	TRUE	NA	NA	NA	NA	NA	NA	NA
Secondary analysis	5e-08	Dementia	met-c-869	Total lipids in IDL || id:met-c-869	rs7260330	19	G	A	G	A	0.00186018	0.000265962	TRUE	0.000289026	35.9107	0.423962	0.075638	0.012622	3.57998e-09	0.442953	-0.133819	0.014095	2.22229e-21	FALSE	FALSE	FALSE	2	TRUE	NA	NA	NA	NA	NA	NA	NA
Secondary analysis	5e-08	Dementia	met-c-869	Total lipids in IDL || id:met-c-869	rs72664202	1	G	A	G	A	0.00234405	1.40508e-05	TRUE	1.58379e-09	45.2643	0.049033	-0.165795	0.024643	3.41979e-11	0.0495679	0.0691768	0.0317046	0.0291159	FALSE	FALSE	FALSE	2	TRUE	NA	NA	NA	NA	NA	NA	NA
Secondary analysis	5e-08	Dementia	met-c-869	Total lipids in IDL || id:met-c-869	rs7412	19	T	C	T	C	0.0232874	0.000439923	TRUE	1.69437e-60	380.981	0.055504	-0.504989	0.025872	1.91999e-82	0.0534335	-0.388945	0.0318507	2.69836e-34	FALSE	FALSE	FALSE	2	TRUE	NA	NA	NA	NA	NA	NA	NA
Secondary analysis	5e-08	Dementia	met-c-869	Total lipids in IDL || id:met-c-869	rs7604788	2	T	C	T	C	0.00377898	1.95885e-06	TRUE	4.62245e-16	73.0782	0.061743	-0.18918	0.02213	3.74024e-17	0.0607192	-0.0232792	0.0285747	0.415256	FALSE	FALSE	FALSE	2	TRUE	NA	NA	NA	NA	NA	NA	NA
Secondary analysis	5e-08	Dementia	met-c-869	Total lipids in IDL || id:met-c-869	rs76670936	19	A	G	A	G	0.00267051	0.000121978	TRUE	3.96269e-08	51.5959	0.088083	-0.137318	0.019117	1.49005e-12	0.120019	0.132552	0.0206174	1.28336e-10	FALSE	FALSE	FALSE	2	TRUE	NA	NA	NA	NA	NA	NA	NA
Secondary analysis	5e-08	Dementia	met-c-869	Total lipids in IDL || id:met-c-869	rs76866386	2	C	T	C	T	0.00219641	2.21533e-08	TRUE	2.75631e-10	42.407	0.081622	-0.122492	0.01881	1.41e-10	0.08334	0.00213396	0.024631	0.93096	FALSE	FALSE	FALSE	2	TRUE	NA	NA	NA	NA	NA	NA	NA
Secondary analysis	5e-08	Dementia	met-c-869	Total lipids in IDL || id:met-c-869	rs77021821	4	T	C	T	C	0.0016747	3.22214e-08	TRUE	3.70671e-08	32.3223	0.018321	0.22927	0.040327	2.13998e-08	0.0257928	-0.0045621	0.0436624	0.916784	FALSE	FALSE	FALSE	2	TRUE	NA	NA	NA	NA	NA	NA	NA
Secondary analysis	5e-08	Dementia	met-c-869	Total lipids in IDL || id:met-c-869	rs79225634	5	T	C	T	C	0.00332091	9.38025e-07	TRUE	1.88385e-14	64.1939	0.353218	0.086675	0.010818	2.9703e-15	0.357863	0.00799606	0.0141835	0.572919	FALSE	FALSE	FALSE	2	TRUE	NA	NA	NA	NA	NA	NA	NA
Secondary analysis	5e-08	Dementia	met-c-869	Total lipids in IDL || id:met-c-869	rs79890446	19	T	A	T	A	0.00252356	0.000138101	TRUE	1.97783e-07	48.742	0.032014	-0.230775	0.033055	6.10942e-12	0.0379792	-0.254889	0.0372595	7.86865e-12	FALSE	TRUE	FALSE	2	TRUE	NA	NA	NA	NA	NA	NA	NA
Secondary analysis	5e-08	Dementia	met-c-869	Total lipids in IDL || id:met-c-869	rs8100204	19	A	G	A	G	0.00170742	4.13443e-06	TRUE	1.10966e-07	32.9549	0.131152	-0.094686	0.016494	1.55998e-08	0.158303	0.0222678	0.0188141	0.236583	FALSE	FALSE	FALSE	2	TRUE	NA	NA	NA	NA	NA	NA	NA
Secondary analysis	5e-08	Dementia	met-c-869	Total lipids in IDL || id:met-c-869	rs952275	2	G	T	G	T	0.00572559	7.32897e-07	TRUE	4.47653e-24	110.956	0.426607	0.109054	0.010353	3.13979e-25	0.421505	0.0068892	0.0138249	0.618261	FALSE	FALSE	FALSE	2	TRUE	NA	NA	NA	NA	NA	NA	NA
Secondary analysis	5e-08	Dementia	met-c-870	Concentration of IDL particles || id:met-c-870	rs10888908	1	C	T	C	T	0.00379379	2.31403e-06	TRUE	4.61142e-16	73.3733	0.891884	0.142895	0.016682	3.29989e-17	0.886302	0.0190364	0.0214988	0.375906	FALSE	FALSE	FALSE	2	TRUE	NA	NA	NA	NA	NA	NA	NA
Secondary analysis	5e-08	Dementia	met-c-870	Concentration of IDL particles || id:met-c-870	rs111304886	1	A	G	A	G	0.00233227	4.44979e-07	TRUE	1.22987e-10	45.0433	0.063085	-0.144289	0.021499	3.8699e-11	0.0740546	0.0101821	0.026223	0.697803	FALSE	FALSE	FALSE	2	TRUE	NA	NA	NA	NA	NA	NA	NA
Secondary analysis	5e-08	Dementia	met-c-870	Concentration of IDL particles || id:met-c-870	rs114739858	1	A	G	A	G	0.00196397	3.28084e-07	TRUE	3.42255e-09	37.9124	0.060216	-0.14663	0.023814	1.32999e-09	0.0690472	-0.00903129	0.0270877	0.738826	FALSE	FALSE	FALSE	2	TRUE	NA	NA	NA	NA	NA	NA	NA
Secondary analysis	5e-08	Dementia	met-c-870	Concentration of IDL particles || id:met-c-870	rs11591147	1	T	G	T	G	0.0110202	2.6176e-06	TRUE	1.31773e-37	178.099	0.030715	-0.464499	0.034806	1.82012e-39	0.0359277	0.0349001	0.0370586	0.346319	FALSE	FALSE	FALSE	2	TRUE	NA	NA	NA	NA	NA	NA	NA
Secondary analysis	5e-08	Dementia	met-c-870	Concentration of IDL particles || id:met-c-870	rs116264584	1	C	G	C	G	0.00251819	2.0796e-06	TRUE	4.50353e-11	48.643	0.11312	-0.11738	0.01683	6.51028e-12	0.12527	0.017615	0.0209849	0.401238	FALSE	TRUE	FALSE	2	TRUE	NA	NA	NA	NA	NA	NA	NA
Secondary analysis	5e-08	Dementia	met-c-870	Concentration of IDL particles || id:met-c-870	rs116329419	4	A	C	A	C	0.001662	8.11638e-07	TRUE	7.21046e-08	32.0767	0.035615	0.193379	0.034144	2.44e-08	0.0479895	0.017056	0.0325245	0.599998	FALSE	FALSE	FALSE	2	TRUE	NA	NA	NA	NA	NA	NA	NA
Secondary analysis	5e-08	Dementia	met-c-870	Concentration of IDL particles || id:met-c-870	rs11668327	19	C	G	C	G	0.00403508	0.000361681	TRUE	1.74343e-09	78.0588	0.133141	-0.141061	0.015966	3.29003e-18	0.127178	-0.233573	0.0210958	1.71475e-28	FALSE	TRUE	FALSE	2	TRUE	NA	NA	NA	NA	NA	NA	NA
Secondary analysis	5e-08	Dementia	met-c-870	Concentration of IDL particles || id:met-c-870	rs117261169	19	T	C	T	C	0.00171183	2.30648e-05	TRUE	7.78312e-07	33.035	0.009758	-0.318866	0.055478	1.51001e-08	0.00675208	-0.245982	0.087991	0.00518132	FALSE	FALSE	FALSE	2	TRUE	NA	NA	NA	NA	NA	NA	NA
Secondary analysis	5e-08	Dementia	met-c-870	Concentration of IDL particles || id:met-c-870	rs11878174	19	C	T	C	T	0.00212705	8.74938e-05	TRUE	6.75022e-07	41.0692	0.568766	0.074858	0.011681	2.77e-10	0.637016	0.0777744	0.0142838	5.18191e-08	FALSE	FALSE	FALSE	2	TRUE	NA	NA	NA	NA	NA	NA	NA
Secondary analysis	5e-08	Dementia	met-c-870	Concentration of IDL particles || id:met-c-870	rs12043403	1	C	T	C	T	0.00261421	8.38235e-06	TRUE	7.09752e-11	50.5026	0.112186	-0.127761	0.017978	2.59e-12	0.136877	-0.0335647	0.0199165	0.0919348	FALSE	FALSE	FALSE	2	TRUE	NA	NA	NA	NA	NA	NA	NA
Secondary analysis	5e-08	Dementia	met-c-870	Concentration of IDL particles || id:met-c-870	rs138270540	4	C	A	C	A	0.00188395	8.6704e-06	TRUE	4.5988e-08	36.3627	0.02466	0.217206	0.03602	2.87998e-09	0.0329068	-0.0659534	0.0384796	0.0865326	FALSE	FALSE	FALSE	2	TRUE	NA	NA	NA	NA	NA	NA	NA
Secondary analysis	5e-08	Dementia	met-c-870	Concentration of IDL particles || id:met-c-870	rs142130958	19	A	G	A	G	0.00916179	4.37634e-06	TRUE	7.48211e-37	178.18	0.101869	-0.23018	0.017244	1.75995e-39	0.101895	-0.027467	0.0225564	0.223338	FALSE	FALSE	FALSE	2	TRUE	NA	NA	NA	NA	NA	NA	NA
Secondary analysis	5e-08	Dementia	met-c-870	Concentration of IDL particles || id:met-c-870	rs144064722	4	G	A	G	A	0.00218322	4.48343e-06	TRUE	1.67135e-09	42.1495	0.025283	0.221237	0.034077	1.61998e-10	0.0296994	0.0504263	0.0409134	0.217757	FALSE	FALSE	FALSE	2	TRUE	NA	NA	NA	NA	NA	NA	NA
Secondary analysis	5e-08	Dementia	met-c-870	Concentration of IDL particles || id:met-c-870	rs144545816	2	A	G	A	G	0.0030702	2.31165e-06	TRUE	3.24687e-13	59.3387	0.254451	0.091814	0.011919	3.29989e-14	0.246253	0.01401	0.0158304	0.376153	FALSE	FALSE	FALSE	2	TRUE	NA	NA	NA	NA	NA	NA	NA
Secondary analysis	5e-08	Dementia	met-c-870	Concentration of IDL particles || id:met-c-870	rs144900553	19	T	C	T	C	0.00216677	2.77762e-07	TRUE	5.02849e-10	41.8379	0.012814	-0.344562	0.05327	1.89998e-10	0.0138056	0.0185018	0.0603104	0.759014	FALSE	FALSE	FALSE	2	TRUE	NA	NA	NA	NA	NA	NA	NA
Secondary analysis	5e-08	Dementia	met-c-870	Concentration of IDL particles || id:met-c-870	rs146568567	1	A	G	A	G	0.00454635	1.07102e-05	TRUE	4.11106e-18	87.9946	0.028147	-0.297185	0.031681	2.51015e-20	0.0350482	0.0706172	0.0370701	0.0567845	FALSE	FALSE	FALSE	2	TRUE	NA	NA	NA	NA	NA	NA	NA
Secondary analysis	5e-08	Dementia	met-c-870	Concentration of IDL particles || id:met-c-870	rs149844719	1	T	A	T	A	0.00234604	1.04175e-05	TRUE	1.00454e-09	45.3028	0.039229	-0.189874	0.02821	3.40017e-11	0.043299	0.063345	0.0337165	0.0602782	FALSE	TRUE	FALSE	2	TRUE	NA	NA	NA	NA	NA	NA	NA
Secondary analysis	5e-08	Dementia	met-c-870	Concentration of IDL particles || id:met-c-870	rs150617279	19	A	T	A	T	0.00205923	3.0279e-07	TRUE	1.38602e-09	39.7612	0.110688	-0.108886	0.017268	5.31998e-10	0.121869	-0.00668958	0.0208854	0.748742	FALSE	TRUE	FALSE	2	TRUE	NA	NA	NA	NA	NA	NA	NA
Secondary analysis	5e-08	Dementia	met-c-870	Concentration of IDL particles || id:met-c-870	rs150985779	19	T	G	T	G	0.00252178	8.20706e-05	TRUE	2.66479e-08	48.6999	0.021595	-0.26494	0.037965	6.32995e-12	0.0253523	-0.238593	0.045244	1.33869e-07	FALSE	FALSE	FALSE	2	TRUE	NA	NA	NA	NA	NA	NA	NA
Secondary analysis	5e-08	Dementia	met-c-870	Concentration of IDL particles || id:met-c-870	rs1532085	15	G	A	G	A	0.0055991	3.72859e-05	TRUE	1.42745e-20	108.508	0.594771	-0.109365	0.010499	1.07994e-24	0.577892	0.0491484	0.0138275	0.000378835	FALSE	FALSE	FALSE	2	TRUE	NA	NA	NA	NA	NA	NA	NA
Secondary analysis	5e-08	Dementia	met-c-870	Concentration of IDL particles || id:met-c-870	rs16940213	15	T	C	T	C	0.00253882	1.64943e-05	TRUE	3.82364e-10	49.0501	0.176074	0.094037	0.013427	5.31986e-12	0.181316	-0.0419523	0.017746	0.0180767	FALSE	FALSE	FALSE	2	TRUE	NA	NA	NA	NA	NA	NA	NA
Secondary analysis	5e-08	Dementia	met-c-870	Concentration of IDL particles || id:met-c-870	rs182695896	4	C	A	C	A	0.00287555	1.50839e-06	TRUE	1.43022e-12	55.56	0.019221	0.304848	0.040898	2.1301e-13	0.0259469	0.0309144	0.0432433	0.474674	FALSE	FALSE	FALSE	2	TRUE	NA	NA	NA	NA	NA	NA	NA
Secondary analysis	5e-08	Dementia	met-c-870	Concentration of IDL particles || id:met-c-870	rs1848922	2	C	T	C	T	0.00465263	2.1294e-06	TRUE	1.7642e-19	90.0658	0.782782	0.119388	0.01258	9.09076e-21	0.782474	0.0141352	0.0166413	0.395657	FALSE	FALSE	FALSE	2	TRUE	NA	NA	NA	NA	NA	NA	NA
Secondary analysis	5e-08	Dementia	met-c-870	Concentration of IDL particles || id:met-c-870	rs185567543	4	T	A	T	A	0.00267356	1.20574e-07	TRUE	3.9004e-12	51.6523	0.017852	0.300817	0.041856	1.46994e-12	0.0218155	0.00953549	0.0471771	0.839822	FALSE	TRUE	FALSE	2	TRUE	NA	NA	NA	NA	NA	NA	NA
Secondary analysis	5e-08	Dementia	met-c-870	Concentration of IDL particles || id:met-c-870	rs187429064	19	G	A	G	A	0.00192894	5.67173e-08	TRUE	3.61077e-09	37.2309	0.034656	-0.198812	0.032583	1.86999e-09	0.0506167	-0.00436752	0.0315059	0.889746	FALSE	FALSE	FALSE	2	TRUE	NA	NA	NA	NA	NA	NA	NA
Secondary analysis	5e-08	Dementia	met-c-870	Concentration of IDL particles || id:met-c-870	rs1883711	20	C	G	C	G	0.0021352	1.01953e-05	TRUE	6.1709e-09	41.2248	0.05671	0.158757	0.024726	2.56998e-10	0.0623738	-0.0531847	0.0286153	0.0630827	FALSE	TRUE	FALSE	2	TRUE	NA	NA	NA	NA	NA	NA	NA
Secondary analysis	5e-08	Dementia	met-c-870	Concentration of IDL particles || id:met-c-870	rs190934192	1	A	G	A	G	0.00382335	1.59617e-06	TRUE	2.63863e-16	73.9511	0.023981	-0.344392	0.040048	2.48028e-17	0.00507071	-0.0714019	0.0970923	0.462095	FALSE	FALSE	FALSE	2	TRUE	NA	NA	NA	NA	NA	NA	NA
Secondary analysis	5e-08	Dementia	met-c-870	Concentration of IDL particles || id:met-c-870	rs207122	1	C	T	C	T	0.00216666	1.32132e-06	TRUE	8.56883e-10	41.8358	0.912417	0.117751	0.018205	1.89998e-10	0.915454	0.0162872	0.024342	0.503433	FALSE	FALSE	FALSE	2	TRUE	NA	NA	NA	NA	NA	NA	NA
Secondary analysis	5e-08	Dementia	met-c-870	Concentration of IDL particles || id:met-c-870	rs2479410	1	A	G	A	G	0.00196657	7.15856e-08	TRUE	2.60148e-09	37.9606	0.274668	-0.075555	0.012263	1.29999e-09	0.253407	0.00244263	0.0156841	0.876238	FALSE	FALSE	FALSE	2	TRUE	NA	NA	NA	NA	NA	NA	NA
Secondary analysis	5e-08	Dementia	met-c-870	Concentration of IDL particles || id:met-c-870	rs261334	15	C	G	C	G	0.00662653	3.07585e-06	TRUE	4.32932e-27	128.538	0.769329	-0.139519	0.012306	5.97998e-29	0.766684	0.016547	0.0162088	0.307317	FALSE	TRUE	FALSE	2	TRUE	NA	NA	NA	NA	NA	NA	NA
Secondary analysis	5e-08	Dementia	met-c-870	Concentration of IDL particles || id:met-c-870	rs2980860	8	G	A	G	A	0.00276861	9.02937e-07	TRUE	2.89961e-12	53.4909	0.48076	-0.075295	0.010295	5.9197e-13	0.466274	-0.00753711	0.0136267	0.580186	FALSE	FALSE	FALSE	2	TRUE	NA	NA	NA	NA	NA	NA	NA
Secondary analysis	5e-08	Dementia	met-c-870	Concentration of IDL particles || id:met-c-870	rs3005923	1	A	G	A	G	0.00420823	1.09763e-05	TRUE	8.57507e-17	81.4099	0.027565	-0.326867	0.036227	6.36942e-19	0.0259003	0.0838436	0.0434764	0.0537948	FALSE	FALSE	FALSE	2	TRUE	NA	NA	NA	NA	NA	NA	NA
Secondary analysis	5e-08	Dementia	met-c-870	Concentration of IDL particles || id:met-c-870	rs3741298	11	T	C	T	C	0.00252907	1.54011e-07	TRUE	1.55469e-11	48.8511	0.771465	-0.085361	0.012213	5.86949e-12	0.768453	-0.00369424	0.016172	0.819309	FALSE	FALSE	FALSE	2	TRUE	NA	NA	NA	NA	NA	NA	NA
Secondary analysis	5e-08	Dementia	met-c-870	Concentration of IDL particles || id:met-c-870	rs395908	19	A	G	A	G	0.00336195	4.7975e-05	TRUE	5.13393e-12	64.9864	0.094241	-0.146621	0.018188	2.05022e-15	0.079436	-0.10263	0.0254549	5.53465e-05	FALSE	FALSE	FALSE	2	TRUE	NA	NA	NA	NA	NA	NA	NA
Secondary analysis	5e-08	Dementia	met-c-870	Concentration of IDL particles || id:met-c-870	rs4608457	19	T	C	T	C	0.00200222	5.70217e-06	TRUE	3.62171e-08	35.6589	0.04467	-0.16221	0.027164	4.08997e-09	0.0417385	0.0480554	0.0345729	0.164536	FALSE	FALSE	FALSE	2	TRUE	NA	NA	NA	NA	NA	NA	NA
Secondary analysis	5e-08	Dementia	met-c-870	Concentration of IDL particles || id:met-c-870	rs4609471	1	A	C	A	C	0.00771453	1.8209e-07	TRUE	2.69071e-32	149.776	0.040398	-0.363661	0.029715	1.85012e-33	0.22878	-0.00404445	0.0162829	0.803836	FALSE	FALSE	FALSE	2	TRUE	NA	NA	NA	NA	NA	NA	NA
Secondary analysis	5e-08	Dementia	met-c-870	Concentration of IDL particles || id:met-c-870	rs4803748	19	T	C	T	C	0.00205221	6.31473e-05	TRUE	4.47488e-07	39.6193	0.372397	-0.069704	0.011074	5.71005e-10	0.355956	-0.0659757	0.0142629	3.73345e-06	FALSE	FALSE	FALSE	2	TRUE	NA	NA	NA	NA	NA	NA	NA
Secondary analysis	5e-08	Dementia	met-c-870	Concentration of IDL particles || id:met-c-870	rs565436	1	A	G	A	G	0.00250453	4.56886e-08	TRUE	1.65371e-11	48.376	0.759035	0.084305	0.012121	7.41993e-12	0.766653	-0.00199869	0.0160641	0.900983	FALSE	FALSE	FALSE	2	TRUE	NA	NA	NA	NA	NA	NA	NA
Secondary analysis	5e-08	Dementia	met-c-870	Concentration of IDL particles || id:met-c-870	rs60049679	19	C	G	C	G	0.00350478	0.000499972	TRUE	6.25239e-07	67.7711	0.129231	0.144222	0.017519	5.19996e-16	0.163404	0.235953	0.0181242	9.58076e-39	FALSE	TRUE	FALSE	2	TRUE	NA	NA	NA	NA	NA	NA	NA
Secondary analysis	5e-08	Dementia	met-c-870	Concentration of IDL particles || id:met-c-870	rs61770425	1	G	A	G	A	0.00211349	1.07447e-06	TRUE	1.26958e-09	40.8026	0.221801	-0.079942	0.012515	3.17001e-10	0.217884	0.00996326	0.0165127	0.546263	FALSE	FALSE	FALSE	2	TRUE	NA	NA	NA	NA	NA	NA	NA
Secondary analysis	5e-08	Dementia	met-c-870	Concentration of IDL particles || id:met-c-870	rs62117161	19	G	A	G	A	0.00390413	0.000110753	TRUE	2.11842e-12	75.5197	0.069347	-0.178323	0.02052	1.15001e-17	0.0723863	-0.162906	0.0265919	9.00347e-10	FALSE	FALSE	FALSE	2	TRUE	NA	NA	NA	NA	NA	NA	NA
Secondary analysis	5e-08	Dementia	met-c-870	Concentration of IDL particles || id:met-c-870	rs62120794	2	T	C	T	C	0.00284478	1.24468e-06	TRUE	1.10181e-11	50.7045	0.050697	-0.173724	0.024397	2.35017e-12	0.0472297	-0.0210692	0.0324439	0.516079	FALSE	FALSE	FALSE	2	TRUE	NA	NA	NA	NA	NA	NA	NA
Secondary analysis	5e-08	Dementia	met-c-870	Concentration of IDL particles || id:met-c-870	rs629301	1	T	G	T	G	0.00451439	5.09978e-06	TRUE	1.61604e-18	87.3913	0.783555	0.116125	0.012422	3.37987e-20	0.78551	-0.0218067	0.0165893	0.188677	FALSE	FALSE	FALSE	2	TRUE	NA	NA	NA	NA	NA	NA	NA
Secondary analysis	5e-08	Dementia	met-c-870	Concentration of IDL particles || id:met-c-870	rs635634	9	T	C	T	C	0.00227033	4.33443e-07	TRUE	2.16163e-10	43.8442	0.20054	0.084967	0.012832	7.00971e-11	0.201594	-0.00652276	0.0170208	0.701555	FALSE	FALSE	FALSE	2	TRUE	NA	NA	NA	NA	NA	NA	NA
Secondary analysis	5e-08	Dementia	met-c-870	Concentration of IDL particles || id:met-c-870	rs6511721	19	A	G	A	G	0.00335623	1.90016e-05	TRUE	4.39997e-13	64.8923	0.48906	-0.089433	0.011102	2.13993e-15	0.51307	-0.0345735	0.0136257	0.0111686	FALSE	FALSE	FALSE	2	TRUE	NA	NA	NA	NA	NA	NA	NA
Secondary analysis	5e-08	Dementia	met-c-870	Concentration of IDL particles || id:met-c-870	rs6732011	2	T	G	T	G	0.0030829	6.86744e-07	TRUE	1.4413e-13	59.5819	0.384873	-0.081126	0.01051	2.93022e-14	0.387086	-0.00675997	0.014014	0.629541	FALSE	FALSE	FALSE	2	TRUE	NA	NA	NA	NA	NA	NA	NA
Secondary analysis	5e-08	Dementia	met-c-870	Concentration of IDL particles || id:met-c-870	rs6859	19	G	A	G	A	0.00233712	0.000386704	TRUE	0.000105636	45.1442	0.535095	-0.069662	0.010368	3.67959e-11	0.514904	-0.155386	0.0135723	2.38561e-30	FALSE	FALSE	FALSE	2	TRUE	NA	NA	NA	NA	NA	NA	NA
Secondary analysis	5e-08	Dementia	met-c-870	Concentration of IDL particles || id:met-c-870	rs7260330	19	G	A	G	A	0.0019853	0.000265962	TRUE	0.000134554	38.3308	0.423962	0.078139	0.012621	1.07999e-09	0.442953	-0.133819	0.014095	2.22229e-21	FALSE	FALSE	FALSE	2	TRUE	NA	NA	NA	NA	NA	NA	NA
Secondary analysis	5e-08	Dementia	met-c-870	Concentration of IDL particles || id:met-c-870	rs72664202	1	G	A	G	A	0.00215084	1.40508e-05	TRUE	8.42232e-09	41.5252	0.049033	-0.158806	0.024644	2.21998e-10	0.0495679	0.0691768	0.0317046	0.0291159	FALSE	FALSE	FALSE	2	TRUE	NA	NA	NA	NA	NA	NA	NA
Secondary analysis	5e-08	Dementia	met-c-870	Concentration of IDL particles || id:met-c-870	rs7412	19	T	C	T	C	0.0212005	0.000439923	TRUE	2.41461e-54	346.101	0.055504	-0.481801	0.025898	5.03037e-75	0.0534335	-0.388945	0.0318507	2.69836e-34	FALSE	FALSE	FALSE	2	TRUE	NA	NA	NA	NA	NA	NA	NA
Secondary analysis	5e-08	Dementia	met-c-870	Concentration of IDL particles || id:met-c-870	rs74604756	1	T	G	T	G	0.00293626	2.5767e-06	TRUE	1.19221e-12	56.7337	0.073525	-0.149815	0.01989	1.20005e-13	0.0815957	0.0232547	0.0248882	0.350115	FALSE	FALSE	FALSE	2	TRUE	NA	NA	NA	NA	NA	NA	NA
Secondary analysis	5e-08	Dementia	met-c-870	Concentration of IDL particles || id:met-c-870	rs7604788	2	T	C	T	C	0.00375277	1.95885e-06	TRUE	5.86467e-16	72.5695	0.061743	-0.188529	0.022131	4.8899e-17	0.0607192	-0.0232792	0.0285747	0.415256	FALSE	FALSE	FALSE	2	TRUE	NA	NA	NA	NA	NA	NA	NA
Secondary analysis	5e-08	Dementia	met-c-870	Concentration of IDL particles || id:met-c-870	rs76670936	19	A	G	A	G	0.00250299	0.000121978	TRUE	1.3677e-07	48.3512	0.088083	-0.132951	0.01912	7.51969e-12	0.120019	0.132552	0.0206174	1.28336e-10	FALSE	FALSE	FALSE	2	TRUE	NA	NA	NA	NA	NA	NA	NA
Secondary analysis	5e-08	Dementia	met-c-870	Concentration of IDL particles || id:met-c-870	rs76866386	2	C	T	C	T	0.00200866	2.21533e-08	TRUE	1.59113e-09	38.7748	0.081622	-0.117135	0.018811	8.69e-10	0.08334	0.00213396	0.024631	0.93096	FALSE	FALSE	FALSE	2	TRUE	NA	NA	NA	NA	NA	NA	NA
Secondary analysis	5e-08	Dementia	met-c-870	Concentration of IDL particles || id:met-c-870	rs77021821	4	T	C	T	C	0.00175764	3.22214e-08	TRUE	1.70368e-08	33.9258	0.018321	0.234859	0.040322	9.71002e-09	0.0257928	-0.0045621	0.0436624	0.916784	FALSE	FALSE	FALSE	2	TRUE	NA	NA	NA	NA	NA	NA	NA
Secondary analysis	5e-08	Dementia	met-c-870	Concentration of IDL particles || id:met-c-870	rs79225634	5	T	C	T	C	0.0030768	9.38025e-07	TRUE	1.75879e-13	59.4605	0.353218	0.083426	0.010819	3.11028e-14	0.357863	0.00799606	0.0141835	0.572919	FALSE	FALSE	FALSE	2	TRUE	NA	NA	NA	NA	NA	NA	NA
Secondary analysis	5e-08	Dementia	met-c-870	Concentration of IDL particles || id:met-c-870	rs79890446	19	T	A	T	A	0.00236591	0.000138101	TRUE	6.17658e-07	45.6898	0.032014	-0.22348	0.033062	2.80996e-11	0.0379792	-0.254889	0.0372595	7.86865e-12	FALSE	TRUE	FALSE	2	TRUE	NA	NA	NA	NA	NA	NA	NA
Secondary analysis	5e-08	Dementia	met-c-870	Concentration of IDL particles || id:met-c-870	rs8100204	19	A	G	A	G	0.00187047	4.13443e-06	TRUE	2.56845e-08	36.1078	0.131152	-0.0991	0.016492	3.27002e-09	0.158303	0.0222678	0.0188141	0.236583	FALSE	FALSE	FALSE	2	TRUE	NA	NA	NA	NA	NA	NA	NA
Secondary analysis	5e-08	Dementia	met-c-870	Concentration of IDL particles || id:met-c-870	rs952275	2	G	T	G	T	0.00558777	7.32897e-07	TRUE	1.58381e-23	108.27	0.426607	0.107726	0.010353	1.21004e-24	0.421505	0.0068892	0.0138249	0.618261	FALSE	FALSE	FALSE	2	TRUE	NA	NA	NA	NA	NA	NA	NA
Secondary analysis	5e-08	Dementia	met-c-871	Phospholipids in IDL || id:met-c-871	rs10201379	2	A	C	A	C	0.00283223	6.88928e-07	TRUE	8.34451e-14	61.2192	0.385563	-0.078407	0.010021	1.13006e-14	0.387018	-0.00677071	0.014014	0.628998	FALSE	FALSE	FALSE	2	TRUE	NA	NA	NA	NA	NA	NA	NA
Secondary analysis	5e-08	Dementia	met-c-871	Phospholipids in IDL || id:met-c-871	rs10449300	1	G	A	G	A	0.00147792	6.32836e-07	TRUE	8.23121e-08	31.9023	0.321478	-0.061108	0.010819	2.47002e-08	0.334373	0.00670992	0.0144906	0.643327	FALSE	FALSE	FALSE	2	TRUE	NA	NA	NA	NA	NA	NA	NA
Secondary analysis	5e-08	Dementia	met-c-871	Phospholipids in IDL || id:met-c-871	rs10888908	1	C	T	C	T	0.00337699	2.31403e-06	TRUE	7.32828e-16	73.0308	0.895766	0.139271	0.016297	3.29003e-17	0.886302	0.0190364	0.0214988	0.375906	FALSE	FALSE	FALSE	2	TRUE	NA	NA	NA	NA	NA	NA	NA
Secondary analysis	5e-08	Dementia	met-c-871	Phospholipids in IDL || id:met-c-871	rs111304886	1	A	G	A	G	0.00225055	4.44979e-07	TRUE	2.67818e-11	48.6177	0.059621	-0.147541	0.02116	5.88031e-12	0.0740546	0.0101821	0.026223	0.697803	FALSE	FALSE	FALSE	2	TRUE	NA	NA	NA	NA	NA	NA	NA
Secondary analysis	5e-08	Dementia	met-c-871	Phospholipids in IDL || id:met-c-871	rs114739858	1	A	G	A	G	0.0021962	3.28084e-07	TRUE	3.98754e-10	42.4052	0.060216	-0.155062	0.023812	1.29e-10	0.0690472	-0.00903129	0.0270877	0.738826	FALSE	FALSE	FALSE	2	TRUE	NA	NA	NA	NA	NA	NA	NA
Secondary analysis	5e-08	Dementia	met-c-871	Phospholipids in IDL || id:met-c-871	rs11587071	1	T	C	T	C	0.00202947	2.52891e-06	TRUE	5.99926e-10	43.8261	0.158512	-0.089802	0.013565	6.3797e-11	0.162158	0.0170894	0.0184618	0.354621	FALSE	FALSE	FALSE	2	TRUE	NA	NA	NA	NA	NA	NA	NA
Secondary analysis	5e-08	Dementia	met-c-871	Phospholipids in IDL || id:met-c-871	rs11591147	1	T	G	T	G	0.0121336	2.6176e-06	TRUE	2.55356e-41	196.314	0.030715	-0.487758	0.034812	1.59001e-43	0.0359277	0.0349001	0.0370586	0.346319	FALSE	FALSE	FALSE	2	TRUE	NA	NA	NA	NA	NA	NA	NA
Secondary analysis	5e-08	Dementia	met-c-871	Phospholipids in IDL || id:met-c-871	rs116264584	1	C	G	C	G	0.00232332	2.0796e-06	TRUE	2.71042e-11	50.1935	0.105271	-0.117975	0.016652	2.6903e-12	0.12527	0.017615	0.0209849	0.401238	FALSE	TRUE	FALSE	2	TRUE	NA	NA	NA	NA	NA	NA	NA
Secondary analysis	5e-08	Dementia	met-c-871	Phospholipids in IDL || id:met-c-871	rs1168041	1	C	T	C	T	0.00163777	3.30618e-08	TRUE	9.59332e-09	35.3535	0.721978	0.066796	0.011234	4.38995e-09	0.733425	0.00163227	0.0154221	0.91571	FALSE	FALSE	FALSE	2	TRUE	NA	NA	NA	NA	NA	NA	NA
Secondary analysis	5e-08	Dementia	met-c-871	Phospholipids in IDL || id:met-c-871	rs117261169	19	T	C	T	C	0.00217422	2.30648e-05	TRUE	1.59072e-08	41.9777	0.009758	-0.359268	0.055451	1.6e-10	0.00675208	-0.245982	0.087991	0.00518132	FALSE	FALSE	FALSE	2	TRUE	NA	NA	NA	NA	NA	NA	NA
Secondary analysis	5e-08	Dementia	met-c-871	Phospholipids in IDL || id:met-c-871	rs11878174	19	C	T	C	T	0.00204823	8.74938e-05	TRUE	1.22397e-06	39.5443	0.568766	0.073474	0.011684	5.39995e-10	0.637016	0.0777744	0.0142838	5.18191e-08	FALSE	FALSE	FALSE	2	TRUE	NA	NA	NA	NA	NA	NA	NA
Secondary analysis	5e-08	Dementia	met-c-871	Phospholipids in IDL || id:met-c-871	rs12043403	1	C	T	C	T	0.00289653	8.38235e-06	TRUE	5.86869e-12	55.9725	0.112186	-0.134502	0.017978	1.51985e-13	0.136877	-0.0335647	0.0199165	0.0919348	FALSE	FALSE	FALSE	2	TRUE	NA	NA	NA	NA	NA	NA	NA
Secondary analysis	5e-08	Dementia	met-c-871	Phospholipids in IDL || id:met-c-871	rs138270540	4	C	A	C	A	0.00181985	8.6704e-06	TRUE	8.0758e-08	35.1233	0.02466	0.213567	0.036036	4.92006e-09	0.0329068	-0.0659534	0.0384796	0.0865326	FALSE	FALSE	FALSE	2	TRUE	NA	NA	NA	NA	NA	NA	NA
Secondary analysis	5e-08	Dementia	met-c-871	Phospholipids in IDL || id:met-c-871	rs144064722	4	G	A	G	A	0.00188399	4.48343e-06	TRUE	2.43612e-08	36.3618	0.025283	0.205529	0.034084	2.65003e-09	0.0296994	0.0504263	0.0409134	0.217757	FALSE	FALSE	FALSE	2	TRUE	NA	NA	NA	NA	NA	NA	NA
Secondary analysis	5e-08	Dementia	met-c-871	Phospholipids in IDL || id:met-c-871	rs144545816	2	A	G	A	G	0.00311447	2.31165e-06	TRUE	1.02503e-14	67.3391	0.258071	0.093992	0.011454	5.49035e-16	0.246253	0.01401	0.0158304	0.376153	FALSE	FALSE	FALSE	2	TRUE	NA	NA	NA	NA	NA	NA	NA
Secondary analysis	5e-08	Dementia	met-c-871	Phospholipids in IDL || id:met-c-871	rs144900553	19	T	C	T	C	0.00154007	2.77762e-07	TRUE	3.50498e-08	33.2444	0.013104	-0.297636	0.051621	1.26e-08	0.0138056	0.0185018	0.0603104	0.759014	FALSE	FALSE	FALSE	2	TRUE	NA	NA	NA	NA	NA	NA	NA
Secondary analysis	5e-08	Dementia	met-c-871	Phospholipids in IDL || id:met-c-871	rs145717049	19	T	C	T	C	0.0016594	1.82948e-07	TRUE	5.17591e-08	32.0232	0.042729	-0.158421	0.027995	2.32001e-08	0.0527849	0.00766929	0.0308039	0.803383	FALSE	FALSE	FALSE	2	TRUE	NA	NA	NA	NA	NA	NA	NA
Secondary analysis	5e-08	Dementia	met-c-871	Phospholipids in IDL || id:met-c-871	rs146568567	1	A	G	A	G	0.00503089	1.07102e-05	TRUE	5.65179e-20	97.4202	0.028147	-0.312756	0.031687	1.9602e-22	0.0350482	0.0706172	0.0370701	0.0567845	FALSE	FALSE	FALSE	2	TRUE	NA	NA	NA	NA	NA	NA	NA
Secondary analysis	5e-08	Dementia	met-c-871	Phospholipids in IDL || id:met-c-871	rs149297353	19	G	C	G	C	0.00183454	1.15127e-06	TRUE	1.68314e-08	35.4128	0.036986	-0.177443	0.029818	4.26e-09	0.0452115	0.0206496	0.0330627	0.53226	FALSE	TRUE	FALSE	2	TRUE	NA	NA	NA	NA	NA	NA	NA
Secondary analysis	5e-08	Dementia	met-c-871	Phospholipids in IDL || id:met-c-871	rs149844719	1	T	A	T	A	0.00226536	1.04175e-05	TRUE	2.60572e-10	48.9316	0.036276	-0.196101	0.028034	5.03037e-12	0.043299	0.063345	0.0337165	0.0602782	FALSE	TRUE	FALSE	2	TRUE	NA	NA	NA	NA	NA	NA	NA
Secondary analysis	5e-08	Dementia	met-c-871	Phospholipids in IDL || id:met-c-871	rs150985779	19	T	G	T	G	0.00288742	8.20706e-05	TRUE	1.55763e-09	55.7814	0.021595	-0.283534	0.037963	1.67996e-13	0.0253523	-0.238593	0.045244	1.33869e-07	FALSE	FALSE	FALSE	2	TRUE	NA	NA	NA	NA	NA	NA	NA
Secondary analysis	5e-08	Dementia	met-c-871	Phospholipids in IDL || id:met-c-871	rs151330717	19	A	G	A	G	0.00167645	1.23435e-05	TRUE	4.2665e-07	32.3511	0.011756	-0.328482	0.057752	1.97002e-08	0.00437291	-0.218088	0.106641	0.0408479	FALSE	FALSE	FALSE	2	TRUE	NA	NA	NA	NA	NA	NA	NA
Secondary analysis	5e-08	Dementia	met-c-871	Phospholipids in IDL || id:met-c-871	rs1532085	15	G	A	G	A	0.00433432	3.72859e-05	TRUE	1.64189e-17	93.8416	0.598552	-0.096775	0.00999	1.15001e-21	0.577892	0.0491484	0.0138275	0.000378835	FALSE	FALSE	FALSE	2	TRUE	NA	NA	NA	NA	NA	NA	NA
Secondary analysis	5e-08	Dementia	met-c-871	Phospholipids in IDL || id:met-c-871	rs16940213	15	T	C	T	C	0.00195047	1.64943e-05	TRUE	1.10897e-08	42.1284	0.173005	0.084625	0.013038	1.47999e-10	0.181316	-0.0419523	0.017746	0.0180767	FALSE	FALSE	FALSE	2	TRUE	NA	NA	NA	NA	NA	NA	NA
Secondary analysis	5e-08	Dementia	met-c-871	Phospholipids in IDL || id:met-c-871	rs17248720	19	T	C	T	C	0.00864962	3.87727e-06	TRUE	1.27789e-38	188.043	0.105195	-0.226811	0.01654	9.2406e-42	0.101376	-0.0259062	0.0226024	0.251724	FALSE	FALSE	FALSE	2	TRUE	NA	NA	NA	NA	NA	NA	NA
Secondary analysis	5e-08	Dementia	met-c-871	Phospholipids in IDL || id:met-c-871	rs182695896	4	C	A	C	A	0.0026398	1.50839e-06	TRUE	1.22583e-11	50.993	0.019221	0.292193	0.040918	1.81009e-12	0.0259469	0.0309144	0.0432433	0.474674	FALSE	FALSE	FALSE	2	TRUE	NA	NA	NA	NA	NA	NA	NA
Secondary analysis	5e-08	Dementia	met-c-871	Phospholipids in IDL || id:met-c-871	rs1848922	2	C	T	C	T	0.00457145	2.1294e-06	TRUE	4.03394e-21	98.9856	0.782838	0.120325	0.012094	9.12011e-23	0.782474	0.0141352	0.0166413	0.395657	FALSE	FALSE	FALSE	2	TRUE	NA	NA	NA	NA	NA	NA	NA
Secondary analysis	5e-08	Dementia	met-c-871	Phospholipids in IDL || id:met-c-871	rs185567543	4	T	A	T	A	0.00254592	1.20574e-07	TRUE	1.27353e-11	49.18	0.017852	0.293691	0.041879	4.45041e-12	0.0218155	0.00953549	0.0471771	0.839822	FALSE	TRUE	FALSE	2	TRUE	NA	NA	NA	NA	NA	NA	NA
Secondary analysis	5e-08	Dementia	met-c-871	Phospholipids in IDL || id:met-c-871	rs190934192	1	A	G	A	G	0.00422636	1.59617e-06	TRUE	6.72406e-18	81.7792	0.023981	-0.36208	0.040039	4.38026e-19	0.00507071	-0.0714019	0.0970923	0.462095	FALSE	FALSE	FALSE	2	TRUE	NA	NA	NA	NA	NA	NA	NA
Secondary analysis	5e-08	Dementia	met-c-871	Phospholipids in IDL || id:met-c-871	rs207122	1	C	T	C	T	0.00202046	1.32132e-06	TRUE	4.39856e-10	43.6352	0.914304	0.115811	0.017532	7.0194e-11	0.915454	0.0162872	0.024342	0.503433	FALSE	FALSE	FALSE	2	TRUE	NA	NA	NA	NA	NA	NA	NA
Secondary analysis	5e-08	Dementia	met-c-871	Phospholipids in IDL || id:met-c-871	rs2075649	19	G	A	G	A	0.00173792	0.000531581	TRUE	0.00792354	37.5278	0.464698	0.06107	0.009969	1.47999e-09	0.486064	-0.183176	0.0136453	4.36717e-41	FALSE	FALSE	FALSE	2	TRUE	NA	NA	NA	NA	NA	NA	NA
Secondary analysis	5e-08	Dementia	met-c-871	Phospholipids in IDL || id:met-c-871	rs2207132	20	A	G	A	G	0.00204234	9.7196e-06	TRUE	1.3108e-08	39.4263	0.059698	0.154188	0.024556	5.72005e-10	0.0649846	-0.0507964	0.0279912	0.0695665	FALSE	FALSE	FALSE	2	TRUE	NA	NA	NA	NA	NA	NA	NA
Secondary analysis	5e-08	Dementia	met-c-871	Phospholipids in IDL || id:met-c-871	rs2479410	1	A	G	A	G	0.00167828	7.15856e-08	TRUE	6.77141e-09	36.2295	0.27246	-0.071868	0.01194	2.83002e-09	0.253407	0.00244263	0.0156841	0.876238	FALSE	FALSE	FALSE	2	TRUE	NA	NA	NA	NA	NA	NA	NA
Secondary analysis	5e-08	Dementia	met-c-871	Phospholipids in IDL || id:met-c-871	rs261334	15	C	G	C	G	0.00519317	3.07585e-06	TRUE	1.16282e-23	112.523	0.775278	-0.126571	0.011932	1.17004e-25	0.766684	0.016547	0.0162088	0.307317	FALSE	TRUE	FALSE	2	TRUE	NA	NA	NA	NA	NA	NA	NA
Secondary analysis	5e-08	Dementia	met-c-871	Phospholipids in IDL || id:met-c-871	rs2954022	8	A	C	A	C	0.00230433	9.28789e-07	TRUE	2.06175e-11	49.7846	0.484494	-0.069267	0.009817	3.29003e-12	0.466369	-0.00764357	0.0136255	0.574814	FALSE	FALSE	FALSE	2	TRUE	NA	NA	NA	NA	NA	NA	NA
Secondary analysis	5e-08	Dementia	met-c-871	Phospholipids in IDL || id:met-c-871	rs3005923	1	A	G	A	G	0.00420407	1.09763e-05	TRUE	8.89539e-17	81.3292	0.027565	-0.326813	0.036239	5.48025e-19	0.0259003	0.0838436	0.0434764	0.0537948	FALSE	FALSE	FALSE	2	TRUE	NA	NA	NA	NA	NA	NA	NA
Secondary analysis	5e-08	Dementia	met-c-871	Phospholipids in IDL || id:met-c-871	rs3741298	11	T	C	T	C	0.0020843	1.54011e-07	TRUE	1.13748e-10	45.0167	0.778198	-0.079252	0.011812	3.53021e-11	0.768453	-0.00369424	0.016172	0.819309	FALSE	FALSE	FALSE	2	TRUE	NA	NA	NA	NA	NA	NA	NA
Secondary analysis	5e-08	Dementia	met-c-871	Phospholipids in IDL || id:met-c-871	rs449647	19	T	A	T	A	0.00463626	0.000373877	TRUE	4.20415e-11	89.7475	0.123783	-0.163295	0.017237	8.60003e-21	0.13535	-0.233685	0.0207587	2.13452e-29	FALSE	TRUE	FALSE	2	TRUE	NA	NA	NA	NA	NA	NA	NA
Secondary analysis	5e-08	Dementia	met-c-871	Phospholipids in IDL || id:met-c-871	rs4609471	1	A	C	A	C	0.00856179	1.8209e-07	TRUE	1.07913e-35	166.367	0.040398	-0.3833	0.029717	3.80014e-37	0.22878	-0.00404445	0.0162829	0.803836	FALSE	FALSE	FALSE	2	TRUE	NA	NA	NA	NA	NA	NA	NA
Secondary analysis	5e-08	Dementia	met-c-871	Phospholipids in IDL || id:met-c-871	rs4803748	19	T	C	T	C	0.00222575	6.31473e-05	TRUE	2.27912e-08	48.0763	0.374819	-0.07426	0.01071	7.71081e-12	0.355956	-0.0659757	0.0142629	3.73345e-06	FALSE	FALSE	FALSE	2	TRUE	NA	NA	NA	NA	NA	NA	NA
Secondary analysis	5e-08	Dementia	met-c-871	Phospholipids in IDL || id:met-c-871	rs4804573	19	A	G	A	G	0.00147618	6.99926e-07	TRUE	8.66088e-08	31.8632	0.46451	-0.057345	0.010159	2.52e-08	0.459809	0.00663413	0.013623	0.626273	FALSE	FALSE	FALSE	2	TRUE	NA	NA	NA	NA	NA	NA	NA
Secondary analysis	5e-08	Dementia	met-c-871	Phospholipids in IDL || id:met-c-871	rs56385993	19	A	G	A	G	0.00157756	3.46107e-05	TRUE	1.43997e-06	34.0549	0.206904	-0.071872	0.012316	8.41008e-09	0.205238	-0.0578752	0.0169003	0.000615928	FALSE	FALSE	FALSE	2	TRUE	NA	NA	NA	NA	NA	NA	NA
Secondary analysis	5e-08	Dementia	met-c-871	Phospholipids in IDL || id:met-c-871	rs58826447	19	A	T	A	T	0.00156506	5.20445e-05	TRUE	4.07883e-06	33.7831	0.352556	0.062064	0.010678	9.60993e-09	0.388758	0.0583418	0.013893	2.67683e-05	FALSE	TRUE	FALSE	2	TRUE	NA	NA	NA	NA	NA	NA	NA
Secondary analysis	5e-08	Dementia	met-c-871	Phospholipids in IDL || id:met-c-871	rs60049679	19	C	G	C	G	0.00360575	0.000499972	TRUE	3.43271e-07	69.7307	0.129231	0.146334	0.017524	1.67996e-16	0.163404	0.235953	0.0181242	9.58076e-39	FALSE	TRUE	FALSE	2	TRUE	NA	NA	NA	NA	NA	NA	NA
Secondary analysis	5e-08	Dementia	met-c-871	Phospholipids in IDL || id:met-c-871	rs62117161	19	G	A	G	A	0.00443482	0.000110753	TRUE	1.28822e-15	96.0139	0.06829	-0.195454	0.019947	3.93007e-22	0.0723863	-0.162906	0.0265919	9.00347e-10	FALSE	FALSE	FALSE	2	TRUE	NA	NA	NA	NA	NA	NA	NA
Secondary analysis	5e-08	Dementia	met-c-871	Phospholipids in IDL || id:met-c-871	rs62120800	2	A	G	A	G	0.00268665	1.80625e-06	TRUE	6.32323e-13	58.0559	0.04024	-0.197336	0.025899	5.43e-14	0.0490542	-0.024928	0.0318649	0.434037	FALSE	FALSE	FALSE	2	TRUE	NA	NA	NA	NA	NA	NA	NA
Secondary analysis	5e-08	Dementia	met-c-871	Phospholipids in IDL || id:met-c-871	rs629301	1	T	G	T	G	0.00411866	5.09978e-06	TRUE	1.07181e-18	89.1533	0.779766	0.112767	0.011943	1.15001e-20	0.78551	-0.0218067	0.0165893	0.188677	FALSE	FALSE	FALSE	2	TRUE	NA	NA	NA	NA	NA	NA	NA
Secondary analysis	5e-08	Dementia	met-c-871	Phospholipids in IDL || id:met-c-871	rs635634	9	T	C	T	C	0.00180328	4.33443e-07	TRUE	2.6025e-09	38.9382	0.198427	0.077258	0.012381	7.29995e-10	0.201594	-0.00652276	0.0170208	0.701555	FALSE	FALSE	FALSE	2	TRUE	NA	NA	NA	NA	NA	NA	NA
Secondary analysis	5e-08	Dementia	met-c-871	Phospholipids in IDL || id:met-c-871	rs6511721	19	A	G	A	G	0.00329553	1.90016e-05	TRUE	4.00797e-14	71.2734	0.493697	-0.091608	0.010851	7.85959e-17	0.51307	-0.0345735	0.0136257	0.0111686	FALSE	FALSE	FALSE	2	TRUE	NA	NA	NA	NA	NA	NA	NA
Secondary analysis	5e-08	Dementia	met-c-871	Phospholipids in IDL || id:met-c-871	rs6756629	2	A	G	A	G	0.00174046	1.80324e-09	TRUE	2.91102e-09	37.5846	0.078221	-0.111792	0.018235	1.43999e-09	0.082534	0.000612295	0.0247713	0.98028	FALSE	FALSE	FALSE	2	TRUE	NA	NA	NA	NA	NA	NA	NA
Secondary analysis	5e-08	Dementia	met-c-871	Phospholipids in IDL || id:met-c-871	rs6859	19	G	A	G	A	0.00200462	0.000386704	TRUE	0.000345809	43.3003	0.538857	-0.064987	0.009876	8.30042e-11	0.514904	-0.155386	0.0135723	2.38561e-30	FALSE	FALSE	FALSE	2	TRUE	NA	NA	NA	NA	NA	NA	NA
Secondary analysis	5e-08	Dementia	met-c-871	Phospholipids in IDL || id:met-c-871	rs72664201	1	C	T	C	T	0.00204356	1.19828e-05	TRUE	2.73995e-09	44.1329	0.049452	-0.159425	0.023998	5.48025e-11	0.0489453	0.0642294	0.0318762	0.0439086	FALSE	FALSE	FALSE	2	TRUE	NA	NA	NA	NA	NA	NA	NA
Secondary analysis	5e-08	Dementia	met-c-871	Phospholipids in IDL || id:met-c-871	rs7412	19	T	C	T	C	0.0215685	0.000439923	TRUE	1.06036e-62	402.632	0.056115	-0.505154	0.025175	2.18978e-87	0.0534335	-0.388945	0.0318507	2.69836e-34	FALSE	FALSE	FALSE	2	TRUE	NA	NA	NA	NA	NA	NA	NA
Secondary analysis	5e-08	Dementia	met-c-871	Phospholipids in IDL || id:met-c-871	rs7604788	2	T	C	T	C	0.00329086	1.95885e-06	TRUE	1.51934e-15	71.1555	0.057151	-0.185536	0.021995	8.30998e-17	0.0607192	-0.0232792	0.0285747	0.415256	FALSE	FALSE	FALSE	2	TRUE	NA	NA	NA	NA	NA	NA	NA
Secondary analysis	5e-08	Dementia	met-c-871	Phospholipids in IDL || id:met-c-871	rs76670936	19	A	G	A	G	0.00279777	0.000121978	TRUE	2.45459e-09	60.4751	0.089954	-0.143991	0.018516	1.63983e-14	0.120019	0.132552	0.0206174	1.28336e-10	FALSE	FALSE	FALSE	2	TRUE	NA	NA	NA	NA	NA	NA	NA
Secondary analysis	5e-08	Dementia	met-c-871	Phospholipids in IDL || id:met-c-871	rs77021821	4	T	C	T	C	0.00164154	3.22214e-08	TRUE	5.05965e-08	31.6811	0.018321	0.227097	0.040347	2.76001e-08	0.0257928	-0.0045621	0.0436624	0.916784	FALSE	FALSE	FALSE	2	TRUE	NA	NA	NA	NA	NA	NA	NA
Secondary analysis	5e-08	Dementia	met-c-871	Phospholipids in IDL || id:met-c-871	rs78080497	1	G	A	G	A	0.00323351	5.04057e-06	TRUE	7.07476e-15	69.9082	0.068219	-0.170876	0.020437	1.53993e-16	0.0765154	0.0334938	0.0256294	0.191264	FALSE	FALSE	FALSE	2	TRUE	NA	NA	NA	NA	NA	NA	NA
Secondary analysis	5e-08	Dementia	met-c-871	Phospholipids in IDL || id:met-c-871	rs79225634	5	T	C	T	C	0.00261166	9.38025e-07	TRUE	9.13422e-13	56.434	0.33695	0.078766	0.010485	1.21004e-13	0.357863	0.00799606	0.0141835	0.572919	FALSE	FALSE	FALSE	2	TRUE	NA	NA	NA	NA	NA	NA	NA
Secondary analysis	5e-08	Dementia	met-c-871	Phospholipids in IDL || id:met-c-871	rs79890446	19	T	A	T	A	0.00261201	0.000138101	TRUE	1.04031e-07	50.4547	0.032014	-0.23483	0.03306	2.35993e-12	0.0379792	-0.254889	0.0372595	7.86865e-12	FALSE	TRUE	FALSE	2	TRUE	NA	NA	NA	NA	NA	NA	NA
Secondary analysis	5e-08	Dementia	met-c-871	Phospholipids in IDL || id:met-c-871	rs952275	2	G	T	G	T	0.00529286	7.32897e-07	TRUE	1.14926e-24	114.689	0.433279	0.105808	0.00988	3.98016e-26	0.421505	0.0068892	0.0138249	0.618261	FALSE	FALSE	FALSE	2	TRUE	NA	NA	NA	NA	NA	NA	NA
Secondary analysis	5e-08	Dementia	met-c-871	Phospholipids in IDL || id:met-c-871	rs9797861	19	T	C	T	C	0.00173081	1.81275e-05	TRUE	1.04136e-07	37.3671	0.801819	0.077236	0.012635	1.6e-09	0.824513	0.0441008	0.0177946	0.0131999	FALSE	FALSE	FALSE	2	TRUE	NA	NA	NA	NA	NA	NA	NA
Secondary analysis	5e-08	Dementia	met-c-874	Total cholesterol in large HDL || id:met-c-874	rs1077835	15	G	A	G	A	0.0111208	4.25586e-06	TRUE	2.18336e-49	242.361	0.245347	0.181273	0.011644	1.38995e-53	0.256799	-0.0188467	0.0156948	0.229819	FALSE	FALSE	FALSE	2	TRUE	NA	NA	NA	NA	NA	NA	NA
Secondary analysis	5e-08	Dementia	met-c-874	Total cholesterol in large HDL || id:met-c-874	rs112835635	15	G	A	G	A	0.00273548	9.05668e-06	TRUE	1.12314e-11	55.0214	0.023313	0.26254	0.035394	2.1301e-13	0.0241134	-0.0774942	0.0442382	0.0798178	FALSE	FALSE	FALSE	2	TRUE	NA	NA	NA	NA	NA	NA	NA
Secondary analysis	5e-08	Dementia	met-c-874	Total cholesterol in large HDL || id:met-c-874	rs113118892	15	T	C	T	C	0.00430559	1.74549e-06	TRUE	3.50683e-18	83.3146	0.0111	0.500334	0.054815	1.66994e-19	0.0129368	-0.0463285	0.0602426	0.441875	FALSE	FALSE	FALSE	2	TRUE	NA	NA	NA	NA	NA	NA	NA
Secondary analysis	5e-08	Dementia	met-c-874	Total cholesterol in large HDL || id:met-c-874	rs117376818	15	A	G	A	G	0.00313959	2.46112e-06	TRUE	1.81786e-13	60.6842	0.010172	0.443711	0.056959	1.26999e-14	0.015488	-0.0500041	0.0547588	0.361154	FALSE	FALSE	FALSE	2	TRUE	NA	NA	NA	NA	NA	NA	NA
Secondary analysis	5e-08	Dementia	met-c-874	Total cholesterol in large HDL || id:met-c-874	rs117901517	15	C	T	C	T	0.00204136	6.52092e-06	TRUE	8.43784e-09	39.4093	0.081041	-0.142177	0.022648	5.21999e-10	0.0953866	0.03488	0.0234658	0.137169	FALSE	FALSE	FALSE	2	TRUE	NA	NA	NA	NA	NA	NA	NA
Secondary analysis	5e-08	Dementia	met-c-874	Total cholesterol in large HDL || id:met-c-874	rs1318175	15	T	C	T	C	0.00203426	2.16112e-06	TRUE	5.12346e-10	43.9318	0.174994	-0.086921	0.013114	5.41003e-11	0.175481	-0.0153002	0.0178802	0.392159	FALSE	FALSE	FALSE	2	TRUE	NA	NA	NA	NA	NA	NA	NA
Secondary analysis	5e-08	Dementia	met-c-874	Total cholesterol in large HDL || id:met-c-874	rs1367117	2	A	G	A	G	0.00151595	1.80692e-06	TRUE	8.60604e-08	32.7244	0.287052	-0.063023	0.011017	1.5e-08	0.280648	0.0118216	0.0151085	0.433952	FALSE	FALSE	FALSE	2	TRUE	NA	NA	NA	NA	NA	NA	NA
Secondary analysis	5e-08	Dementia	met-c-874	Total cholesterol in large HDL || id:met-c-874	rs16940810	15	T	C	T	C	0.00355217	2.25125e-10	TRUE	2.23152e-16	71.4998	0.031279	0.251508	0.029744	5.86003e-17	0.0341804	-0.000327009	0.0374423	0.993032	FALSE	FALSE	FALSE	2	TRUE	NA	NA	NA	NA	NA	NA	NA
Secondary analysis	5e-08	Dementia	met-c-874	Total cholesterol in large HDL || id:met-c-874	rs17301746	15	T	C	T	C	0.00225091	7.36176e-08	TRUE	1.8173e-11	48.6233	0.021206	0.265108	0.038019	5.17965e-12	0.0183764	0.00800159	0.0506641	0.874509	FALSE	FALSE	FALSE	2	TRUE	NA	NA	NA	NA	NA	NA	NA
Secondary analysis	5e-08	Dementia	met-c-874	Total cholesterol in large HDL || id:met-c-874	rs174583	11	T	C	T	C	0.00273011	2.43893e-07	TRUE	1.64878e-13	59.0085	0.392152	-0.077831	0.010132	2.92012e-14	0.414143	-0.00396506	0.0137932	0.773756	FALSE	FALSE	FALSE	2	TRUE	NA	NA	NA	NA	NA	NA	NA
Secondary analysis	5e-08	Dementia	met-c-874	Total cholesterol in large HDL || id:met-c-874	rs17821298	15	A	C	A	C	0.00286024	8.00375e-06	TRUE	5.30044e-13	61.8207	0.233313	0.092142	0.011719	7.19946e-15	0.247716	-0.0260526	0.0158204	0.0996047	FALSE	FALSE	FALSE	2	TRUE	NA	NA	NA	NA	NA	NA	NA
Secondary analysis	5e-08	Dementia	met-c-874	Total cholesterol in large HDL || id:met-c-874	rs1800777	16	A	G	A	G	0.00230507	8.21153e-06	TRUE	1.0582e-09	44.5143	0.024939	-0.234324	0.035121	4.04017e-11	0.0189848	-0.0844651	0.0506382	0.0953125	FALSE	FALSE	FALSE	2	TRUE	NA	NA	NA	NA	NA	NA	NA
Secondary analysis	5e-08	Dementia	met-c-874	Total cholesterol in large HDL || id:met-c-874	rs185481	15	C	T	C	T	0.00209872	3.9656e-06	TRUE	4.30714e-10	45.3309	0.533855	0.068897	0.010233	2.67979e-11	0.529527	-0.0158688	0.01369	0.246392	FALSE	FALSE	FALSE	2	TRUE	NA	NA	NA	NA	NA	NA	NA
Secondary analysis	5e-08	Dementia	met-c-874	Total cholesterol in large HDL || id:met-c-874	rs1883025	9	T	C	T	C	0.0015548	8.25565e-06	TRUE	1.92086e-07	33.5627	0.193654	-0.072156	0.012455	9.85009e-09	0.19544	0.028833	0.0172396	0.0944278	FALSE	FALSE	FALSE	2	TRUE	NA	NA	NA	NA	NA	NA	NA
Secondary analysis	5e-08	Dementia	met-c-874	Total cholesterol in large HDL || id:met-c-874	rs247617	16	A	C	A	C	0.0172135	5.9638e-06	TRUE	6.75858e-76	377.465	0.297513	0.209633	0.01079	1.93019e-82	0.279001	-0.0215463	0.0151574	0.15517	FALSE	FALSE	FALSE	2	TRUE	NA	NA	NA	NA	NA	NA	NA
Secondary analysis	5e-08	Dementia	met-c-874	Total cholesterol in large HDL || id:met-c-874	rs261291	15	C	T	C	T	0.0142434	4.52174e-05	TRUE	2.07307e-58	311.424	0.373198	0.179384	0.010165	2.39001e-68	0.387481	-0.0548131	0.0140035	9.06922e-05	FALSE	FALSE	FALSE	2	TRUE	NA	NA	NA	NA	NA	NA	NA
Secondary analysis	5e-08	Dementia	met-c-874	Total cholesterol in large HDL || id:met-c-874	rs289716	16	A	T	A	T	0.0028415	5.01616e-07	TRUE	6.68652e-14	61.4089	0.657062	-0.081804	0.010439	8.8308e-15	0.634786	0.00583558	0.0141551	0.680149	FALSE	TRUE	FALSE	2	TRUE	NA	NA	NA	NA	NA	NA	NA
Secondary analysis	5e-08	Dementia	met-c-874	Total cholesterol in large HDL || id:met-c-874	rs291	8	C	T	C	T	0.00343651	3.18958e-06	TRUE	5.52496e-16	74.3087	0.231014	0.10065	0.011676	1.45011e-17	0.22921	0.0168201	0.0161799	0.29854	FALSE	FALSE	FALSE	2	TRUE	NA	NA	NA	NA	NA	NA	NA
Secondary analysis	5e-08	Dementia	met-c-874	Total cholesterol in large HDL || id:met-c-874	rs35547826	15	A	G	A	G	0.00157841	1.32735e-07	TRUE	2.06734e-08	34.0702	0.14256	-0.084385	0.014457	7.62992e-09	0.153888	-0.00404283	0.0190637	0.832053	FALSE	FALSE	FALSE	2	TRUE	NA	NA	NA	NA	NA	NA	NA
Secondary analysis	5e-08	Dementia	met-c-874	Total cholesterol in large HDL || id:met-c-874	rs55995508	16	A	G	A	G	0.00204705	9.58406e-06	TRUE	1.23226e-08	39.5256	0.047917	0.159135	0.025312	4.93003e-10	0.0409843	-0.0617999	0.0342946	0.0715402	FALSE	FALSE	FALSE	2	TRUE	NA	NA	NA	NA	NA	NA	NA
Secondary analysis	5e-08	Dementia	met-c-874	Total cholesterol in large HDL || id:met-c-874	rs6065904	20	A	G	A	G	0.00619975	5.57775e-06	TRUE	1.20644e-27	134.469	0.228686	-0.135338	0.011671	1.71989e-30	0.224735	0.0224259	0.016313	0.169217	FALSE	FALSE	FALSE	2	TRUE	NA	NA	NA	NA	NA	NA	NA
Secondary analysis	5e-08	Dementia	met-c-874	Total cholesterol in large HDL || id:met-c-874	rs6499857	16	C	G	C	G	0.0014333	2.24743e-06	TRUE	2.23603e-07	30.9391	0.219012	-0.066614	0.011976	3.69999e-08	0.230123	-0.0141014	0.0161597	0.382867	FALSE	TRUE	FALSE	2	TRUE	NA	NA	NA	NA	NA	NA	NA
Secondary analysis	5e-08	Dementia	met-c-874	Total cholesterol in large HDL || id:met-c-874	rs6544366	2	T	G	T	G	0.00157241	1.25974e-07	TRUE	2.18005e-08	33.9435	0.267874	0.064093	0.011001	8.13992e-09	0.278783	0.00314442	0.01522	0.836324	FALSE	FALSE	FALSE	2	TRUE	NA	NA	NA	NA	NA	NA	NA
Secondary analysis	5e-08	Dementia	met-c-874	Total cholesterol in large HDL || id:met-c-874	rs67053123	12	A	T	A	T	0.00185208	3.01594e-06	TRUE	4.03726e-09	39.992	0.148501	0.092051	0.014556	3.89996e-10	0.16445	0.0186653	0.0184645	0.312076	FALSE	TRUE	FALSE	2	TRUE	NA	NA	NA	NA	NA	NA	NA
Secondary analysis	5e-08	Dementia	met-c-874	Total cholesterol in large HDL || id:met-c-874	rs7203984	16	C	A	C	A	0.00948514	1.09271e-06	TRUE	4.46964e-43	206.41	0.199911	-0.180909	0.012592	6.79047e-46	0.197771	0.0104502	0.0171746	0.542878	FALSE	FALSE	FALSE	2	TRUE	NA	NA	NA	NA	NA	NA	NA
Secondary analysis	5e-08	Dementia	met-c-874	Total cholesterol in large HDL || id:met-c-874	rs7205692	16	G	A	G	A	0.00238862	3.35749e-07	TRUE	5.99833e-12	51.5981	0.140407	-0.108308	0.015078	1.17004e-12	0.130257	-0.00679963	0.0201601	0.735904	FALSE	FALSE	FALSE	2	TRUE	NA	NA	NA	NA	NA	NA	NA
Secondary analysis	5e-08	Dementia	met-c-874	Total cholesterol in large HDL || id:met-c-874	rs73959582	18	C	T	C	T	0.00141323	5.35923e-08	TRUE	1.0327e-07	30.5025	0.15227	0.079436	0.014383	4.61998e-08	0.149082	0.00261999	0.019443	0.892808	FALSE	FALSE	FALSE	2	TRUE	NA	NA	NA	NA	NA	NA	NA
Secondary analysis	5e-08	Dementia	met-c-874	Total cholesterol in large HDL || id:met-c-874	rs74018729	15	A	G	A	G	0.00141755	4.80101e-06	TRUE	4.42316e-07	30.5917	0.02214	0.1925	0.034804	4.41001e-08	0.0263366	-0.0547222	0.0429053	0.202161	FALSE	FALSE	FALSE	2	TRUE	NA	NA	NA	NA	NA	NA	NA
Secondary analysis	5e-08	Dementia	met-c-874	Total cholesterol in large HDL || id:met-c-874	rs7412	19	T	C	T	C	0.00210043	0.000439923	TRUE	0.0010534	38.4429	0.056114	0.157703	0.025435	8.48008e-10	0.0534335	-0.388945	0.0318507	2.69836e-34	FALSE	FALSE	FALSE	2	TRUE	NA	NA	NA	NA	NA	NA	NA
Secondary analysis	5e-08	Dementia	met-c-874	Total cholesterol in large HDL || id:met-c-874	rs75835816	8	C	G	C	G	0.00305452	3.03144e-06	TRUE	4.65759e-13	59.0378	0.0194	-0.293337	0.038177	2.87012e-14	0.0215808	-0.0474809	0.0468499	0.310836	FALSE	TRUE	FALSE	2	TRUE	NA	NA	NA	NA	NA	NA	NA
Secondary analysis	5e-08	Dementia	met-c-874	Total cholesterol in large HDL || id:met-c-874	rs76083992	20	T	C	T	C	0.00251292	3.72515e-06	TRUE	3.18189e-11	50.5236	0.025125	-0.229311	0.032261	2.01002e-12	0.0268025	0.0473525	0.0421488	0.261241	FALSE	FALSE	FALSE	2	TRUE	NA	NA	NA	NA	NA	NA	NA
Secondary analysis	5e-08	Dementia	met-c-874	Total cholesterol in large HDL || id:met-c-874	rs76116860	15	C	T	C	T	0.00234823	1.80387e-06	TRUE	1.93199e-10	45.3523	0.017909	0.277121	0.04115	2.66011e-11	0.0200488	-0.0384182	0.0491415	0.434339	FALSE	FALSE	FALSE	2	TRUE	NA	NA	NA	NA	NA	NA	NA
Secondary analysis	5e-08	Dementia	met-c-874	Total cholesterol in large HDL || id:met-c-874	rs8042174	15	C	T	C	T	0.00148505	3.64861e-06	TRUE	1.82202e-07	32.0579	0.075755	-0.112158	0.019809	2.1e-08	0.0757129	0.0286824	0.0257968	0.266199	FALSE	FALSE	FALSE	2	TRUE	NA	NA	NA	NA	NA	NA	NA
Secondary analysis	5e-08	Dementia	met-c-874	Total cholesterol in large HDL || id:met-c-874	rs938507	15	A	G	A	G	0.00230513	2.54917e-06	TRUE	3.78558e-11	49.7949	0.13396	0.101078	0.014324	2.89001e-12	0.153242	-0.0175604	0.0188951	0.352701	FALSE	FALSE	FALSE	2	TRUE	NA	NA	NA	NA	NA	NA	NA
Secondary analysis	5e-08	Dementia	met-c-874	Total cholesterol in large HDL || id:met-c-874	rs964184	11	C	G	C	G	0.00157302	3.70136e-07	TRUE	2.66376e-08	33.9583	0.861774	0.081863	0.014048	8.06993e-09	0.854921	0.00683653	0.019305	0.723239	FALSE	TRUE	FALSE	2	TRUE	NA	NA	NA	NA	NA	NA	NA
Secondary analysis	5e-08	Dementia	met-c-875	Cholesterol esters in large HDL || id:met-c-875	rs1077835	15	G	A	G	A	0.0125549	4.25586e-06	TRUE	2.70108e-50	244.958	0.248865	0.188017	0.012013	6.14045e-54	0.256799	-0.0188467	0.0156948	0.229819	FALSE	FALSE	FALSE	2	TRUE	NA	NA	NA	NA	NA	NA	NA
Secondary analysis	5e-08	Dementia	met-c-875	Cholesterol esters in large HDL || id:met-c-875	rs112835635	15	G	A	G	A	0.00320405	9.05668e-06	TRUE	3.11218e-12	57.1319	0.02391	0.276855	0.036628	8.2699e-14	0.0241134	-0.0774942	0.0442382	0.0798178	FALSE	FALSE	FALSE	2	TRUE	NA	NA	NA	NA	NA	NA	NA
Secondary analysis	5e-08	Dementia	met-c-875	Cholesterol esters in large HDL || id:met-c-875	rs113118892	15	T	C	T	C	0.00432892	1.74549e-06	TRUE	2.83636e-18	83.7678	0.0111	0.501812	0.054828	1.55991e-19	0.0129368	-0.0463285	0.0602426	0.441875	FALSE	FALSE	FALSE	2	TRUE	NA	NA	NA	NA	NA	NA	NA
Secondary analysis	5e-08	Dementia	met-c-875	Cholesterol esters in large HDL || id:met-c-875	rs117376818	15	A	G	A	G	0.00313607	2.46112e-06	TRUE	1.87674e-13	60.616	0.010172	0.443477	0.056961	1.46994e-14	0.015488	-0.0500041	0.0547588	0.361154	FALSE	FALSE	FALSE	2	TRUE	NA	NA	NA	NA	NA	NA	NA
Secondary analysis	5e-08	Dementia	met-c-875	Cholesterol esters in large HDL || id:met-c-875	rs117901517	15	C	T	C	T	0.00191026	6.52092e-06	TRUE	2.69857e-08	36.8735	0.081041	-0.137545	0.022651	2e-09	0.0953866	0.03488	0.0234658	0.137169	FALSE	FALSE	FALSE	2	TRUE	NA	NA	NA	NA	NA	NA	NA
Secondary analysis	5e-08	Dementia	met-c-875	Cholesterol esters in large HDL || id:met-c-875	rs1318175	15	T	C	T	C	0.00211473	2.16112e-06	TRUE	1.80112e-09	40.8309	0.173091	-0.087644	0.013716	2.77e-10	0.175481	-0.0153002	0.0178802	0.392159	FALSE	FALSE	FALSE	2	TRUE	NA	NA	NA	NA	NA	NA	NA
Secondary analysis	5e-08	Dementia	met-c-875	Cholesterol esters in large HDL || id:met-c-875	rs1367117	2	A	G	A	G	0.00163134	1.80692e-06	TRUE	1.32738e-07	31.4856	0.284518	-0.064512	0.011497	2.98003e-08	0.280648	0.0118216	0.0151085	0.433952	FALSE	FALSE	FALSE	2	TRUE	NA	NA	NA	NA	NA	NA	NA
Secondary analysis	5e-08	Dementia	met-c-875	Cholesterol esters in large HDL || id:met-c-875	rs174529	11	C	T	C	T	0.00313197	3.91562e-08	TRUE	4.78625e-14	60.5396	0.409265	-0.082001	0.010539	1.53003e-14	0.419158	-0.00158569	0.0137668	0.908301	FALSE	FALSE	FALSE	2	TRUE	NA	NA	NA	NA	NA	NA	NA
Secondary analysis	5e-08	Dementia	met-c-875	Cholesterol esters in large HDL || id:met-c-875	rs17821298	15	A	C	A	C	0.00317956	8.00375e-06	TRUE	4.50812e-13	61.456	0.238125	0.094786	0.012091	9.68055e-15	0.247716	-0.0260526	0.0158204	0.0996047	FALSE	FALSE	FALSE	2	TRUE	NA	NA	NA	NA	NA	NA	NA
Secondary analysis	5e-08	Dementia	met-c-875	Cholesterol esters in large HDL || id:met-c-875	rs1800777	16	A	G	A	G	0.00233766	8.21153e-06	TRUE	7.93877e-10	45.1452	0.024939	-0.235945	0.035116	3.20996e-11	0.0189848	-0.0844651	0.0506382	0.0953125	FALSE	FALSE	FALSE	2	TRUE	NA	NA	NA	NA	NA	NA	NA
Secondary analysis	5e-08	Dementia	met-c-875	Cholesterol esters in large HDL || id:met-c-875	rs247617	16	A	C	A	C	0.0171279	5.9638e-06	TRUE	3.96879e-68	335.737	0.288773	0.208627	0.011386	2.90001e-73	0.279001	-0.0215463	0.0151574	0.15517	FALSE	FALSE	FALSE	2	TRUE	NA	NA	NA	NA	NA	NA	NA
Secondary analysis	5e-08	Dementia	met-c-875	Cholesterol esters in large HDL || id:met-c-875	rs261291	15	C	T	C	T	0.0148951	4.52174e-05	TRUE	3.15984e-55	291.339	0.376501	0.181235	0.010618	8.02047e-64	0.387481	-0.0548131	0.0140035	9.06922e-05	FALSE	FALSE	FALSE	2	TRUE	NA	NA	NA	NA	NA	NA	NA
Secondary analysis	5e-08	Dementia	met-c-875	Cholesterol esters in large HDL || id:met-c-875	rs289716	16	A	T	A	T	0.0028743	5.01616e-07	TRUE	8.70713e-13	55.533	0.651874	-0.080728	0.010833	1.83021e-13	0.634786	0.00583558	0.0141551	0.680149	FALSE	TRUE	FALSE	2	TRUE	NA	NA	NA	NA	NA	NA	NA
Secondary analysis	5e-08	Dementia	met-c-875	Cholesterol esters in large HDL || id:met-c-875	rs35547826	15	A	G	A	G	0.00179497	1.32735e-07	TRUE	1.39214e-08	34.6441	0.146744	-0.087612	0.014885	6.10998e-09	0.153888	-0.00404283	0.0190637	0.832053	FALSE	FALSE	FALSE	2	TRUE	NA	NA	NA	NA	NA	NA	NA
Secondary analysis	5e-08	Dementia	met-c-875	Cholesterol esters in large HDL || id:met-c-875	rs479084	15	G	C	G	C	0.00231089	5.68943e-06	TRUE	6.67577e-10	44.6294	0.375515	-0.072457	0.010846	4.16006e-11	0.36358	0.0196739	0.01417	0.16501	FALSE	TRUE	FALSE	2	TRUE	NA	NA	NA	NA	NA	NA	NA
Secondary analysis	5e-08	Dementia	met-c-875	Cholesterol esters in large HDL || id:met-c-875	rs55995508	16	A	G	A	G	0.00207219	9.58406e-06	TRUE	9.8863e-09	40.0119	0.047917	0.160092	0.025309	4.15997e-10	0.0409843	-0.0617999	0.0342946	0.0715402	FALSE	FALSE	FALSE	2	TRUE	NA	NA	NA	NA	NA	NA	NA
Secondary analysis	5e-08	Dementia	met-c-875	Cholesterol esters in large HDL || id:met-c-875	rs6065904	20	A	G	A	G	0.00614425	5.57775e-06	TRUE	8.07018e-25	119.132	0.233223	-0.1334	0.012222	4.16965e-27	0.224735	0.0224259	0.016313	0.169217	FALSE	FALSE	FALSE	2	TRUE	NA	NA	NA	NA	NA	NA	NA
Secondary analysis	5e-08	Dementia	met-c-875	Cholesterol esters in large HDL || id:met-c-875	rs6494025	15	T	C	T	C	0.00457446	1.85914e-07	TRUE	2.18539e-18	81.6939	0.03658	0.262459	0.029038	4.3401e-19	0.0365423	-0.00911159	0.0363039	0.801829	FALSE	FALSE	FALSE	2	TRUE	NA	NA	NA	NA	NA	NA	NA
Secondary analysis	5e-08	Dementia	met-c-875	Cholesterol esters in large HDL || id:met-c-875	rs6544366	2	T	G	T	G	0.00174794	1.25974e-07	TRUE	2.13952e-08	33.7383	0.274622	0.066565	0.01146	9.62011e-09	0.278783	0.00314442	0.01522	0.836324	FALSE	FALSE	FALSE	2	TRUE	NA	NA	NA	NA	NA	NA	NA
Secondary analysis	5e-08	Dementia	met-c-875	Cholesterol esters in large HDL || id:met-c-875	rs6586886	8	A	G	A	G	0.0020307	1.98623e-07	TRUE	1.66065e-09	39.201	0.369124	0.06715	0.010725	6.23003e-10	0.349515	-0.00370174	0.0142694	0.795313	FALSE	FALSE	FALSE	2	TRUE	NA	NA	NA	NA	NA	NA	NA
Secondary analysis	5e-08	Dementia	met-c-875	Cholesterol esters in large HDL || id:met-c-875	rs67053123	12	A	T	A	T	0.00195682	3.01594e-06	TRUE	9.34828e-09	37.778	0.147378	0.091286	0.014852	1.26999e-09	0.16445	0.0186653	0.0184645	0.312076	FALSE	TRUE	FALSE	2	TRUE	NA	NA	NA	NA	NA	NA	NA
Secondary analysis	5e-08	Dementia	met-c-875	Cholesterol esters in large HDL || id:met-c-875	rs7179728	15	C	G	C	G	0.00259811	2.44512e-06	TRUE	2.43569e-11	50.1934	0.141813	0.104181	0.014705	2.60016e-12	0.15328	-0.0171971	0.0188938	0.362717	FALSE	TRUE	FALSE	2	TRUE	NA	NA	NA	NA	NA	NA	NA
Secondary analysis	5e-08	Dementia	met-c-875	Cholesterol esters in large HDL || id:met-c-875	rs7203984	16	C	A	C	A	0.0103002	1.09271e-06	TRUE	3.49207e-42	200.55	0.193125	-0.187641	0.01325	1.75995e-44	0.197771	0.0104502	0.0171746	0.542878	FALSE	FALSE	FALSE	2	TRUE	NA	NA	NA	NA	NA	NA	NA
Secondary analysis	5e-08	Dementia	met-c-875	Cholesterol esters in large HDL || id:met-c-875	rs7205692	16	G	A	G	A	0.00216001	3.35749e-07	TRUE	5.61053e-10	41.7027	0.138539	-0.101219	0.015674	1.78999e-10	0.130257	-0.00679963	0.0201601	0.735904	FALSE	FALSE	FALSE	2	TRUE	NA	NA	NA	NA	NA	NA	NA
Secondary analysis	5e-08	Dementia	met-c-875	Cholesterol esters in large HDL || id:met-c-875	rs74018729	15	A	G	A	G	0.00163656	4.80101e-06	TRUE	2.35479e-07	31.58	0.022826	0.198816	0.035379	2.84997e-08	0.0263366	-0.0547222	0.0429053	0.202161	FALSE	FALSE	FALSE	2	TRUE	NA	NA	NA	NA	NA	NA	NA
Secondary analysis	5e-08	Dementia	met-c-875	Cholesterol esters in large HDL || id:met-c-875	rs7412	19	T	C	T	C	0.00254528	0.000439923	TRUE	0.000266356	40.7749	0.055504	0.166892	0.026136	2.84001e-10	0.0534335	-0.388945	0.0318507	2.69836e-34	FALSE	FALSE	FALSE	2	TRUE	NA	NA	NA	NA	NA	NA	NA
Secondary analysis	5e-08	Dementia	met-c-875	Cholesterol esters in large HDL || id:met-c-875	rs75551077	8	C	G	C	G	0.00344581	3.95389e-06	TRUE	1.7736e-14	66.6165	0.086418	0.150089	0.018389	7.51969e-16	0.0876999	0.0276533	0.0238918	0.247093	FALSE	TRUE	FALSE	2	TRUE	NA	NA	NA	NA	NA	NA	NA
Secondary analysis	5e-08	Dementia	met-c-875	Cholesterol esters in large HDL || id:met-c-875	rs75835816	8	C	G	C	G	0.00299996	3.03144e-06	TRUE	7.62199e-13	57.9802	0.0194	-0.29069	0.038176	5.43e-14	0.0215808	-0.0474809	0.0468499	0.310836	FALSE	TRUE	FALSE	2	TRUE	NA	NA	NA	NA	NA	NA	NA
Secondary analysis	5e-08	Dementia	met-c-875	Cholesterol esters in large HDL || id:met-c-875	rs76083992	20	T	C	T	C	0.00292504	3.72515e-06	TRUE	1.17275e-11	52.1304	0.027366	-0.236669	0.032779	9.91973e-13	0.0268025	0.0473525	0.0421488	0.261241	FALSE	FALSE	FALSE	2	TRUE	NA	NA	NA	NA	NA	NA	NA
Secondary analysis	5e-08	Dementia	met-c-875	Cholesterol esters in large HDL || id:met-c-875	rs76116860	15	C	T	C	T	0.00235951	1.80387e-06	TRUE	1.74361e-10	45.5705	0.017909	0.277787	0.04115	2.60016e-11	0.0200488	-0.0384182	0.0491415	0.434339	FALSE	FALSE	FALSE	2	TRUE	NA	NA	NA	NA	NA	NA	NA
Secondary analysis	5e-08	Dementia	met-c-875	Cholesterol esters in large HDL || id:met-c-875	rs8043310	15	A	C	A	C	0.00250582	6.58851e-08	TRUE	1.69854e-11	48.4034	0.019586	0.274422	0.039444	6.34016e-12	0.0188421	-0.00745632	0.0499052	0.88123	FALSE	FALSE	FALSE	2	TRUE	NA	NA	NA	NA	NA	NA	NA
Secondary analysis	5e-08	Dementia	met-c-875	Cholesterol esters in large HDL || id:met-c-875	rs964184	11	C	G	C	G	0.00179675	3.70136e-07	TRUE	1.65516e-08	34.6839	0.857677	0.085972	0.014598	5.99004e-09	0.854921	0.00683653	0.019305	0.723239	FALSE	TRUE	FALSE	2	TRUE	NA	NA	NA	NA	NA	NA	NA
Secondary analysis	5e-08	Dementia	met-c-876	Free cholesterol in large HDL || id:met-c-876	rs112835635	15	G	A	G	A	0.00267492	9.05668e-06	TRUE	1.95161e-11	53.8028	0.023313	0.259367	0.03536	3.85035e-13	0.0241134	-0.0774942	0.0442382	0.0798178	FALSE	FALSE	FALSE	2	TRUE	NA	NA	NA	NA	NA	NA	NA
Secondary analysis	5e-08	Dementia	met-c-876	Free cholesterol in large HDL || id:met-c-876	rs113118892	15	T	C	T	C	0.0042191	1.74549e-06	TRUE	7.70342e-18	81.6339	0.0111	0.494855	0.05477	3.76011e-19	0.0129368	-0.0463285	0.0602426	0.441875	FALSE	FALSE	FALSE	2	TRUE	NA	NA	NA	NA	NA	NA	NA
Secondary analysis	5e-08	Dementia	met-c-876	Free cholesterol in large HDL || id:met-c-876	rs117376818	15	A	G	A	G	0.00317515	2.46112e-06	TRUE	1.31741e-13	61.3736	0.010172	0.445911	0.056919	8.85931e-15	0.015488	-0.0500041	0.0547588	0.361154	FALSE	FALSE	FALSE	2	TRUE	NA	NA	NA	NA	NA	NA	NA
Secondary analysis	5e-08	Dementia	met-c-876	Free cholesterol in large HDL || id:met-c-876	rs117901517	15	C	T	C	T	0.00235248	6.52092e-06	TRUE	5.33832e-10	45.4297	0.081041	-0.152496	0.022625	2.52988e-11	0.0953866	0.03488	0.0234658	0.137169	FALSE	FALSE	FALSE	2	TRUE	NA	NA	NA	NA	NA	NA	NA
Secondary analysis	5e-08	Dementia	met-c-876	Free cholesterol in large HDL || id:met-c-876	rs1318175	15	T	C	T	C	0.00192026	2.16112e-06	TRUE	1.61382e-09	41.4671	0.174995	-0.084396	0.013106	1.84001e-10	0.175481	-0.0153002	0.0178802	0.392159	FALSE	FALSE	FALSE	2	TRUE	NA	NA	NA	NA	NA	NA	NA
Secondary analysis	5e-08	Dementia	met-c-876	Free cholesterol in large HDL || id:met-c-876	rs16940810	15	T	C	T	C	0.00375001	2.25125e-10	TRUE	3.30466e-17	75.5009	0.031278	0.258206	0.029716	7.89951e-18	0.0341804	-0.000327009	0.0374423	0.993032	FALSE	FALSE	FALSE	2	TRUE	NA	NA	NA	NA	NA	NA	NA
Secondary analysis	5e-08	Dementia	met-c-876	Free cholesterol in large HDL || id:met-c-876	rs17301746	15	T	C	T	C	0.00229098	7.36176e-08	TRUE	1.20065e-11	49.4932	0.021206	0.267244	0.037987	3.31971e-12	0.0183764	0.00800159	0.0506641	0.874509	FALSE	FALSE	FALSE	2	TRUE	NA	NA	NA	NA	NA	NA	NA
Secondary analysis	5e-08	Dementia	met-c-876	Free cholesterol in large HDL || id:met-c-876	rs174578	11	A	T	A	T	0.00306238	2.47596e-07	TRUE	5.5429e-15	66.194	0.393563	-0.081677	0.010039	8.02047e-16	0.414001	-0.00399337	0.0137874	0.772092	FALSE	TRUE	FALSE	2	TRUE	NA	NA	NA	NA	NA	NA	NA
Secondary analysis	5e-08	Dementia	met-c-876	Free cholesterol in large HDL || id:met-c-876	rs17821298	15	A	C	A	C	0.00289695	8.00375e-06	TRUE	3.69291e-13	62.6194	0.233312	0.092672	0.011711	4.75007e-15	0.247716	-0.0260526	0.0158204	0.0996047	FALSE	FALSE	FALSE	2	TRUE	NA	NA	NA	NA	NA	NA	NA
Secondary analysis	5e-08	Dementia	met-c-876	Free cholesterol in large HDL || id:met-c-876	rs1800777	16	A	G	A	G	0.00203893	8.21153e-06	TRUE	1.10452e-08	39.3643	0.024939	-0.220227	0.035101	5.29005e-10	0.0189848	-0.0844651	0.0506382	0.0953125	FALSE	FALSE	FALSE	2	TRUE	NA	NA	NA	NA	NA	NA	NA
Secondary analysis	5e-08	Dementia	met-c-876	Free cholesterol in large HDL || id:met-c-876	rs1883025	9	T	C	T	C	0.00148737	8.25565e-06	TRUE	3.70143e-07	32.1066	0.193654	-0.070511	0.012444	2.04e-08	0.19544	0.028833	0.0172396	0.0944278	FALSE	FALSE	FALSE	2	TRUE	NA	NA	NA	NA	NA	NA	NA
Secondary analysis	5e-08	Dementia	met-c-876	Free cholesterol in large HDL || id:met-c-876	rs2070895	15	A	G	A	G	0.0115979	4.22571e-06	TRUE	1.67658e-51	252.925	0.244769	0.184498	0.011601	7.21938e-56	0.257467	-0.0187565	0.0156753	0.231477	FALSE	FALSE	FALSE	2	TRUE	NA	NA	NA	NA	NA	NA	NA
Secondary analysis	5e-08	Dementia	met-c-876	Free cholesterol in large HDL || id:met-c-876	rs247617	16	A	C	A	C	0.0151664	5.9638e-06	TRUE	7.65848e-67	331.899	0.297517	0.196555	0.010789	9.46891e-73	0.279001	-0.0215463	0.0151574	0.15517	FALSE	FALSE	FALSE	2	TRUE	NA	NA	NA	NA	NA	NA	NA
Secondary analysis	5e-08	Dementia	met-c-876	Free cholesterol in large HDL || id:met-c-876	rs261291	15	C	T	C	T	0.0144927	4.52174e-05	TRUE	1.7965e-59	316.969	0.373196	0.180778	0.010154	1.46994e-69	0.387481	-0.0548131	0.0140035	9.06922e-05	FALSE	FALSE	FALSE	2	TRUE	NA	NA	NA	NA	NA	NA	NA
Secondary analysis	5e-08	Dementia	met-c-876	Free cholesterol in large HDL || id:met-c-876	rs289716	16	A	T	A	T	0.00231355	5.01616e-07	TRUE	1.46778e-11	49.975	0.657064	-0.073754	0.010433	2.60976e-12	0.634786	0.00583558	0.0141551	0.680149	FALSE	TRUE	FALSE	2	TRUE	NA	NA	NA	NA	NA	NA	NA
Secondary analysis	5e-08	Dementia	met-c-876	Free cholesterol in large HDL || id:met-c-876	rs291	8	C	T	C	T	0.00367959	3.18958e-06	TRUE	4.83466e-17	79.5881	0.231015	0.104066	0.011665	1.03992e-18	0.22921	0.0168201	0.0161799	0.29854	FALSE	FALSE	FALSE	2	TRUE	NA	NA	NA	NA	NA	NA	NA
Secondary analysis	5e-08	Dementia	met-c-876	Free cholesterol in large HDL || id:met-c-876	rs35547826	15	A	G	A	G	0.00168003	1.32735e-07	TRUE	7.21344e-09	36.2688	0.142559	-0.086987	0.014444	2.50998e-09	0.153888	-0.00404283	0.0190637	0.832053	FALSE	FALSE	FALSE	2	TRUE	NA	NA	NA	NA	NA	NA	NA
Secondary analysis	5e-08	Dementia	met-c-876	Free cholesterol in large HDL || id:met-c-876	rs479084	15	G	C	G	C	0.00220511	5.68943e-06	TRUE	2.15307e-10	47.634	0.377442	-0.072275	0.010472	8.37915e-12	0.36358	0.0196739	0.01417	0.16501	FALSE	TRUE	FALSE	2	TRUE	NA	NA	NA	NA	NA	NA	NA
Secondary analysis	5e-08	Dementia	met-c-876	Free cholesterol in large HDL || id:met-c-876	rs55995508	16	A	G	A	G	0.00185192	9.58406e-06	TRUE	6.80815e-08	35.7509	0.047917	0.15125	0.025296	3.24997e-09	0.0409843	-0.0617999	0.0342946	0.0715402	FALSE	FALSE	FALSE	2	TRUE	NA	NA	NA	NA	NA	NA	NA
Secondary analysis	5e-08	Dementia	met-c-876	Free cholesterol in large HDL || id:met-c-876	rs6065904	20	A	G	A	G	0.00614885	5.57775e-06	TRUE	2.00118e-27	133.365	0.228684	-0.134677	0.011662	2.86022e-30	0.224735	0.0224259	0.016313	0.169217	FALSE	FALSE	FALSE	2	TRUE	NA	NA	NA	NA	NA	NA	NA
Secondary analysis	5e-08	Dementia	met-c-876	Free cholesterol in large HDL || id:met-c-876	rs6544366	2	T	G	T	G	0.00147627	1.25974e-07	TRUE	5.90557e-08	31.8666	0.267871	0.062056	0.010993	2.30001e-08	0.278783	0.00314442	0.01522	0.836324	FALSE	FALSE	FALSE	2	TRUE	NA	NA	NA	NA	NA	NA	NA
Secondary analysis	5e-08	Dementia	met-c-876	Free cholesterol in large HDL || id:met-c-876	rs67053123	12	A	T	A	T	0.00195948	3.01594e-06	TRUE	1.37619e-09	42.3175	0.148502	0.094605	0.014543	1.2e-10	0.16445	0.0186653	0.0184645	0.312076	FALSE	TRUE	FALSE	2	TRUE	NA	NA	NA	NA	NA	NA	NA
Secondary analysis	5e-08	Dementia	met-c-876	Free cholesterol in large HDL || id:met-c-876	rs6957745	7	C	T	C	T	0.00153421	1.468e-07	TRUE	3.32137e-08	33.113	0.175606	0.076424	0.013281	1.23001e-08	0.17773	-0.00396224	0.0177661	0.823518	FALSE	FALSE	FALSE	2	TRUE	NA	NA	NA	NA	NA	NA	NA
Secondary analysis	5e-08	Dementia	met-c-876	Free cholesterol in large HDL || id:met-c-876	rs7203984	16	C	A	C	A	0.00789922	1.09271e-06	TRUE	4.67932e-36	171.631	0.199913	-0.1649	0.012587	1.81009e-38	0.197771	0.0104502	0.0171746	0.542878	FALSE	FALSE	FALSE	2	TRUE	NA	NA	NA	NA	NA	NA	NA
Secondary analysis	5e-08	Dementia	met-c-876	Free cholesterol in large HDL || id:met-c-876	rs7205692	16	G	A	G	A	0.00189194	3.35749e-07	TRUE	9.78919e-10	40.8505	0.140408	-0.096287	0.015065	2.50998e-10	0.130257	-0.00679963	0.0201601	0.735904	FALSE	FALSE	FALSE	2	TRUE	NA	NA	NA	NA	NA	NA	NA
Secondary analysis	5e-08	Dementia	met-c-876	Free cholesterol in large HDL || id:met-c-876	rs73959582	18	C	T	C	T	0.00149652	5.35923e-08	TRUE	4.33456e-08	32.3043	0.152268	0.081686	0.014372	1.84001e-08	0.149082	0.00261999	0.019443	0.892808	FALSE	FALSE	FALSE	2	TRUE	NA	NA	NA	NA	NA	NA	NA
Secondary analysis	5e-08	Dementia	met-c-876	Free cholesterol in large HDL || id:met-c-876	rs74018729	15	A	G	A	G	0.00144855	4.80101e-06	TRUE	3.25173e-07	31.2629	0.02214	0.194455	0.034778	3.11997e-08	0.0263366	-0.0547222	0.0429053	0.202161	FALSE	FALSE	FALSE	2	TRUE	NA	NA	NA	NA	NA	NA	NA
Secondary analysis	5e-08	Dementia	met-c-876	Free cholesterol in large HDL || id:met-c-876	rs75835816	8	C	G	C	G	0.00294398	3.03144e-06	TRUE	1.26339e-12	56.8951	0.0194	-0.287761	0.03815	8.25087e-14	0.0215808	-0.0474809	0.0468499	0.310836	FALSE	TRUE	FALSE	2	TRUE	NA	NA	NA	NA	NA	NA	NA
Secondary analysis	5e-08	Dementia	met-c-876	Free cholesterol in large HDL || id:met-c-876	rs76083992	20	T	C	T	C	0.00246597	3.72515e-06	TRUE	4.9261e-11	49.5798	0.025125	-0.226969	0.032234	3.1798e-12	0.0268025	0.0473525	0.0421488	0.261241	FALSE	FALSE	FALSE	2	TRUE	NA	NA	NA	NA	NA	NA	NA
Secondary analysis	5e-08	Dementia	met-c-876	Free cholesterol in large HDL || id:met-c-876	rs76116860	15	C	T	C	T	0.00220407	1.80387e-06	TRUE	7.17589e-10	42.5618	0.017909	0.268284	0.041123	1.06001e-10	0.0200488	-0.0384182	0.0491415	0.434339	FALSE	FALSE	FALSE	2	TRUE	NA	NA	NA	NA	NA	NA	NA
Secondary analysis	5e-08	Dementia	met-c-876	Free cholesterol in large HDL || id:met-c-876	rs8042174	15	C	T	C	T	0.00160555	3.64861e-06	TRUE	5.47031e-08	34.6648	0.075756	-0.116529	0.019792	5.60996e-09	0.0757129	0.0286824	0.0257968	0.266199	FALSE	FALSE	FALSE	2	TRUE	NA	NA	NA	NA	NA	NA	NA
Secondary analysis	5e-08	Dementia	met-c-876	Free cholesterol in large HDL || id:met-c-876	rs938507	15	A	G	A	G	0.00215078	2.54917e-06	TRUE	1.78141e-10	46.4557	0.133957	0.097562	0.014314	1.51985e-11	0.153242	-0.0175604	0.0188951	0.352701	FALSE	FALSE	FALSE	2	TRUE	NA	NA	NA	NA	NA	NA	NA
Secondary analysis	5e-08	Dementia	met-c-876	Free cholesterol in large HDL || id:met-c-876	rs964184	11	C	G	C	G	0.00161917	3.70136e-07	TRUE	1.65492e-08	34.9577	0.861776	0.082982	0.014035	4.83994e-09	0.854921	0.00683653	0.019305	0.723239	FALSE	TRUE	FALSE	2	TRUE	NA	NA	NA	NA	NA	NA	NA
Secondary analysis	5e-08	Dementia	met-c-877	Total lipids in large HDL || id:met-c-877	rs112835635	15	G	A	G	A	0.00323215	9.05668e-06	TRUE	2.47244e-12	57.6346	0.02391	0.277835	0.036597	6.54034e-14	0.0241134	-0.0774942	0.0442382	0.0798178	FALSE	FALSE	FALSE	2	TRUE	NA	NA	NA	NA	NA	NA	NA
Secondary analysis	5e-08	Dementia	met-c-877	Total lipids in large HDL || id:met-c-877	rs113118892	15	T	C	T	C	0.00419669	1.74549e-06	TRUE	9.44632e-18	81.1983	0.0111	0.493515	0.054768	5.64937e-19	0.0129368	-0.0463285	0.0602426	0.441875	FALSE	FALSE	FALSE	2	TRUE	NA	NA	NA	NA	NA	NA	NA
Secondary analysis	5e-08	Dementia	met-c-877	Total lipids in large HDL || id:met-c-877	rs117376818	15	A	G	A	G	0.00292719	2.46112e-06	TRUE	1.24429e-12	56.5667	0.010172	0.428115	0.056922	1.10994e-13	0.015488	-0.0500041	0.0547588	0.361154	FALSE	FALSE	FALSE	2	TRUE	NA	NA	NA	NA	NA	NA	NA
Secondary analysis	5e-08	Dementia	met-c-877	Total lipids in large HDL || id:met-c-877	rs117901517	15	C	T	C	T	0.0026257	6.52092e-06	TRUE	4.71771e-11	50.72	0.081041	-0.161095	0.02262	2.03002e-12	0.0953866	0.03488	0.0234658	0.137169	FALSE	FALSE	FALSE	2	TRUE	NA	NA	NA	NA	NA	NA	NA
Secondary analysis	5e-08	Dementia	met-c-877	Total lipids in large HDL || id:met-c-877	rs1318175	15	T	C	T	C	0.00234496	2.16112e-06	TRUE	2.2274e-10	45.2866	0.173091	-0.092235	0.013706	3.01995e-11	0.175481	-0.0153002	0.0178802	0.392159	FALSE	FALSE	FALSE	2	TRUE	NA	NA	NA	NA	NA	NA	NA
Secondary analysis	5e-08	Dementia	met-c-877	Total lipids in large HDL || id:met-c-877	rs138283783	15	C	T	C	T	0.00165505	3.0475e-06	TRUE	1.4386e-07	31.9424	0.019184	0.226551	0.040085	2.39001e-08	0.0236872	-0.0454585	0.044736	0.309557	FALSE	FALSE	FALSE	2	TRUE	NA	NA	NA	NA	NA	NA	NA
Secondary analysis	5e-08	Dementia	met-c-877	Total lipids in large HDL || id:met-c-877	rs145347194	15	C	T	C	T	0.00236867	1.43421e-05	TRUE	1.31843e-09	45.7479	0.07049	0.152204	0.022503	2.40991e-11	0.126223	-0.0457795	0.0207671	0.0274948	FALSE	FALSE	FALSE	2	TRUE	NA	NA	NA	NA	NA	NA	NA
Secondary analysis	5e-08	Dementia	met-c-877	Total lipids in large HDL || id:met-c-877	rs1532085	15	G	A	G	A	0.017027	3.72859e-05	TRUE	4.79856e-64	333.811	0.594771	-0.190744	0.01044	8.04081e-73	0.577892	0.0491484	0.0138275	0.000378835	FALSE	FALSE	FALSE	2	TRUE	NA	NA	NA	NA	NA	NA	NA
Secondary analysis	5e-08	Dementia	met-c-877	Total lipids in large HDL || id:met-c-877	rs1711041	15	T	G	T	G	0.00304835	2.18148e-06	TRUE	3.80485e-13	58.9061	0.142508	0.112869	0.014706	3.48017e-14	0.153314	-0.0162456	0.0188962	0.389938	FALSE	FALSE	FALSE	2	TRUE	NA	NA	NA	NA	NA	NA	NA
Secondary analysis	5e-08	Dementia	met-c-877	Total lipids in large HDL || id:met-c-877	rs174578	11	A	T	A	T	0.00362596	2.47596e-07	TRUE	6.91459e-16	70.1011	0.40193	-0.087829	0.01049	1.35988e-16	0.414001	-0.00399337	0.0137874	0.772092	FALSE	TRUE	FALSE	2	TRUE	NA	NA	NA	NA	NA	NA	NA
Secondary analysis	5e-08	Dementia	met-c-877	Total lipids in large HDL || id:met-c-877	rs1800777	16	A	G	A	G	0.00227342	8.21153e-06	TRUE	1.39876e-09	43.9018	0.024939	-0.23264	0.035111	6.03949e-11	0.0189848	-0.0844651	0.0506382	0.0953125	FALSE	FALSE	FALSE	2	TRUE	NA	NA	NA	NA	NA	NA	NA
Secondary analysis	5e-08	Dementia	met-c-877	Total lipids in large HDL || id:met-c-877	rs2070895	15	A	G	A	G	0.0144857	4.22571e-06	TRUE	5.48905e-58	283.228	0.24883	0.201616	0.01198	4.61955e-62	0.257467	-0.0187565	0.0156753	0.231477	FALSE	FALSE	FALSE	2	TRUE	NA	NA	NA	NA	NA	NA	NA
Secondary analysis	5e-08	Dementia	met-c-877	Total lipids in large HDL || id:met-c-877	rs247617	16	A	C	A	C	0.0167896	5.9638e-06	TRUE	8.86549e-67	328.991	0.288773	0.206448	0.011382	8.57038e-72	0.279001	-0.0215463	0.0151574	0.15517	FALSE	FALSE	FALSE	2	TRUE	NA	NA	NA	NA	NA	NA	NA
Secondary analysis	5e-08	Dementia	met-c-877	Total lipids in large HDL || id:met-c-877	rs289743	16	A	G	A	G	0.00261163	2.43976e-06	TRUE	2.16379e-11	50.4421	0.663977	-0.077578	0.010923	2.32006e-12	0.652216	0.0130141	0.0143138	0.363244	FALSE	FALSE	FALSE	2	TRUE	NA	NA	NA	NA	NA	NA	NA
Secondary analysis	5e-08	Dementia	met-c-877	Total lipids in large HDL || id:met-c-877	rs291	8	C	T	C	T	0.00326935	3.18958e-06	TRUE	7.06044e-14	63.1873	0.227915	0.097805	0.012304	4.18023e-15	0.22921	0.0168201	0.0161799	0.29854	FALSE	FALSE	FALSE	2	TRUE	NA	NA	NA	NA	NA	NA	NA
Secondary analysis	5e-08	Dementia	met-c-877	Total lipids in large HDL || id:met-c-877	rs35547826	15	A	G	A	G	0.00203969	1.32735e-07	TRUE	1.42569e-09	39.377	0.146744	-0.093336	0.014874	5.78003e-10	0.153888	-0.00404283	0.0190637	0.832053	FALSE	FALSE	FALSE	2	TRUE	NA	NA	NA	NA	NA	NA	NA
Secondary analysis	5e-08	Dementia	met-c-877	Total lipids in large HDL || id:met-c-877	rs479084	15	G	C	G	C	0.00301552	5.68943e-06	TRUE	1.2489e-12	58.2788	0.375515	-0.082715	0.010835	4.75992e-14	0.36358	0.0196739	0.01417	0.16501	FALSE	TRUE	FALSE	2	TRUE	NA	NA	NA	NA	NA	NA	NA
Secondary analysis	5e-08	Dementia	met-c-877	Total lipids in large HDL || id:met-c-877	rs490098	15	A	C	A	C	0.00487455	2.03818e-05	TRUE	1.0227e-18	94.3829	0.820264	-0.130017	0.013383	8.48008e-22	0.810613	0.0460447	0.0175214	0.00859132	FALSE	FALSE	FALSE	2	TRUE	NA	NA	NA	NA	NA	NA	NA
Secondary analysis	5e-08	Dementia	met-c-877	Total lipids in large HDL || id:met-c-877	rs55995508	16	A	G	A	G	0.0021032	9.58406e-06	TRUE	7.53317e-09	40.612	0.047917	0.161186	0.025293	3.11997e-10	0.0409843	-0.0617999	0.0342946	0.0715402	FALSE	FALSE	FALSE	2	TRUE	NA	NA	NA	NA	NA	NA	NA
Secondary analysis	5e-08	Dementia	met-c-877	Total lipids in large HDL || id:met-c-877	rs6065904	20	A	G	A	G	0.00539906	5.57775e-06	TRUE	6.54959e-22	104.605	0.233223	-0.124992	0.012221	5.51061e-24	0.224735	0.0224259	0.016313	0.169217	FALSE	FALSE	FALSE	2	TRUE	NA	NA	NA	NA	NA	NA	NA
Secondary analysis	5e-08	Dementia	met-c-877	Total lipids in large HDL || id:met-c-877	rs6494025	15	T	C	T	C	0.00471785	1.85914e-07	TRUE	6.41373e-19	84.2667	0.03658	0.266312	0.029011	1.23994e-19	0.0365423	-0.00911159	0.0363039	0.801829	FALSE	FALSE	FALSE	2	TRUE	NA	NA	NA	NA	NA	NA	NA
Secondary analysis	5e-08	Dementia	met-c-877	Total lipids in large HDL || id:met-c-877	rs67053123	12	A	T	A	T	0.00208069	3.01594e-06	TRUE	3.05413e-09	40.1743	0.147378	0.094067	0.014841	3.87998e-10	0.16445	0.0186653	0.0184645	0.312076	FALSE	TRUE	FALSE	2	TRUE	NA	NA	NA	NA	NA	NA	NA
Secondary analysis	5e-08	Dementia	met-c-877	Total lipids in large HDL || id:met-c-877	rs7203984	16	C	A	C	A	0.00953776	1.09271e-06	TRUE	3.86181e-39	185.562	0.193125	-0.180466	0.013248	2.88005e-41	0.197771	0.0104502	0.0171746	0.542878	FALSE	FALSE	FALSE	2	TRUE	NA	NA	NA	NA	NA	NA	NA
Secondary analysis	5e-08	Dementia	met-c-877	Total lipids in large HDL || id:met-c-877	rs7205692	16	G	A	G	A	0.00194669	3.35749e-07	TRUE	4.04238e-09	37.5761	0.138539	-0.09605	0.015669	1.42001e-09	0.130257	-0.00679963	0.0201601	0.735904	FALSE	FALSE	FALSE	2	TRUE	NA	NA	NA	NA	NA	NA	NA
Secondary analysis	5e-08	Dementia	met-c-877	Total lipids in large HDL || id:met-c-877	rs73959582	18	C	T	C	T	0.00183747	5.35923e-08	TRUE	8.41119e-09	35.4695	0.15813	0.087774	0.014738	4.06996e-09	0.149082	0.00261999	0.019443	0.892808	FALSE	FALSE	FALSE	2	TRUE	NA	NA	NA	NA	NA	NA	NA
Secondary analysis	5e-08	Dementia	met-c-877	Total lipids in large HDL || id:met-c-877	rs75835816	8	C	G	C	G	0.0032143	3.03144e-06	TRUE	1.10062e-13	62.136	0.0194	-0.300699	0.038147	7.03072e-15	0.0215808	-0.0474809	0.0468499	0.310836	FALSE	TRUE	FALSE	2	TRUE	NA	NA	NA	NA	NA	NA	NA
Secondary analysis	5e-08	Dementia	met-c-877	Total lipids in large HDL || id:met-c-877	rs76083992	20	T	C	T	C	0.00268352	3.72515e-06	TRUE	8.79608e-11	47.8144	0.027366	-0.226425	0.032745	8.60994e-12	0.0268025	0.0473525	0.0421488	0.261241	FALSE	FALSE	FALSE	2	TRUE	NA	NA	NA	NA	NA	NA	NA
Secondary analysis	5e-08	Dementia	met-c-877	Total lipids in large HDL || id:met-c-877	rs76116860	15	C	T	C	T	0.00218729	1.80387e-06	TRUE	8.36033e-10	42.237	0.017909	0.267226	0.041118	1.38e-10	0.0200488	-0.0384182	0.0491415	0.434339	FALSE	FALSE	FALSE	2	TRUE	NA	NA	NA	NA	NA	NA	NA
Secondary analysis	5e-08	Dementia	met-c-877	Total lipids in large HDL || id:met-c-877	rs8042174	15	C	T	C	T	0.00160728	3.64861e-06	TRUE	2.49181e-07	31.0222	0.073117	-0.11418	0.0205	3.79997e-08	0.0757129	0.0286824	0.0257968	0.266199	FALSE	FALSE	FALSE	2	TRUE	NA	NA	NA	NA	NA	NA	NA
Secondary analysis	5e-08	Dementia	met-c-877	Total lipids in large HDL || id:met-c-877	rs8043310	15	A	C	A	C	0.0026602	6.58851e-08	TRUE	4.04923e-12	51.3934	0.019586	0.28257	0.039416	1.45011e-12	0.0188421	-0.00745632	0.0499052	0.88123	FALSE	FALSE	FALSE	2	TRUE	NA	NA	NA	NA	NA	NA	NA
Secondary analysis	5e-08	Dementia	met-c-877	Total lipids in large HDL || id:met-c-877	rs964184	11	C	G	C	G	0.00182953	3.70136e-07	TRUE	1.22129e-08	35.3179	0.857677	0.086677	0.014585	4.39997e-09	0.854921	0.00683653	0.019305	0.723239	FALSE	TRUE	FALSE	2	TRUE	NA	NA	NA	NA	NA	NA	NA
Secondary analysis	5e-08	Dementia	met-c-878	Concentration of large HDL particles || id:met-c-878	rs112835635	15	G	A	G	A	0.00324906	9.05668e-06	TRUE	2.15276e-12	57.937	0.02391	0.278525	0.036592	5.73984e-14	0.0241134	-0.0774942	0.0442382	0.0798178	FALSE	FALSE	FALSE	2	TRUE	NA	NA	NA	NA	NA	NA	NA
Secondary analysis	5e-08	Dementia	met-c-878	Concentration of large HDL particles || id:met-c-878	rs113118892	15	T	C	T	C	0.00415772	1.74549e-06	TRUE	1.34654e-17	80.4413	0.0111	0.491209	0.054768	8.43918e-19	0.0129368	-0.0463285	0.0602426	0.441875	FALSE	FALSE	FALSE	2	TRUE	NA	NA	NA	NA	NA	NA	NA
Secondary analysis	5e-08	Dementia	met-c-878	Concentration of large HDL particles || id:met-c-878	rs117376818	15	A	G	A	G	0.00287359	2.46112e-06	TRUE	2.02171e-12	55.5279	0.010172	0.424151	0.05692	1.9002e-13	0.015488	-0.0500041	0.0547588	0.361154	FALSE	FALSE	FALSE	2	TRUE	NA	NA	NA	NA	NA	NA	NA
Secondary analysis	5e-08	Dementia	met-c-878	Concentration of large HDL particles || id:met-c-878	rs117901517	15	C	T	C	T	0.00281675	6.52092e-06	TRUE	8.63875e-12	54.4209	0.081041	-0.166832	0.022615	3.2802e-13	0.0953866	0.03488	0.0234658	0.137169	FALSE	FALSE	FALSE	2	TRUE	NA	NA	NA	NA	NA	NA	NA
Secondary analysis	5e-08	Dementia	met-c-878	Concentration of large HDL particles || id:met-c-878	rs12324517	15	C	T	C	T	0.001664	2.21775e-06	TRUE	1.09631e-07	32.1187	0.461822	0.059235	0.010452	2.20999e-08	0.446191	-0.0119578	0.0137946	0.386029	FALSE	FALSE	FALSE	2	TRUE	NA	NA	NA	NA	NA	NA	NA
Secondary analysis	5e-08	Dementia	met-c-878	Concentration of large HDL particles || id:met-c-878	rs1318175	15	T	C	T	C	0.00248924	2.16112e-06	TRUE	6.01406e-11	48.0798	0.173091	-0.095023	0.013704	7.65068e-12	0.175481	-0.0153002	0.0178802	0.392159	FALSE	FALSE	FALSE	2	TRUE	NA	NA	NA	NA	NA	NA	NA
Secondary analysis	5e-08	Dementia	met-c-878	Concentration of large HDL particles || id:met-c-878	rs138283783	15	C	T	C	T	0.00168208	3.0475e-06	TRUE	1.12682e-07	32.4649	0.019184	0.228379	0.040082	1.85999e-08	0.0236872	-0.0454585	0.044736	0.309557	FALSE	FALSE	FALSE	2	TRUE	NA	NA	NA	NA	NA	NA	NA
Secondary analysis	5e-08	Dementia	met-c-878	Concentration of large HDL particles || id:met-c-878	rs145347194	15	C	T	C	T	0.00251415	1.43421e-05	TRUE	3.74223e-10	48.5648	0.07049	0.156806	0.022501	6.01035e-12	0.126223	-0.0457795	0.0207671	0.0274948	FALSE	FALSE	FALSE	2	TRUE	NA	NA	NA	NA	NA	NA	NA
Secondary analysis	5e-08	Dementia	met-c-878	Concentration of large HDL particles || id:met-c-878	rs1532085	15	G	A	G	A	0.0176785	3.72859e-05	TRUE	1.42576e-66	346.813	0.594771	-0.19433	0.010435	1.57e-75	0.577892	0.0491484	0.0138275	0.000378835	FALSE	FALSE	FALSE	2	TRUE	NA	NA	NA	NA	NA	NA	NA
Secondary analysis	5e-08	Dementia	met-c-878	Concentration of large HDL particles || id:met-c-878	rs1711041	15	T	G	T	G	0.00317811	2.18148e-06	TRUE	1.17286e-13	61.4215	0.142508	0.115238	0.014704	1.02e-14	0.153314	-0.0162456	0.0188962	0.389938	FALSE	FALSE	FALSE	2	TRUE	NA	NA	NA	NA	NA	NA	NA
Secondary analysis	5e-08	Dementia	met-c-878	Concentration of large HDL particles || id:met-c-878	rs174578	11	A	T	A	T	0.0037349	2.47596e-07	TRUE	2.53353e-16	72.2152	0.40193	-0.089135	0.010489	4.8899e-17	0.414001	-0.00399337	0.0137874	0.772092	FALSE	TRUE	FALSE	2	TRUE	NA	NA	NA	NA	NA	NA	NA
Secondary analysis	5e-08	Dementia	met-c-878	Concentration of large HDL particles || id:met-c-878	rs1800777	16	A	G	A	G	0.00221685	8.21153e-06	TRUE	2.30308e-09	42.807	0.024939	-0.229721	0.035111	1.06001e-10	0.0189848	-0.0844651	0.0506382	0.0953125	FALSE	FALSE	FALSE	2	TRUE	NA	NA	NA	NA	NA	NA	NA
Secondary analysis	5e-08	Dementia	met-c-878	Concentration of large HDL particles || id:met-c-878	rs2070895	15	A	G	A	G	0.0151624	4.22571e-06	TRUE	1.10307e-60	296.662	0.24883	0.206256	0.011975	7.03072e-65	0.257467	-0.0187565	0.0156753	0.231477	FALSE	FALSE	FALSE	2	TRUE	NA	NA	NA	NA	NA	NA	NA
Secondary analysis	5e-08	Dementia	met-c-878	Concentration of large HDL particles || id:met-c-878	rs247617	16	A	C	A	C	0.0163402	5.9638e-06	TRUE	5.47053e-65	320.04	0.288773	0.203656	0.011384	7.59976e-70	0.279001	-0.0215463	0.0151574	0.15517	FALSE	FALSE	FALSE	2	TRUE	NA	NA	NA	NA	NA	NA	NA
Secondary analysis	5e-08	Dementia	met-c-878	Concentration of large HDL particles || id:met-c-878	rs289743	16	A	G	A	G	0.00250284	2.43976e-06	TRUE	5.79521e-11	48.3357	0.663977	-0.075934	0.010922	6.74994e-12	0.652216	0.0130141	0.0143138	0.363244	FALSE	FALSE	FALSE	2	TRUE	NA	NA	NA	NA	NA	NA	NA
Secondary analysis	5e-08	Dementia	met-c-878	Concentration of large HDL particles || id:met-c-878	rs291	8	C	T	C	T	0.00323286	3.18958e-06	TRUE	9.81241e-14	62.4798	0.227915	0.097248	0.012303	6.05062e-15	0.22921	0.0168201	0.0161799	0.29854	FALSE	FALSE	FALSE	2	TRUE	NA	NA	NA	NA	NA	NA	NA
Secondary analysis	5e-08	Dementia	met-c-878	Concentration of large HDL particles || id:met-c-878	rs35547826	15	A	G	A	G	0.0021191	1.32735e-07	TRUE	6.81328e-10	40.9134	0.146744	-0.095133	0.014873	2.72001e-10	0.153888	-0.00404283	0.0190637	0.832053	FALSE	FALSE	FALSE	2	TRUE	NA	NA	NA	NA	NA	NA	NA
Secondary analysis	5e-08	Dementia	met-c-878	Concentration of large HDL particles || id:met-c-878	rs479084	15	G	C	G	C	0.00325846	5.68943e-06	TRUE	1.42843e-13	62.9893	0.375515	-0.085977	0.010833	4.69029e-15	0.36358	0.0196739	0.01417	0.16501	FALSE	TRUE	FALSE	2	TRUE	NA	NA	NA	NA	NA	NA	NA
Secondary analysis	5e-08	Dementia	met-c-878	Concentration of large HDL particles || id:met-c-878	rs490098	15	A	C	A	C	0.00514099	2.03818e-05	TRUE	1.00798e-19	99.5685	0.820264	-0.133521	0.013381	6.77018e-23	0.810613	0.0460447	0.0175214	0.00859132	FALSE	FALSE	FALSE	2	TRUE	NA	NA	NA	NA	NA	NA	NA
Secondary analysis	5e-08	Dementia	met-c-878	Concentration of large HDL particles || id:met-c-878	rs55817218	15	A	G	A	G	0.00159879	2.21066e-05	TRUE	1.87404e-06	30.8516	0.077504	-0.11411	0.020544	4.18004e-08	0.0896776	-0.0668194	0.0244147	0.00620312	FALSE	FALSE	FALSE	2	TRUE	NA	NA	NA	NA	NA	NA	NA
Secondary analysis	5e-08	Dementia	met-c-878	Concentration of large HDL particles || id:met-c-878	rs55995508	16	A	G	A	G	0.00207015	9.58406e-06	TRUE	1.00644e-08	39.9725	0.047917	0.159893	0.02529	4.34e-10	0.0409843	-0.0617999	0.0342946	0.0715402	FALSE	FALSE	FALSE	2	TRUE	NA	NA	NA	NA	NA	NA	NA
Secondary analysis	5e-08	Dementia	met-c-878	Concentration of large HDL particles || id:met-c-878	rs6065904	20	A	G	A	G	0.00504869	5.57775e-06	TRUE	1.52161e-20	97.7819	0.233223	-0.120847	0.012221	1.63983e-22	0.224735	0.0224259	0.016313	0.169217	FALSE	FALSE	FALSE	2	TRUE	NA	NA	NA	NA	NA	NA	NA
Secondary analysis	5e-08	Dementia	met-c-878	Concentration of large HDL particles || id:met-c-878	rs6494025	15	T	C	T	C	0.00472625	1.85914e-07	TRUE	5.96922e-19	84.4175	0.03658	0.266495	0.029005	1.18987e-19	0.0365423	-0.00911159	0.0363039	0.801829	FALSE	FALSE	FALSE	2	TRUE	NA	NA	NA	NA	NA	NA	NA
Secondary analysis	5e-08	Dementia	met-c-878	Concentration of large HDL particles || id:met-c-878	rs67053123	12	A	T	A	T	0.00204838	3.01594e-06	TRUE	4.08887e-09	39.5492	0.147378	0.093326	0.01484	5.36995e-10	0.16445	0.0186653	0.0184645	0.312076	FALSE	TRUE	FALSE	2	TRUE	NA	NA	NA	NA	NA	NA	NA
Secondary analysis	5e-08	Dementia	met-c-878	Concentration of large HDL particles || id:met-c-878	rs7203984	16	C	A	C	A	0.00915695	1.09271e-06	TRUE	1.27603e-37	178.085	0.193125	-0.176806	0.013249	1.20005e-39	0.197771	0.0104502	0.0171746	0.542878	FALSE	FALSE	FALSE	2	TRUE	NA	NA	NA	NA	NA	NA	NA
Secondary analysis	5e-08	Dementia	met-c-878	Concentration of large HDL particles || id:met-c-878	rs7205692	16	G	A	G	A	0.00183482	3.35749e-07	TRUE	1.14028e-08	35.4127	0.138539	-0.093244	0.015669	4.24004e-09	0.130257	-0.00679963	0.0201601	0.735904	FALSE	FALSE	FALSE	2	TRUE	NA	NA	NA	NA	NA	NA	NA
Secondary analysis	5e-08	Dementia	met-c-878	Concentration of large HDL particles || id:met-c-878	rs73959582	18	C	T	C	T	0.00196533	5.35923e-08	TRUE	2.54777e-09	37.9425	0.15813	0.09077	0.014736	1.2e-09	0.149082	0.00261999	0.019443	0.892808	FALSE	FALSE	FALSE	2	TRUE	NA	NA	NA	NA	NA	NA	NA
Secondary analysis	5e-08	Dementia	met-c-878	Concentration of large HDL particles || id:met-c-878	rs75835816	8	C	G	C	G	0.0031739	3.03144e-06	TRUE	1.58504e-13	61.3526	0.0194	-0.298774	0.038144	1.05999e-14	0.0215808	-0.0474809	0.0468499	0.310836	FALSE	TRUE	FALSE	2	TRUE	NA	NA	NA	NA	NA	NA	NA
Secondary analysis	5e-08	Dementia	met-c-878	Concentration of large HDL particles || id:met-c-878	rs76083992	20	T	C	T	C	0.00256614	3.72515e-06	TRUE	2.34175e-10	45.7176	0.027366	-0.221425	0.032748	2.48028e-11	0.0268025	0.0473525	0.0421488	0.261241	FALSE	FALSE	FALSE	2	TRUE	NA	NA	NA	NA	NA	NA	NA
Secondary analysis	5e-08	Dementia	met-c-878	Concentration of large HDL particles || id:met-c-878	rs76116860	15	C	T	C	T	0.00213651	1.80387e-06	TRUE	1.32746e-09	41.2543	0.017909	0.264099	0.041118	2.29002e-10	0.0200488	-0.0384182	0.0491415	0.434339	FALSE	FALSE	FALSE	2	TRUE	NA	NA	NA	NA	NA	NA	NA
Secondary analysis	5e-08	Dementia	met-c-878	Concentration of large HDL particles || id:met-c-878	rs8042174	15	C	T	C	T	0.00167549	3.64861e-06	TRUE	1.34813e-07	32.341	0.073117	-0.116576	0.020499	1.98002e-08	0.0757129	0.0286824	0.0257968	0.266199	FALSE	FALSE	FALSE	2	TRUE	NA	NA	NA	NA	NA	NA	NA
Secondary analysis	5e-08	Dementia	met-c-878	Concentration of large HDL particles || id:met-c-878	rs8043310	15	A	C	A	C	0.00273596	6.58851e-08	TRUE	2.00426e-12	52.861	0.019586	0.28654	0.039411	7.12033e-13	0.0188421	-0.00745632	0.0499052	0.88123	FALSE	FALSE	FALSE	2	TRUE	NA	NA	NA	NA	NA	NA	NA
Secondary analysis	5e-08	Dementia	met-c-878	Concentration of large HDL particles || id:met-c-878	rs964184	11	C	G	C	G	0.0017321	3.70136e-07	TRUE	3.01498e-08	33.4338	0.857677	0.084316	0.014582	1.13999e-08	0.854921	0.00683653	0.019305	0.723239	FALSE	TRUE	FALSE	2	TRUE	NA	NA	NA	NA	NA	NA	NA
Secondary analysis	5e-08	Dementia	met-c-879	Phospholipids in large HDL || id:met-c-879	rs112835635	15	G	A	G	A	0.00278908	9.05668e-06	TRUE	9.28034e-11	49.7118	0.02391	0.257913	0.03658	3.57026e-12	0.0241134	-0.0774942	0.0442382	0.0798178	FALSE	FALSE	FALSE	2	TRUE	NA	NA	NA	NA	NA	NA	NA
Secondary analysis	5e-08	Dementia	met-c-879	Phospholipids in large HDL || id:met-c-879	rs113118892	15	T	C	T	C	0.00347416	1.74549e-06	TRUE	6.75444e-15	67.17	0.0111	0.448831	0.054764	6.32995e-16	0.0129368	-0.0463285	0.0602426	0.441875	FALSE	FALSE	FALSE	2	TRUE	NA	NA	NA	NA	NA	NA	NA
Secondary analysis	5e-08	Dementia	met-c-879	Phospholipids in large HDL || id:met-c-879	rs117376818	15	A	G	A	G	0.00241443	2.46112e-06	TRUE	1.29314e-10	46.6339	0.010172	0.388619	0.056908	1.63983e-11	0.015488	-0.0500041	0.0547588	0.361154	FALSE	FALSE	FALSE	2	TRUE	NA	NA	NA	NA	NA	NA	NA
Secondary analysis	5e-08	Dementia	met-c-879	Phospholipids in large HDL || id:met-c-879	rs117901517	15	C	T	C	T	0.0027151	6.52092e-06	TRUE	2.13198e-11	52.4516	0.081041	-0.163706	0.022604	9.1791e-13	0.0953866	0.03488	0.0234658	0.137169	FALSE	FALSE	FALSE	2	TRUE	NA	NA	NA	NA	NA	NA	NA
Secondary analysis	5e-08	Dementia	met-c-879	Phospholipids in large HDL || id:met-c-879	rs12324517	15	C	T	C	T	0.00159766	2.21775e-06	TRUE	2.00472e-07	30.8362	0.461822	0.058007	0.010446	4.33002e-08	0.446191	-0.0119578	0.0137946	0.386029	FALSE	FALSE	FALSE	2	TRUE	NA	NA	NA	NA	NA	NA	NA
Secondary analysis	5e-08	Dementia	met-c-879	Phospholipids in large HDL || id:met-c-879	rs1318175	15	T	C	T	C	0.00215162	2.16112e-06	TRUE	1.28854e-09	41.5446	0.173091	-0.088297	0.013699	2.06001e-10	0.175481	-0.0153002	0.0178802	0.392159	FALSE	FALSE	FALSE	2	TRUE	NA	NA	NA	NA	NA	NA	NA
Secondary analysis	5e-08	Dementia	met-c-879	Phospholipids in large HDL || id:met-c-879	rs145347194	15	C	T	C	T	0.00234836	1.43421e-05	TRUE	1.57165e-09	45.3547	0.07049	0.151461	0.02249	3.10027e-11	0.126223	-0.0457795	0.0207671	0.0274948	FALSE	FALSE	FALSE	2	TRUE	NA	NA	NA	NA	NA	NA	NA
Secondary analysis	5e-08	Dementia	met-c-879	Phospholipids in large HDL || id:met-c-879	rs1532085	15	G	A	G	A	0.0158651	3.72859e-05	TRUE	1.50496e-59	310.666	0.594771	-0.18403	0.010441	1.02e-67	0.577892	0.0491484	0.0138275	0.000378835	FALSE	FALSE	FALSE	2	TRUE	NA	NA	NA	NA	NA	NA	NA
Secondary analysis	5e-08	Dementia	met-c-879	Phospholipids in large HDL || id:met-c-879	rs1711041	15	T	G	T	G	0.00299681	2.18148e-06	TRUE	6.07216e-13	57.9072	0.142508	0.111847	0.014698	6.15035e-14	0.153314	-0.0162456	0.0188962	0.389938	FALSE	FALSE	FALSE	2	TRUE	NA	NA	NA	NA	NA	NA	NA
Secondary analysis	5e-08	Dementia	met-c-879	Phospholipids in large HDL || id:met-c-879	rs174578	11	A	T	A	T	0.00350037	2.47596e-07	TRUE	2.20058e-15	67.6645	0.40193	-0.086248	0.010485	4.94994e-16	0.414001	-0.00399337	0.0137874	0.772092	FALSE	TRUE	FALSE	2	TRUE	NA	NA	NA	NA	NA	NA	NA
Secondary analysis	5e-08	Dementia	met-c-879	Phospholipids in large HDL || id:met-c-879	rs1800777	16	A	G	A	G	0.00219234	8.21153e-06	TRUE	2.8585e-09	42.3327	0.024939	-0.228321	0.035092	1.40001e-10	0.0189848	-0.0844651	0.0506382	0.0953125	FALSE	FALSE	FALSE	2	TRUE	NA	NA	NA	NA	NA	NA	NA
Secondary analysis	5e-08	Dementia	met-c-879	Phospholipids in large HDL || id:met-c-879	rs2070895	15	A	G	A	G	0.0135317	4.22571e-06	TRUE	3.44015e-54	264.319	0.24883	0.194737	0.011978	6.9199e-58	0.257467	-0.0187565	0.0156753	0.231477	FALSE	FALSE	FALSE	2	TRUE	NA	NA	NA	NA	NA	NA	NA
Secondary analysis	5e-08	Dementia	met-c-879	Phospholipids in large HDL || id:met-c-879	rs247617	16	A	C	A	C	0.016055	5.9638e-06	TRUE	7.47571e-64	314.363	0.288773	0.201753	0.011379	1.66994e-68	0.279001	-0.0215463	0.0151574	0.15517	FALSE	FALSE	FALSE	2	TRUE	NA	NA	NA	NA	NA	NA	NA
Secondary analysis	5e-08	Dementia	met-c-879	Phospholipids in large HDL || id:met-c-879	rs289743	16	A	G	A	G	0.00240485	2.43976e-06	TRUE	1.40764e-10	46.4388	0.663977	-0.074395	0.010917	1.81009e-11	0.652216	0.0130141	0.0143138	0.363244	FALSE	FALSE	FALSE	2	TRUE	NA	NA	NA	NA	NA	NA	NA
Secondary analysis	5e-08	Dementia	met-c-879	Phospholipids in large HDL || id:met-c-879	rs291	8	C	T	C	T	0.00330629	3.18958e-06	TRUE	5.05913e-14	63.9037	0.227915	0.098294	0.012296	3.1798e-15	0.22921	0.0168201	0.0161799	0.29854	FALSE	FALSE	FALSE	2	TRUE	NA	NA	NA	NA	NA	NA	NA
Secondary analysis	5e-08	Dementia	met-c-879	Phospholipids in large HDL || id:met-c-879	rs35547826	15	A	G	A	G	0.00185005	1.32735e-07	TRUE	8.3313e-09	35.7092	0.146744	-0.088841	0.014867	3.79001e-09	0.153888	-0.00404283	0.0190637	0.832053	FALSE	FALSE	FALSE	2	TRUE	NA	NA	NA	NA	NA	NA	NA
Secondary analysis	5e-08	Dementia	met-c-879	Phospholipids in large HDL || id:met-c-879	rs479084	15	G	C	G	C	0.00304808	5.68943e-06	TRUE	9.34014e-13	58.91	0.375515	-0.083108	0.010828	3.74973e-14	0.36358	0.0196739	0.01417	0.16501	FALSE	TRUE	FALSE	2	TRUE	NA	NA	NA	NA	NA	NA	NA
Secondary analysis	5e-08	Dementia	met-c-879	Phospholipids in large HDL || id:met-c-879	rs490098	15	A	C	A	C	0.00468268	2.03818e-05	TRUE	5.4133e-18	90.6503	0.820264	-0.127363	0.013377	5.97998e-21	0.810613	0.0460447	0.0175214	0.00859132	FALSE	FALSE	FALSE	2	TRUE	NA	NA	NA	NA	NA	NA	NA
Secondary analysis	5e-08	Dementia	met-c-879	Phospholipids in large HDL || id:met-c-879	rs55995508	16	A	G	A	G	0.00198057	9.58406e-06	TRUE	2.20644e-08	38.2394	0.047917	0.156308	0.025277	1.06999e-09	0.0409843	-0.0617999	0.0342946	0.0715402	FALSE	FALSE	FALSE	2	TRUE	NA	NA	NA	NA	NA	NA	NA
Secondary analysis	5e-08	Dementia	met-c-879	Phospholipids in large HDL || id:met-c-879	rs6065904	20	A	G	A	G	0.00367921	5.57775e-06	TRUE	3.2373e-15	71.1603	0.233223	-0.103109	0.012223	8.8308e-17	0.224735	0.0224259	0.016313	0.169217	FALSE	FALSE	FALSE	2	TRUE	NA	NA	NA	NA	NA	NA	NA
Secondary analysis	5e-08	Dementia	met-c-879	Phospholipids in large HDL || id:met-c-879	rs6494025	15	T	C	T	C	0.00415758	1.85914e-07	TRUE	7.72352e-17	74.2178	0.03658	0.249774	0.028993	1.9602e-17	0.0365423	-0.00911159	0.0363039	0.801829	FALSE	FALSE	FALSE	2	TRUE	NA	NA	NA	NA	NA	NA	NA
Secondary analysis	5e-08	Dementia	met-c-879	Phospholipids in large HDL || id:met-c-879	rs67053123	12	A	T	A	T	0.00192672	3.01594e-06	TRUE	1.22689e-08	37.1958	0.147378	0.090464	0.014833	1.79999e-09	0.16445	0.0186653	0.0184645	0.312076	FALSE	TRUE	FALSE	2	TRUE	NA	NA	NA	NA	NA	NA	NA
Secondary analysis	5e-08	Dementia	met-c-879	Phospholipids in large HDL || id:met-c-879	rs7203984	16	C	A	C	A	0.00899726	1.09271e-06	TRUE	5.52941e-37	174.951	0.193125	-0.175164	0.013243	6.60998e-39	0.197771	0.0104502	0.0171746	0.542878	FALSE	FALSE	FALSE	2	TRUE	NA	NA	NA	NA	NA	NA	NA
Secondary analysis	5e-08	Dementia	met-c-879	Phospholipids in large HDL || id:met-c-879	rs7205692	16	G	A	G	A	0.00180447	3.35749e-07	TRUE	1.51102e-08	34.8259	0.138539	-0.092421	0.015661	5.88993e-09	0.130257	-0.00679963	0.0201601	0.735904	FALSE	FALSE	FALSE	2	TRUE	NA	NA	NA	NA	NA	NA	NA
Secondary analysis	5e-08	Dementia	met-c-879	Phospholipids in large HDL || id:met-c-879	rs73959582	18	C	T	C	T	0.00200987	5.35923e-08	TRUE	1.6811e-09	38.8043	0.15813	0.091739	0.014727	8.07997e-10	0.149082	0.00261999	0.019443	0.892808	FALSE	FALSE	FALSE	2	TRUE	NA	NA	NA	NA	NA	NA	NA
Secondary analysis	5e-08	Dementia	met-c-879	Phospholipids in large HDL || id:met-c-879	rs75835816	8	C	G	C	G	0.00320139	3.03144e-06	TRUE	1.23667e-13	61.8857	0.0194	-0.299896	0.038122	8.61986e-15	0.0215808	-0.0474809	0.0468499	0.310836	FALSE	TRUE	FALSE	2	TRUE	NA	NA	NA	NA	NA	NA	NA
Secondary analysis	5e-08	Dementia	met-c-879	Phospholipids in large HDL || id:met-c-879	rs76083992	20	T	C	T	C	0.00190333	3.72515e-06	TRUE	5.90698e-08	33.8868	0.027366	-0.190593	0.032741	9.41998e-09	0.0268025	0.0473525	0.0421488	0.261241	FALSE	FALSE	FALSE	2	TRUE	NA	NA	NA	NA	NA	NA	NA
Secondary analysis	5e-08	Dementia	met-c-879	Phospholipids in large HDL || id:met-c-879	rs76116860	15	C	T	C	T	0.00174379	1.80387e-06	TRUE	4.75648e-08	33.658	0.017909	0.238432	0.041098	1.06001e-08	0.0200488	-0.0384182	0.0491415	0.434339	FALSE	FALSE	FALSE	2	TRUE	NA	NA	NA	NA	NA	NA	NA
Secondary analysis	5e-08	Dementia	met-c-879	Phospholipids in large HDL || id:met-c-879	rs8043310	15	A	C	A	C	0.00244633	6.58851e-08	TRUE	2.95232e-11	47.2515	0.019586	0.270759	0.039389	1.21004e-11	0.0188421	-0.00745632	0.0499052	0.88123	FALSE	FALSE	FALSE	2	TRUE	NA	NA	NA	NA	NA	NA	NA
Secondary analysis	5e-08	Dementia	met-c-879	Phospholipids in large HDL || id:met-c-879	rs964184	11	C	G	C	G	0.0021575	3.70136e-07	TRUE	5.86425e-10	41.6627	0.857677	0.094038	0.014569	1.94998e-10	0.854921	0.00683653	0.019305	0.723239	FALSE	TRUE	FALSE	2	TRUE	NA	NA	NA	NA	NA	NA	NA
Secondary analysis	5e-08	Dementia	met-c-880	Total cholesterol in large LDL || id:met-c-880	rs10449300	1	G	A	G	A	0.00144709	6.32836e-07	TRUE	1.13478e-07	31.2256	0.321516	-0.060367	0.010803	3.73001e-08	0.334373	0.00670992	0.0144906	0.643327	FALSE	FALSE	FALSE	2	TRUE	NA	NA	NA	NA	NA	NA	NA
Secondary analysis	5e-08	Dementia	met-c-880	Total cholesterol in large LDL || id:met-c-880	rs10888908	1	C	T	C	T	0.00450966	2.31403e-06	TRUE	8.30386e-21	97.6054	0.895756	0.160671	0.016263	2.23975e-22	0.886302	0.0190364	0.0214988	0.375906	FALSE	FALSE	FALSE	2	TRUE	NA	NA	NA	NA	NA	NA	NA
Secondary analysis	5e-08	Dementia	met-c-880	Total cholesterol in large LDL || id:met-c-880	rs113105517	1	G	A	G	A	0.00417559	3.75092e-06	TRUE	2.35344e-17	80.7801	0.060054	-0.205829	0.022901	8.61986e-19	0.0709579	0.030109	0.026708	0.259598	FALSE	FALSE	FALSE	2	TRUE	NA	NA	NA	NA	NA	NA	NA
Secondary analysis	5e-08	Dementia	met-c-880	Total cholesterol in large LDL || id:met-c-880	rs113445611	1	T	C	T	C	0.00237347	4.56603e-07	TRUE	7.75052e-12	51.2581	0.059619	-0.151201	0.021119	1.77992e-12	0.0741784	0.0103048	0.026199	0.694079	FALSE	FALSE	FALSE	2	TRUE	NA	NA	NA	NA	NA	NA	NA
Secondary analysis	5e-08	Dementia	met-c-880	Total cholesterol in large LDL || id:met-c-880	rs114664261	2	T	A	T	A	0.00167308	6.86755e-06	TRUE	2.31603e-07	32.2909	0.020009	0.264032	0.046464	2.18998e-08	0.0157308	-0.0829906	0.0544053	0.127156	FALSE	TRUE	FALSE	2	TRUE	NA	NA	NA	NA	NA	NA	NA
Secondary analysis	5e-08	Dementia	met-c-880	Total cholesterol in large LDL || id:met-c-880	rs114739858	1	A	G	A	G	0.00224601	3.28084e-07	TRUE	2.5157e-10	43.369	0.060216	-0.156518	0.023767	8.85931e-11	0.0690472	-0.00903129	0.0270877	0.738826	FALSE	FALSE	FALSE	2	TRUE	NA	NA	NA	NA	NA	NA	NA
Secondary analysis	5e-08	Dementia	met-c-880	Total cholesterol in large LDL || id:met-c-880	rs11587071	1	T	C	T	C	0.00245458	2.52891e-06	TRUE	8.45989e-12	53.0115	0.158514	-0.098547	0.013535	7.47997e-13	0.162158	0.0170894	0.0184618	0.354621	FALSE	FALSE	FALSE	2	TRUE	NA	NA	NA	NA	NA	NA	NA
Secondary analysis	5e-08	Dementia	met-c-880	Total cholesterol in large LDL || id:met-c-880	rs11591147	1	T	G	T	G	0.014044	2.6176e-06	TRUE	1.05252e-47	227.663	0.030715	-0.523828	0.034717	5.68984e-50	0.0359277	0.0349001	0.0370586	0.346319	FALSE	FALSE	FALSE	2	TRUE	NA	NA	NA	NA	NA	NA	NA
Secondary analysis	5e-08	Dementia	met-c-880	Total cholesterol in large LDL || id:met-c-880	rs116329419	4	A	C	A	C	0.00170593	8.11638e-07	TRUE	4.80887e-08	32.926	0.035615	0.195664	0.034099	1.6e-08	0.0479895	0.017056	0.0325245	0.599998	FALSE	FALSE	FALSE	2	TRUE	NA	NA	NA	NA	NA	NA	NA
Secondary analysis	5e-08	Dementia	met-c-880	Total cholesterol in large LDL || id:met-c-880	rs11668327	19	C	G	C	G	0.00481767	0.000361681	TRUE	6.59185e-13	104.304	0.129905	-0.158709	0.01554	8.39073e-24	0.127178	-0.233573	0.0210958	1.71475e-28	FALSE	TRUE	FALSE	2	TRUE	NA	NA	NA	NA	NA	NA	NA
Secondary analysis	5e-08	Dementia	met-c-880	Total cholesterol in large LDL || id:met-c-880	rs117261169	19	T	C	T	C	0.00264215	2.30648e-05	TRUE	3.02537e-10	51.0359	0.009758	-0.395617	0.055378	1.99022e-12	0.00675208	-0.245982	0.087991	0.00518132	FALSE	FALSE	FALSE	2	TRUE	NA	NA	NA	NA	NA	NA	NA
Secondary analysis	5e-08	Dementia	met-c-880	Total cholesterol in large LDL || id:met-c-880	rs11878174	19	C	T	C	T	0.00223816	8.74938e-05	TRUE	2.90762e-07	43.2194	0.568766	0.076694	0.011666	9.53016e-11	0.637016	0.0777744	0.0142838	5.18191e-08	FALSE	FALSE	FALSE	2	TRUE	NA	NA	NA	NA	NA	NA	NA
Secondary analysis	5e-08	Dementia	met-c-880	Total cholesterol in large LDL || id:met-c-880	rs12043403	1	C	T	C	T	0.00317537	8.38235e-06	TRUE	4.99008e-13	61.3778	0.112186	-0.140604	0.017947	1.20005e-14	0.136877	-0.0335647	0.0199165	0.0919348	FALSE	FALSE	FALSE	2	TRUE	NA	NA	NA	NA	NA	NA	NA
Secondary analysis	5e-08	Dementia	met-c-880	Total cholesterol in large LDL || id:met-c-880	rs138270540	4	C	A	C	A	0.00194357	8.6704e-06	TRUE	2.72327e-08	37.5159	0.02466	0.220317	0.03597	1.61998e-09	0.0329068	-0.0659534	0.0384796	0.0865326	FALSE	FALSE	FALSE	2	TRUE	NA	NA	NA	NA	NA	NA	NA
Secondary analysis	5e-08	Dementia	met-c-880	Total cholesterol in large LDL || id:met-c-880	rs142130958	19	A	G	A	G	0.00932163	4.37634e-06	TRUE	1.85218e-41	202.762	0.105488	-0.232815	0.01635	1.07004e-44	0.101895	-0.027467	0.0225564	0.223338	FALSE	FALSE	FALSE	2	TRUE	NA	NA	NA	NA	NA	NA	NA
Secondary analysis	5e-08	Dementia	met-c-880	Total cholesterol in large LDL || id:met-c-880	rs143473297	19	C	T	C	T	0.00243481	0.00138302	TRUE	0.113573	43.3721	0.036876	0.189393	0.028758	8.84097e-11	0.0394952	0.688507	0.031784	4.67735e-104	FALSE	FALSE	FALSE	2	TRUE	NA	NA	NA	NA	NA	NA	NA
Secondary analysis	5e-08	Dementia	met-c-880	Total cholesterol in large LDL || id:met-c-880	rs144064722	4	G	A	G	A	0.00241138	4.48343e-06	TRUE	2.16606e-10	46.5652	0.025283	0.232189	0.034026	1.82012e-11	0.0296994	0.0504263	0.0409134	0.217757	FALSE	FALSE	FALSE	2	TRUE	NA	NA	NA	NA	NA	NA	NA
Secondary analysis	5e-08	Dementia	met-c-880	Total cholesterol in large LDL || id:met-c-880	rs144900553	19	T	C	T	C	0.00149014	2.77762e-07	TRUE	5.89826e-08	32.1544	0.013104	-0.292546	0.051591	2.35001e-08	0.0138056	0.0185018	0.0603104	0.759014	FALSE	FALSE	FALSE	2	TRUE	NA	NA	NA	NA	NA	NA	NA
Secondary analysis	5e-08	Dementia	met-c-880	Total cholesterol in large LDL || id:met-c-880	rs146568567	1	A	G	A	G	0.00569353	1.07102e-05	TRUE	1.5869e-22	110.325	0.028147	-0.332071	0.031615	4.40048e-25	0.0350482	0.0706172	0.0370701	0.0567845	FALSE	FALSE	FALSE	2	TRUE	NA	NA	NA	NA	NA	NA	NA
Secondary analysis	5e-08	Dementia	met-c-880	Total cholesterol in large LDL || id:met-c-880	rs149844719	1	T	A	T	A	0.00244382	1.04175e-05	TRUE	4.6416e-11	52.7787	0.036284	-0.203279	0.027981	8.4004e-13	0.043299	0.063345	0.0337165	0.0602782	FALSE	TRUE	FALSE	2	TRUE	NA	NA	NA	NA	NA	NA	NA
Secondary analysis	5e-08	Dementia	met-c-880	Total cholesterol in large LDL || id:met-c-880	rs150985779	19	T	G	T	G	0.00291047	8.20706e-05	TRUE	1.30104e-09	56.228	0.021595	-0.284187	0.037899	1.53003e-13	0.0253523	-0.238593	0.045244	1.33869e-07	FALSE	FALSE	FALSE	2	TRUE	NA	NA	NA	NA	NA	NA	NA
Secondary analysis	5e-08	Dementia	met-c-880	Total cholesterol in large LDL || id:met-c-880	rs151330717	19	A	G	A	G	0.00167907	1.23435e-05	TRUE	4.17112e-07	32.4016	0.011756	-0.328539	0.057717	2.07e-08	0.00437291	-0.218088	0.106641	0.0408479	FALSE	FALSE	FALSE	2	TRUE	NA	NA	NA	NA	NA	NA	NA
Secondary analysis	5e-08	Dementia	met-c-880	Total cholesterol in large LDL || id:met-c-880	rs182695896	4	C	A	C	A	0.00276621	1.50839e-06	TRUE	3.87347e-12	53.4416	0.019221	0.29849	0.040831	6.05062e-13	0.0259469	0.0309144	0.0432433	0.474674	FALSE	FALSE	FALSE	2	TRUE	NA	NA	NA	NA	NA	NA	NA
Secondary analysis	5e-08	Dementia	met-c-880	Total cholesterol in large LDL || id:met-c-880	rs1848922	2	C	T	C	T	0.004354	2.1294e-06	TRUE	3.66071e-20	94.226	0.782837	0.117183	0.012072	1.18005e-21	0.782474	0.0141352	0.0166413	0.395657	FALSE	FALSE	FALSE	2	TRUE	NA	NA	NA	NA	NA	NA	NA
Secondary analysis	5e-08	Dementia	met-c-880	Total cholesterol in large LDL || id:met-c-880	rs185415345	1	A	G	A	G	0.00203668	1.01868e-06	TRUE	2.50755e-09	39.3188	0.046556	-0.171002	0.027271	6.60998e-10	0.0296854	-0.0240135	0.0408744	0.556872	FALSE	FALSE	FALSE	2	TRUE	NA	NA	NA	NA	NA	NA	NA
Secondary analysis	5e-08	Dementia	met-c-880	Total cholesterol in large LDL || id:met-c-880	rs185567543	4	T	A	T	A	0.00264887	1.20574e-07	TRUE	4.90322e-12	51.174	0.017852	0.298992	0.041796	1.85994e-12	0.0218155	0.00953549	0.0471771	0.839822	FALSE	TRUE	FALSE	2	TRUE	NA	NA	NA	NA	NA	NA	NA
Secondary analysis	5e-08	Dementia	met-c-880	Total cholesterol in large LDL || id:met-c-880	rs190934192	1	A	G	A	G	0.00516043	1.59617e-06	TRUE	1.35521e-21	99.9469	0.023981	-0.399134	0.039924	7.10068e-23	0.00507071	-0.0714019	0.0970923	0.462095	FALSE	FALSE	FALSE	2	TRUE	NA	NA	NA	NA	NA	NA	NA
Secondary analysis	5e-08	Dementia	met-c-880	Total cholesterol in large LDL || id:met-c-880	rs193084249	1	G	A	G	A	0.00171342	6.99535e-09	TRUE	2.39357e-08	33.0709	0.032129	0.179693	0.031247	1.47999e-08	0.0390555	-0.00174316	0.0358053	0.961171	FALSE	FALSE	FALSE	2	TRUE	NA	NA	NA	NA	NA	NA	NA
Secondary analysis	5e-08	Dementia	met-c-880	Total cholesterol in large LDL || id:met-c-880	rs2207132	20	A	G	A	G	0.00174158	9.7196e-06	TRUE	1.82218e-07	33.61	0.059698	0.14217	0.024523	1.13e-08	0.0649846	-0.0507964	0.0279912	0.0695665	FALSE	FALSE	FALSE	2	TRUE	NA	NA	NA	NA	NA	NA	NA
Secondary analysis	5e-08	Dementia	met-c-880	Total cholesterol in large LDL || id:met-c-880	rs2479410	1	A	G	A	G	0.00188136	7.15856e-08	TRUE	8.30953e-10	40.6084	0.272466	-0.075979	0.011923	3.48001e-10	0.253407	0.00244263	0.0156841	0.876238	FALSE	FALSE	FALSE	2	TRUE	NA	NA	NA	NA	NA	NA	NA
Secondary analysis	5e-08	Dementia	met-c-880	Total cholesterol in large LDL || id:met-c-880	rs261334	15	C	G	C	G	0.00160707	3.07585e-06	TRUE	4.7796e-08	34.6849	0.775261	-0.070284	0.011934	6.62995e-09	0.766684	0.016547	0.0162088	0.307317	FALSE	TRUE	FALSE	2	TRUE	NA	NA	NA	NA	NA	NA	NA
Secondary analysis	5e-08	Dementia	met-c-880	Total cholesterol in large LDL || id:met-c-880	rs2954022	8	A	C	A	C	0.00161586	9.28789e-07	TRUE	2.30519e-08	34.8749	0.484485	-0.057868	0.009799	6.03004e-09	0.466369	-0.00764357	0.0136255	0.574814	FALSE	FALSE	FALSE	2	TRUE	NA	NA	NA	NA	NA	NA	NA
Secondary analysis	5e-08	Dementia	met-c-880	Total cholesterol in large LDL || id:met-c-880	rs2965149	19	C	T	C	T	0.00194149	7.35725e-05	TRUE	4.31311e-07	41.9147	0.374473	-0.06838	0.010562	1.81999e-10	0.395467	-0.0693928	0.0138981	5.9458e-07	FALSE	FALSE	FALSE	2	TRUE	NA	NA	NA	NA	NA	NA	NA
Secondary analysis	5e-08	Dementia	met-c-880	Total cholesterol in large LDL || id:met-c-880	rs3005923	1	A	G	A	G	0.00451295	1.09763e-05	TRUE	5.82522e-18	87.3316	0.027565	-0.338023	0.036171	3.46019e-20	0.0259003	0.0838436	0.0434764	0.0537948	FALSE	FALSE	FALSE	2	TRUE	NA	NA	NA	NA	NA	NA	NA
Secondary analysis	5e-08	Dementia	met-c-880	Total cholesterol in large LDL || id:met-c-880	rs34042070	16	G	C	G	C	0.00147776	3.24364e-07	TRUE	6.93702e-08	31.8855	0.20157	0.068986	0.012217	2.67997e-08	0.1949	-0.00567926	0.0171313	0.740258	FALSE	TRUE	FALSE	2	TRUE	NA	NA	NA	NA	NA	NA	NA
Secondary analysis	5e-08	Dementia	met-c-880	Total cholesterol in large LDL || id:met-c-880	rs3741298	11	T	C	T	C	0.00158034	1.54011e-07	TRUE	2.08128e-08	34.1038	0.778179	-0.068881	0.011795	8.85992e-09	0.768453	-0.00369424	0.016172	0.819309	FALSE	FALSE	FALSE	2	TRUE	NA	NA	NA	NA	NA	NA	NA
Secondary analysis	5e-08	Dementia	met-c-880	Total cholesterol in large LDL || id:met-c-880	rs405509	19	G	T	G	T	0.00276734	0.00176685	TRUE	0.131526	59.799	0.544367	-0.077469	0.010018	2.61999e-14	0.554311	-0.33073	0.0135053	1.93197e-132	FALSE	FALSE	FALSE	2	TRUE	NA	NA	NA	NA	NA	NA	NA
Secondary analysis	5e-08	Dementia	met-c-880	Total cholesterol in large LDL || id:met-c-880	rs429358	19	C	T	C	T	0.0111755	0.00870098	TRUE	0.0738522	243.487	0.16999	0.208127	0.013338	2.5398e-53	0.181147	0.870727	0.0159667	1e-200	FALSE	FALSE	FALSE	2	TRUE	NA	NA	NA	NA	NA	NA	NA
Secondary analysis	5e-08	Dementia	met-c-880	Total cholesterol in large LDL || id:met-c-880	rs4426495	2	T	C	T	C	0.00187242	7.3756e-07	TRUE	1.537e-09	40.4207	0.385786	-0.06359	0.010002	3.81997e-10	0.386871	-0.00700651	0.0140158	0.617145	FALSE	FALSE	FALSE	2	TRUE	NA	NA	NA	NA	NA	NA	NA
Secondary analysis	5e-08	Dementia	met-c-880	Total cholesterol in large LDL || id:met-c-880	rs4609471	1	A	C	A	C	0.00940207	1.8209e-07	TRUE	4.5893e-39	182.85	0.040398	-0.401055	0.029659	1.77992e-40	0.22878	-0.00404445	0.0162829	0.803836	FALSE	FALSE	FALSE	2	TRUE	NA	NA	NA	NA	NA	NA	NA
Secondary analysis	5e-08	Dementia	met-c-880	Total cholesterol in large LDL || id:met-c-880	rs4803748	19	T	C	T	C	0.00259634	6.31473e-05	TRUE	8.93884e-10	56.0839	0.374812	-0.080064	0.010691	1.63983e-13	0.355956	-0.0659757	0.0142629	3.73345e-06	FALSE	FALSE	FALSE	2	TRUE	NA	NA	NA	NA	NA	NA	NA
Secondary analysis	5e-08	Dementia	met-c-880	Total cholesterol in large LDL || id:met-c-880	rs4804573	19	A	G	A	G	0.00148087	6.99926e-07	TRUE	8.29181e-08	31.9541	0.464503	-0.057342	0.010144	2.59998e-08	0.459809	0.00663413	0.013623	0.626273	FALSE	FALSE	FALSE	2	TRUE	NA	NA	NA	NA	NA	NA	NA
Secondary analysis	5e-08	Dementia	met-c-880	Total cholesterol in large LDL || id:met-c-880	rs4927205	1	G	A	G	A	0.00259514	1.08224e-05	TRUE	1.13043e-11	56.0655	0.161137	-0.100657	0.013443	1.65006e-13	0.18863	0.0337264	0.0176125	0.0555035	FALSE	FALSE	FALSE	2	TRUE	NA	NA	NA	NA	NA	NA	NA
Secondary analysis	5e-08	Dementia	met-c-880	Total cholesterol in large LDL || id:met-c-880	rs495828	9	T	G	T	G	0.00173838	7.73092e-07	TRUE	6.13762e-09	37.5274	0.220826	0.07198	0.01175	1.61002e-09	0.223275	-0.00837997	0.0163735	0.608791	FALSE	FALSE	FALSE	2	TRUE	NA	NA	NA	NA	NA	NA	NA
Secondary analysis	5e-08	Dementia	met-c-880	Total cholesterol in large LDL || id:met-c-880	rs58446550	19	A	C	A	C	0.00200302	5.20445e-05	TRUE	8.92645e-08	43.2438	0.35257	0.070087	0.010658	9.41022e-11	0.388758	0.0583418	0.013893	2.67683e-05	FALSE	FALSE	FALSE	2	TRUE	NA	NA	NA	NA	NA	NA	NA
Secondary analysis	5e-08	Dementia	met-c-880	Total cholesterol in large LDL || id:met-c-880	rs58996925	1	G	A	G	A	0.00148902	2.37371e-06	TRUE	1.32372e-07	32.1303	0.281487	-0.062386	0.011006	2.38002e-08	0.307824	0.0132898	0.014819	0.369821	FALSE	FALSE	FALSE	2	TRUE	NA	NA	NA	NA	NA	NA	NA
Secondary analysis	5e-08	Dementia	met-c-880	Total cholesterol in large LDL || id:met-c-880	rs60049679	19	C	G	C	G	0.00396564	0.000499972	TRUE	3.91836e-08	76.7182	0.129231	0.153193	0.01749	6.35038e-18	0.163404	0.235953	0.0181242	9.58076e-39	FALSE	TRUE	FALSE	2	TRUE	NA	NA	NA	NA	NA	NA	NA
Secondary analysis	5e-08	Dementia	met-c-880	Total cholesterol in large LDL || id:met-c-880	rs61770425	1	G	A	G	A	0.00219032	1.07447e-06	TRUE	7.12176e-11	47.2919	0.212508	-0.083245	0.012105	1.26009e-11	0.217884	0.00996326	0.0165127	0.546263	FALSE	FALSE	FALSE	2	TRUE	NA	NA	NA	NA	NA	NA	NA
Secondary analysis	5e-08	Dementia	met-c-880	Total cholesterol in large LDL || id:met-c-880	rs62117161	19	G	A	G	A	0.0055074	0.000110753	TRUE	1.04571e-19	119.325	0.068293	-0.217478	0.019909	5.38022e-27	0.0723863	-0.162906	0.0265919	9.00347e-10	FALSE	FALSE	FALSE	2	TRUE	NA	NA	NA	NA	NA	NA	NA
Secondary analysis	5e-08	Dementia	met-c-880	Total cholesterol in large LDL || id:met-c-880	rs62120794	2	T	C	T	C	0.00294429	1.24468e-06	TRUE	2.48729e-13	59.2132	0.047258	-0.185142	0.02406	3.50994e-14	0.0472297	-0.0210692	0.0324439	0.516079	FALSE	FALSE	FALSE	2	TRUE	NA	NA	NA	NA	NA	NA	NA
Secondary analysis	5e-08	Dementia	met-c-880	Total cholesterol in large LDL || id:met-c-880	rs629301	1	T	G	T	G	0.00531007	5.09978e-06	TRUE	7.55396e-24	115.043	0.779776	0.127798	0.011915	4.36014e-26	0.78551	-0.0218067	0.0165893	0.188677	FALSE	FALSE	FALSE	2	TRUE	NA	NA	NA	NA	NA	NA	NA
Secondary analysis	5e-08	Dementia	met-c-880	Total cholesterol in large LDL || id:met-c-880	rs6511721	19	A	G	A	G	0.00323617	1.90016e-05	TRUE	7.13233e-14	69.9626	0.493684	-0.090653	0.010838	1.75995e-16	0.51307	-0.0345735	0.0136257	0.0111686	FALSE	FALSE	FALSE	2	TRUE	NA	NA	NA	NA	NA	NA	NA
Secondary analysis	5e-08	Dementia	met-c-880	Total cholesterol in large LDL || id:met-c-880	rs6756629	2	A	G	A	G	0.00279121	1.80324e-09	TRUE	5.43565e-14	60.3188	0.078231	-0.141273	0.01819	2.03002e-14	0.082534	0.000612295	0.0247713	0.98028	FALSE	FALSE	FALSE	2	TRUE	NA	NA	NA	NA	NA	NA	NA
Secondary analysis	5e-08	Dementia	met-c-880	Total cholesterol in large LDL || id:met-c-880	rs6859	19	G	A	G	A	0.00299824	0.000386704	TRUE	5.6643e-07	64.8064	0.538847	-0.079311	0.009852	2.22024e-15	0.514904	-0.155386	0.0135723	2.38561e-30	FALSE	FALSE	FALSE	2	TRUE	NA	NA	NA	NA	NA	NA	NA
Secondary analysis	5e-08	Dementia	met-c-880	Total cholesterol in large LDL || id:met-c-880	rs72664201	1	C	T	C	T	0.00250773	1.19828e-05	TRUE	3.12693e-11	54.1648	0.049453	-0.176382	0.023966	4.24033e-13	0.0489453	0.0642294	0.0318762	0.0439086	FALSE	FALSE	FALSE	2	TRUE	NA	NA	NA	NA	NA	NA	NA
Secondary analysis	5e-08	Dementia	met-c-880	Total cholesterol in large LDL || id:met-c-880	rs726815	1	T	C	T	C	0.0021827	1.65802e-10	TRUE	2.88596e-11	47.129	0.873354	0.101088	0.014725	1.36994e-11	0.861116	-0.000147761	0.0197142	0.99402	FALSE	FALSE	FALSE	2	TRUE	NA	NA	NA	NA	NA	NA	NA
Secondary analysis	5e-08	Dementia	met-c-880	Total cholesterol in large LDL || id:met-c-880	rs73048351	19	A	C	A	C	0.00218604	1.18469e-05	TRUE	4.83969e-09	42.2107	0.008847	-0.418717	0.064448	1.57e-10	0.0086568	-0.149204	0.0744716	0.0451243	FALSE	FALSE	FALSE	2	TRUE	NA	NA	NA	NA	NA	NA	NA
Secondary analysis	5e-08	Dementia	met-c-880	Total cholesterol in large LDL || id:met-c-880	rs73066442	7	G	A	G	A	0.00189813	4.3246e-07	TRUE	9.89075e-10	40.975	0.245776	0.073287	0.011449	2.90001e-10	0.246607	-0.00604181	0.0157837	0.701879	FALSE	FALSE	FALSE	2	TRUE	NA	NA	NA	NA	NA	NA	NA
Secondary analysis	5e-08	Dementia	met-c-880	Total cholesterol in large LDL || id:met-c-880	rs7412	19	T	C	T	C	0.0278173	0.000439923	TRUE	8.01256e-84	522.42	0.056113	-0.57267	0.025055	2.63027e-112	0.0534335	-0.388945	0.0318507	2.69836e-34	FALSE	FALSE	FALSE	2	TRUE	NA	NA	NA	NA	NA	NA	NA
Secondary analysis	5e-08	Dementia	met-c-880	Total cholesterol in large LDL || id:met-c-880	rs7589105	2	C	T	C	T	0.0014462	5.74278e-06	TRUE	3.8893e-07	31.2079	0.320321	-0.058836	0.010532	3.76002e-08	0.336376	-0.0201194	0.0144234	0.163041	FALSE	FALSE	FALSE	2	TRUE	NA	NA	NA	NA	NA	NA	NA
Secondary analysis	5e-08	Dementia	met-c-880	Total cholesterol in large LDL || id:met-c-880	rs7604788	2	T	C	T	C	0.00320191	1.95885e-06	TRUE	3.75969e-15	69.2036	0.057164	-0.182699	0.021962	2.54976e-16	0.0607192	-0.0232792	0.0285747	0.415256	FALSE	FALSE	FALSE	2	TRUE	NA	NA	NA	NA	NA	NA	NA
Secondary analysis	5e-08	Dementia	met-c-880	Total cholesterol in large LDL || id:met-c-880	rs76670936	19	A	G	A	G	0.00279694	0.000121978	TRUE	2.48528e-09	60.4375	0.089949	-0.143713	0.018486	1.90985e-14	0.120019	0.132552	0.0206174	1.28336e-10	FALSE	FALSE	FALSE	2	TRUE	NA	NA	NA	NA	NA	NA	NA
Secondary analysis	5e-08	Dementia	met-c-880	Total cholesterol in large LDL || id:met-c-880	rs77021821	4	T	C	T	C	0.00187008	3.22214e-08	TRUE	5.94647e-09	36.1002	0.018321	0.241974	0.040273	3.27997e-09	0.0257928	-0.0045621	0.0436624	0.916784	FALSE	FALSE	FALSE	2	TRUE	NA	NA	NA	NA	NA	NA	NA
Secondary analysis	5e-08	Dementia	met-c-880	Total cholesterol in large LDL || id:met-c-880	rs79225634	5	T	C	T	C	0.00315076	9.38025e-07	TRUE	3.85931e-15	68.0976	0.336995	0.086342	0.010463	4.41977e-16	0.357863	0.00799606	0.0141835	0.572919	FALSE	FALSE	FALSE	2	TRUE	NA	NA	NA	NA	NA	NA	NA
Secondary analysis	5e-08	Dementia	met-c-880	Total cholesterol in large LDL || id:met-c-880	rs79890446	19	T	A	T	A	0.00291074	0.000138101	TRUE	1.16678e-08	56.242	0.032014	-0.247535	0.033007	1.51985e-13	0.0379792	-0.254889	0.0372595	7.86865e-12	FALSE	TRUE	FALSE	2	TRUE	NA	NA	NA	NA	NA	NA	NA
Secondary analysis	5e-08	Dementia	met-c-880	Total cholesterol in large LDL || id:met-c-880	rs934197	2	A	G	A	G	0.00496619	1.90051e-06	TRUE	6.87272e-23	107.521	0.287215	0.113771	0.010972	1.7398e-24	0.280803	0.0121235	0.015108	0.42229	FALSE	FALSE	FALSE	2	TRUE	NA	NA	NA	NA	NA	NA	NA
Secondary analysis	5e-08	Dementia	met-c-880	Total cholesterol in large LDL || id:met-c-880	rs9749236	19	C	A	C	A	0.00180736	3.4984e-05	TRUE	9.59457e-07	34.2174	0.006171	-0.441256	0.075434	8.37992e-09	0.00423015	-0.402846	0.117007	0.000575466	FALSE	FALSE	FALSE	2	TRUE	NA	NA	NA	NA	NA	NA	NA
Secondary analysis	5e-08	Dementia	met-c-880	Total cholesterol in large LDL || id:met-c-880	rs9797861	19	T	C	T	C	0.00178861	1.81275e-05	TRUE	6.06824e-08	38.6047	0.801833	0.078368	0.012613	9.42996e-10	0.824513	0.0441008	0.0177946	0.0131999	FALSE	FALSE	FALSE	2	TRUE	NA	NA	NA	NA	NA	NA	NA
Secondary analysis	5e-08	Dementia	met-c-881	Cholesterol esters in large VLDL || id:met-c-881	rs10449300	1	G	A	G	A	0.00176643	6.32836e-07	TRUE	2.53761e-08	34.0958	0.3354	-0.064949	0.011123	9.40005e-09	0.334373	0.00670992	0.0144906	0.643327	FALSE	FALSE	FALSE	2	TRUE	NA	NA	NA	NA	NA	NA	NA
Secondary analysis	5e-08	Dementia	met-c-881	Cholesterol esters in large VLDL || id:met-c-881	rs113105517	1	G	A	G	A	0.00416909	3.75092e-06	TRUE	2.49551e-17	80.6537	0.060054	-0.205641	0.022898	1.03992e-18	0.0709579	0.030109	0.026708	0.259598	FALSE	FALSE	FALSE	2	TRUE	NA	NA	NA	NA	NA	NA	NA
Secondary analysis	5e-08	Dementia	met-c-881	Cholesterol esters in large VLDL || id:met-c-881	rs113445611	1	T	C	T	C	0.00288305	4.56603e-07	TRUE	7.77038e-13	55.7054	0.063073	-0.160169	0.02146	2.1702e-13	0.0741784	0.0103048	0.026199	0.694079	FALSE	FALSE	FALSE	2	TRUE	NA	NA	NA	NA	NA	NA	NA
Secondary analysis	5e-08	Dementia	met-c-881	Cholesterol esters in large VLDL || id:met-c-881	rs114664261	2	T	A	T	A	0.00170049	6.86755e-06	TRUE	1.81711e-07	32.8209	0.020009	0.266167	0.04646	1.76999e-08	0.0157308	-0.0829906	0.0544053	0.127156	FALSE	TRUE	FALSE	2	TRUE	NA	NA	NA	NA	NA	NA	NA
Secondary analysis	5e-08	Dementia	met-c-881	Cholesterol esters in large VLDL || id:met-c-881	rs114739858	1	A	G	A	G	0.00220508	3.28084e-07	TRUE	3.67333e-10	42.5769	0.060216	-0.155082	0.023767	1.40001e-10	0.0690472	-0.00903129	0.0270877	0.738826	FALSE	FALSE	FALSE	2	TRUE	NA	NA	NA	NA	NA	NA	NA
Secondary analysis	5e-08	Dementia	met-c-881	Cholesterol esters in large VLDL || id:met-c-881	rs11587071	1	T	C	T	C	0.00270382	2.52891e-06	TRUE	9.63071e-12	52.2304	0.159558	-0.102299	0.014155	1.18987e-12	0.162158	0.0170894	0.0184618	0.354621	FALSE	FALSE	FALSE	2	TRUE	NA	NA	NA	NA	NA	NA	NA
Secondary analysis	5e-08	Dementia	met-c-881	Cholesterol esters in large VLDL || id:met-c-881	rs11591147	1	T	G	T	G	0.0137491	2.6176e-06	TRUE	1.0215e-46	222.815	0.030715	-0.51831	0.034723	8.60003e-49	0.0359277	0.0349001	0.0370586	0.346319	FALSE	FALSE	FALSE	2	TRUE	NA	NA	NA	NA	NA	NA	NA
Secondary analysis	5e-08	Dementia	met-c-881	Cholesterol esters in large VLDL || id:met-c-881	rs116329419	4	A	C	A	C	0.00166577	8.11638e-07	TRUE	6.96376e-08	32.1497	0.035615	0.193321	0.034095	2.47999e-08	0.0479895	0.017056	0.0325245	0.599998	FALSE	FALSE	FALSE	2	TRUE	NA	NA	NA	NA	NA	NA	NA
Secondary analysis	5e-08	Dementia	met-c-881	Cholesterol esters in large VLDL || id:met-c-881	rs117261169	19	T	C	T	C	0.0024087	2.30648e-05	TRUE	2.19062e-09	46.5156	0.009758	-0.377725	0.055383	2.01002e-11	0.00675208	-0.245982	0.087991	0.00518132	FALSE	FALSE	FALSE	2	TRUE	NA	NA	NA	NA	NA	NA	NA
Secondary analysis	5e-08	Dementia	met-c-881	Cholesterol esters in large VLDL || id:met-c-881	rs11878174	19	C	T	C	T	0.00215946	8.74938e-05	TRUE	5.28207e-07	41.6963	0.568766	0.075324	0.011665	2.17e-10	0.637016	0.0777744	0.0142838	5.18191e-08	FALSE	FALSE	FALSE	2	TRUE	NA	NA	NA	NA	NA	NA	NA
Secondary analysis	5e-08	Dementia	met-c-881	Cholesterol esters in large VLDL || id:met-c-881	rs12043403	1	C	T	C	T	0.0031371	8.38235e-06	TRUE	6.99966e-13	60.6359	0.112186	-0.139736	0.017945	1.91999e-14	0.136877	-0.0335647	0.0199165	0.0919348	FALSE	FALSE	FALSE	2	TRUE	NA	NA	NA	NA	NA	NA	NA
Secondary analysis	5e-08	Dementia	met-c-881	Cholesterol esters in large VLDL || id:met-c-881	rs138270540	4	C	A	C	A	0.00186258	8.6704e-06	TRUE	5.54815e-08	35.9496	0.02466	0.215651	0.035967	3.73999e-09	0.0329068	-0.0659534	0.0384796	0.0865326	FALSE	FALSE	FALSE	2	TRUE	NA	NA	NA	NA	NA	NA	NA
Secondary analysis	5e-08	Dementia	met-c-881	Cholesterol esters in large VLDL || id:met-c-881	rs142130958	19	A	G	A	G	0.00971229	4.37634e-06	TRUE	5.02719e-39	188.991	0.101869	-0.236648	0.017214	1.18987e-41	0.101895	-0.027467	0.0225564	0.223338	FALSE	FALSE	FALSE	2	TRUE	NA	NA	NA	NA	NA	NA	NA
Secondary analysis	5e-08	Dementia	met-c-881	Cholesterol esters in large VLDL || id:met-c-881	rs143473297	19	C	T	C	T	0.00234742	0.00138302	TRUE	0.142664	41.8117	0.036876	0.185942	0.028756	2.04998e-10	0.0394952	0.688507	0.031784	4.67735e-104	FALSE	FALSE	FALSE	2	TRUE	NA	NA	NA	NA	NA	NA	NA
Secondary analysis	5e-08	Dementia	met-c-881	Cholesterol esters in large VLDL || id:met-c-881	rs144064722	4	G	A	G	A	0.00238432	4.48343e-06	TRUE	2.76011e-10	46.0414	0.025283	0.230859	0.034023	2.52988e-11	0.0296994	0.0504263	0.0409134	0.217757	FALSE	FALSE	FALSE	2	TRUE	NA	NA	NA	NA	NA	NA	NA
Secondary analysis	5e-08	Dementia	met-c-881	Cholesterol esters in large VLDL || id:met-c-881	rs144900553	19	T	C	T	C	0.00185814	2.77762e-07	TRUE	8.79361e-09	35.8675	0.012814	-0.318624	0.053202	3.89996e-09	0.0138056	0.0185018	0.0603104	0.759014	FALSE	FALSE	FALSE	2	TRUE	NA	NA	NA	NA	NA	NA	NA
Secondary analysis	5e-08	Dementia	met-c-881	Cholesterol esters in large VLDL || id:met-c-881	rs146568567	1	A	G	A	G	0.0056491	1.07102e-05	TRUE	2.35411e-22	109.46	0.028147	-0.330734	0.031612	8.0094e-25	0.0350482	0.0706172	0.0370701	0.0567845	FALSE	FALSE	FALSE	2	TRUE	NA	NA	NA	NA	NA	NA	NA
Secondary analysis	5e-08	Dementia	met-c-881	Cholesterol esters in large VLDL || id:met-c-881	rs149844719	1	T	A	T	A	0.00267528	1.04175e-05	TRUE	5.61674e-11	51.6774	0.039229	-0.202477	0.028166	1.57e-12	0.043299	0.063345	0.0337165	0.0602782	FALSE	TRUE	FALSE	2	TRUE	NA	NA	NA	NA	NA	NA	NA
Secondary analysis	5e-08	Dementia	met-c-881	Cholesterol esters in large VLDL || id:met-c-881	rs150985779	19	T	G	T	G	0.00275134	8.20706e-05	TRUE	4.49705e-09	53.1453	0.021595	-0.276294	0.0379	7.62079e-13	0.0253523	-0.238593	0.045244	1.33869e-07	FALSE	FALSE	FALSE	2	TRUE	NA	NA	NA	NA	NA	NA	NA
Secondary analysis	5e-08	Dementia	met-c-881	Cholesterol esters in large VLDL || id:met-c-881	rs182695896	4	C	A	C	A	0.00265467	1.50839e-06	TRUE	1.07051e-11	51.2809	0.019221	0.292365	0.040827	1.90985e-12	0.0259469	0.0309144	0.0432433	0.474674	FALSE	FALSE	FALSE	2	TRUE	NA	NA	NA	NA	NA	NA	NA
Secondary analysis	5e-08	Dementia	met-c-881	Cholesterol esters in large VLDL || id:met-c-881	rs1848922	2	C	T	C	T	0.0043688	2.1294e-06	TRUE	2.323e-18	84.5475	0.782782	0.115544	0.012566	1.54989e-19	0.782474	0.0141352	0.0166413	0.395657	FALSE	FALSE	FALSE	2	TRUE	NA	NA	NA	NA	NA	NA	NA
Secondary analysis	5e-08	Dementia	met-c-881	Cholesterol esters in large VLDL || id:met-c-881	rs185415345	1	A	G	A	G	0.0020896	1.01868e-06	TRUE	1.54323e-09	40.3426	0.046556	-0.173195	0.027268	4.24004e-10	0.0296854	-0.0240135	0.0408744	0.556872	FALSE	FALSE	FALSE	2	TRUE	NA	NA	NA	NA	NA	NA	NA
Secondary analysis	5e-08	Dementia	met-c-881	Cholesterol esters in large VLDL || id:met-c-881	rs185567543	4	T	A	T	A	0.00251817	1.20574e-07	TRUE	1.64738e-11	48.6425	0.017852	0.291475	0.041792	7.00971e-12	0.0218155	0.00953549	0.0471771	0.839822	FALSE	TRUE	FALSE	2	TRUE	NA	NA	NA	NA	NA	NA	NA
Secondary analysis	5e-08	Dementia	met-c-881	Cholesterol esters in large VLDL || id:met-c-881	rs190934192	1	A	G	A	G	0.00510544	1.59617e-06	TRUE	2.23689e-21	98.8765	0.023981	-0.396971	0.039922	1.39991e-22	0.00507071	-0.0714019	0.0970923	0.462095	FALSE	FALSE	FALSE	2	TRUE	NA	NA	NA	NA	NA	NA	NA
Secondary analysis	5e-08	Dementia	met-c-881	Cholesterol esters in large VLDL || id:met-c-881	rs193084249	1	G	A	G	A	0.00177472	6.99535e-09	TRUE	1.34614e-08	34.256	0.032129	0.182861	0.031243	8.68001e-09	0.0390555	-0.00174316	0.0358053	0.961171	FALSE	FALSE	FALSE	2	TRUE	NA	NA	NA	NA	NA	NA	NA
Secondary analysis	5e-08	Dementia	met-c-881	Cholesterol esters in large VLDL || id:met-c-881	rs207122	1	C	T	C	T	0.00242542	1.32132e-06	TRUE	8.05583e-11	46.8443	0.912417	0.124436	0.018181	1.69981e-11	0.915454	0.0162872	0.024342	0.503433	FALSE	FALSE	FALSE	2	TRUE	NA	NA	NA	NA	NA	NA	NA
Secondary analysis	5e-08	Dementia	met-c-881	Cholesterol esters in large VLDL || id:met-c-881	rs2207132	20	A	G	A	G	0.00176566	9.7196e-06	TRUE	1.47609e-07	34.0757	0.059698	0.143134	0.02452	9.49992e-09	0.0649846	-0.0507964	0.0279912	0.0695665	FALSE	FALSE	FALSE	2	TRUE	NA	NA	NA	NA	NA	NA	NA
Secondary analysis	5e-08	Dementia	met-c-881	Cholesterol esters in large VLDL || id:met-c-881	rs2479410	1	A	G	A	G	0.00230682	7.15856e-08	TRUE	1.0944e-10	44.5436	0.274668	-0.081731	0.012246	5.31007e-11	0.253407	0.00244263	0.0156841	0.876238	FALSE	FALSE	FALSE	2	TRUE	NA	NA	NA	NA	NA	NA	NA
Secondary analysis	5e-08	Dementia	met-c-881	Cholesterol esters in large VLDL || id:met-c-881	rs2927472	19	C	T	C	T	0.00386484	7.51884e-05	TRUE	4.72322e-13	74.7373	0.90506	0.158395	0.018322	1.9002e-17	0.922973	0.131585	0.0260693	4.4759e-07	FALSE	FALSE	FALSE	2	TRUE	NA	NA	NA	NA	NA	NA	NA
Secondary analysis	5e-08	Dementia	met-c-881	Cholesterol esters in large VLDL || id:met-c-881	rs2965149	19	C	T	C	T	0.00226772	7.35725e-05	TRUE	1.31726e-07	43.7937	0.367603	-0.073443	0.011098	7.68069e-11	0.395467	-0.0693928	0.0138981	5.9458e-07	FALSE	FALSE	FALSE	2	TRUE	NA	NA	NA	NA	NA	NA	NA
Secondary analysis	5e-08	Dementia	met-c-881	Cholesterol esters in large VLDL || id:met-c-881	rs2980860	8	G	A	G	A	0.00207469	9.02937e-07	TRUE	1.68285e-09	40.0561	0.48076	-0.0651	0.010286	4.88e-10	0.466274	-0.00753711	0.0136267	0.580186	FALSE	FALSE	FALSE	2	TRUE	NA	NA	NA	NA	NA	NA	NA
Secondary analysis	5e-08	Dementia	met-c-881	Cholesterol esters in large VLDL || id:met-c-881	rs3005923	1	A	G	A	G	0.004424	1.09763e-05	TRUE	1.2776e-17	85.6027	0.027565	-0.334651	0.03617	9.24911e-20	0.0259003	0.0838436	0.0434764	0.0537948	FALSE	FALSE	FALSE	2	TRUE	NA	NA	NA	NA	NA	NA	NA
Secondary analysis	5e-08	Dementia	met-c-881	Cholesterol esters in large VLDL || id:met-c-881	rs34042070	16	G	C	G	C	0.00171518	3.24364e-07	TRUE	3.43202e-08	33.1014	0.19909	0.074023	0.012866	1.54e-08	0.1949	-0.00567926	0.0171313	0.740258	FALSE	TRUE	FALSE	2	TRUE	NA	NA	NA	NA	NA	NA	NA
Secondary analysis	5e-08	Dementia	met-c-881	Cholesterol esters in large VLDL || id:met-c-881	rs3741298	11	T	C	T	C	0.00189328	1.54011e-07	TRUE	5.6931e-09	36.5469	0.771465	-0.07376	0.012201	2.78003e-09	0.768453	-0.00369424	0.016172	0.819309	FALSE	FALSE	FALSE	2	TRUE	NA	NA	NA	NA	NA	NA	NA
Secondary analysis	5e-08	Dementia	met-c-881	Cholesterol esters in large VLDL || id:met-c-881	rs405509	19	G	T	G	T	0.00313829	0.00176685	TRUE	0.0583404	60.6653	0.545907	-0.080762	0.010369	1.89017e-14	0.554311	-0.33073	0.0135053	1.93197e-132	FALSE	FALSE	FALSE	2	TRUE	NA	NA	NA	NA	NA	NA	NA
Secondary analysis	5e-08	Dementia	met-c-881	Cholesterol esters in large VLDL || id:met-c-881	rs429358	19	C	T	C	T	0.0125225	0.00870098	TRUE	0.0110414	244.306	0.168024	0.215354	0.013778	2.48028e-53	0.181147	0.870727	0.0159667	1e-200	FALSE	FALSE	FALSE	2	TRUE	NA	NA	NA	NA	NA	NA	NA
Secondary analysis	5e-08	Dementia	met-c-881	Cholesterol esters in large VLDL || id:met-c-881	rs449647	19	T	A	T	A	0.00492716	0.000373877	TRUE	5.89769e-12	95.4066	0.123783	-0.16814	0.017214	7.64012e-22	0.13535	-0.233685	0.0207587	2.13452e-29	FALSE	TRUE	FALSE	2	TRUE	NA	NA	NA	NA	NA	NA	NA
Secondary analysis	5e-08	Dementia	met-c-881	Cholesterol esters in large VLDL || id:met-c-881	rs4609471	1	A	C	A	C	0.00913512	1.8209e-07	TRUE	5.40823e-38	177.611	0.040398	-0.395294	0.029661	3.01995e-39	0.22878	-0.00404445	0.0162829	0.803836	FALSE	FALSE	FALSE	2	TRUE	NA	NA	NA	NA	NA	NA	NA
Secondary analysis	5e-08	Dementia	met-c-881	Cholesterol esters in large VLDL || id:met-c-881	rs4803748	19	T	C	T	C	0.00249988	6.31473e-05	TRUE	1.32179e-08	48.2835	0.372397	-0.076831	0.011057	8.39073e-12	0.355956	-0.0659757	0.0142629	3.73345e-06	FALSE	FALSE	FALSE	2	TRUE	NA	NA	NA	NA	NA	NA	NA
Secondary analysis	5e-08	Dementia	met-c-881	Cholesterol esters in large VLDL || id:met-c-881	rs4927205	1	G	A	G	A	0.0028281	1.08224e-05	TRUE	1.55042e-11	54.6492	0.173613	-0.100893	0.013648	3.63999e-13	0.18863	0.0337264	0.0176125	0.0555035	FALSE	FALSE	FALSE	2	TRUE	NA	NA	NA	NA	NA	NA	NA
Secondary analysis	5e-08	Dementia	met-c-881	Cholesterol esters in large VLDL || id:met-c-881	rs58826447	19	A	T	A	T	0.00202436	5.20445e-05	TRUE	3.31317e-07	39.0804	0.358085	0.067853	0.010854	7.91006e-10	0.388758	0.0583418	0.013893	2.67683e-05	FALSE	TRUE	FALSE	2	TRUE	NA	NA	NA	NA	NA	NA	NA
Secondary analysis	5e-08	Dementia	met-c-881	Cholesterol esters in large VLDL || id:met-c-881	rs60049679	19	C	G	C	G	0.00384871	0.000499972	TRUE	7.97487e-08	74.4472	0.129231	0.1509	0.017489	2.18022e-17	0.163404	0.235953	0.0181242	9.58076e-39	FALSE	TRUE	FALSE	2	TRUE	NA	NA	NA	NA	NA	NA	NA
Secondary analysis	5e-08	Dementia	met-c-881	Cholesterol esters in large VLDL || id:met-c-881	rs61770425	1	G	A	G	A	0.00267012	1.07447e-06	TRUE	7.77356e-12	51.5776	0.221801	-0.089736	0.012495	1.65006e-12	0.217884	0.00996326	0.0165127	0.546263	FALSE	FALSE	FALSE	2	TRUE	NA	NA	NA	NA	NA	NA	NA
Secondary analysis	5e-08	Dementia	met-c-881	Cholesterol esters in large VLDL || id:met-c-881	rs62117161	19	G	A	G	A	0.00520744	0.000110753	TRUE	7.47019e-17	100.862	0.069347	-0.205691	0.020481	5.31986e-23	0.0723863	-0.162906	0.0265919	9.00347e-10	FALSE	FALSE	FALSE	2	TRUE	NA	NA	NA	NA	NA	NA	NA
Secondary analysis	5e-08	Dementia	met-c-881	Cholesterol esters in large VLDL || id:met-c-881	rs62120794	2	T	C	T	C	0.00303565	1.24468e-06	TRUE	2.18805e-12	54.1168	0.050697	-0.179239	0.024365	4.73042e-13	0.0472297	-0.0210692	0.0324439	0.516079	FALSE	FALSE	FALSE	2	TRUE	NA	NA	NA	NA	NA	NA	NA
Secondary analysis	5e-08	Dementia	met-c-881	Cholesterol esters in large VLDL || id:met-c-881	rs629301	1	T	G	T	G	0.0061032	5.09978e-06	TRUE	1.00773e-24	118.337	0.783555	0.134858	0.012397	1.05003e-26	0.78551	-0.0218067	0.0165893	0.188677	FALSE	FALSE	FALSE	2	TRUE	NA	NA	NA	NA	NA	NA	NA
Secondary analysis	5e-08	Dementia	met-c-881	Cholesterol esters in large VLDL || id:met-c-881	rs635634	9	T	C	T	C	0.00173761	4.33443e-07	TRUE	2.97976e-08	33.5385	0.20054	0.074238	0.012819	1.24e-08	0.201594	-0.00652276	0.0170208	0.701555	FALSE	FALSE	FALSE	2	TRUE	NA	NA	NA	NA	NA	NA	NA
Secondary analysis	5e-08	Dementia	met-c-881	Cholesterol esters in large VLDL || id:met-c-881	rs6511721	19	A	G	A	G	0.00304889	1.90016e-05	TRUE	6.21131e-12	58.9318	0.48906	-0.085127	0.011089	4.42996e-14	0.51307	-0.0345735	0.0136257	0.0111686	FALSE	FALSE	FALSE	2	TRUE	NA	NA	NA	NA	NA	NA	NA
Secondary analysis	5e-08	Dementia	met-c-881	Cholesterol esters in large VLDL || id:met-c-881	rs6662286	1	C	T	C	T	0.00510634	2.16438e-06	TRUE	2.90297e-21	98.894	0.891842	0.165169	0.016609	1.38995e-22	0.885973	0.0183799	0.021463	0.391803	FALSE	FALSE	FALSE	2	TRUE	NA	NA	NA	NA	NA	NA	NA
Secondary analysis	5e-08	Dementia	met-c-881	Cholesterol esters in large VLDL || id:met-c-881	rs6732011	2	T	G	T	G	0.00240336	6.86744e-07	TRUE	7.39227e-11	46.417	0.384873	-0.071557	0.010503	2.09991e-11	0.387086	-0.00675997	0.014014	0.629541	FALSE	FALSE	FALSE	2	TRUE	NA	NA	NA	NA	NA	NA	NA
Secondary analysis	5e-08	Dementia	met-c-881	Cholesterol esters in large VLDL || id:met-c-881	rs6756629	2	A	G	A	G	0.00261475	1.80324e-09	TRUE	5.02072e-12	50.521	0.081568	-0.13357	0.018792	2.77971e-12	0.082534	0.000612295	0.0247713	0.98028	FALSE	FALSE	FALSE	2	TRUE	NA	NA	NA	NA	NA	NA	NA
Secondary analysis	5e-08	Dementia	met-c-881	Cholesterol esters in large VLDL || id:met-c-881	rs6859	19	G	A	G	A	0.00303875	0.000386704	TRUE	1.6237e-06	58.7383	0.535095	-0.079331	0.010351	4.85959e-14	0.514904	-0.155386	0.0135723	2.38561e-30	FALSE	FALSE	FALSE	2	TRUE	NA	NA	NA	NA	NA	NA	NA
Secondary analysis	5e-08	Dementia	met-c-881	Cholesterol esters in large VLDL || id:met-c-881	rs72664201	1	C	T	C	T	0.00293972	1.19828e-05	TRUE	6.87997e-12	56.8037	0.04972	-0.184102	0.024427	1.26009e-13	0.0489453	0.0642294	0.0318762	0.0439086	FALSE	FALSE	FALSE	2	TRUE	NA	NA	NA	NA	NA	NA	NA
Secondary analysis	5e-08	Dementia	met-c-881	Cholesterol esters in large VLDL || id:met-c-881	rs73048351	19	A	C	A	C	0.0021219	1.18469e-05	TRUE	8.45638e-09	40.9697	0.008847	-0.412535	0.064451	3.11e-10	0.0086568	-0.149204	0.0744716	0.0451243	FALSE	FALSE	FALSE	2	TRUE	NA	NA	NA	NA	NA	NA	NA
Secondary analysis	5e-08	Dementia	met-c-881	Cholesterol esters in large VLDL || id:met-c-881	rs73066442	7	G	A	G	A	0.0017378	4.3246e-07	TRUE	2.97521e-08	33.5404	0.249027	0.069161	0.011942	1.24e-08	0.246607	-0.00604181	0.0157837	0.701879	FALSE	FALSE	FALSE	2	TRUE	NA	NA	NA	NA	NA	NA	NA
Secondary analysis	5e-08	Dementia	met-c-881	Cholesterol esters in large VLDL || id:met-c-881	rs7412	19	T	C	T	C	0.0298707	0.000439923	TRUE	2.78527e-80	492	0.055504	-0.571074	0.025746	1.5417e-105	0.0534335	-0.388945	0.0318507	2.69836e-34	FALSE	FALSE	FALSE	2	TRUE	NA	NA	NA	NA	NA	NA	NA
Secondary analysis	5e-08	Dementia	met-c-881	Cholesterol esters in large VLDL || id:met-c-881	rs7550485	1	A	G	A	G	0.00160314	5.65414e-06	TRUE	3.62242e-07	30.9373	0.112988	-0.090952	0.016352	4.53002e-08	0.129492	0.0279537	0.0201962	0.166325	FALSE	FALSE	FALSE	2	TRUE	NA	NA	NA	NA	NA	NA	NA
Secondary analysis	5e-08	Dementia	met-c-881	Cholesterol esters in large VLDL || id:met-c-881	rs7604788	2	T	C	T	C	0.00365394	1.95885e-06	TRUE	1.43925e-15	70.6512	0.061743	-0.185802	0.022105	1.39991e-16	0.0607192	-0.0232792	0.0285747	0.415256	FALSE	FALSE	FALSE	2	TRUE	NA	NA	NA	NA	NA	NA	NA
Secondary analysis	5e-08	Dementia	met-c-881	Cholesterol esters in large VLDL || id:met-c-881	rs76670936	19	A	G	A	G	0.00304555	0.000121978	TRUE	2.4058e-09	58.864	0.088083	-0.146441	0.019087	4.56983e-14	0.120019	0.132552	0.0206174	1.28336e-10	FALSE	FALSE	FALSE	2	TRUE	NA	NA	NA	NA	NA	NA	NA
Secondary analysis	5e-08	Dementia	met-c-881	Cholesterol esters in large VLDL || id:met-c-881	rs77021821	4	T	C	T	C	0.00180497	3.22214e-08	TRUE	1.09365e-08	34.8411	0.018321	0.237699	0.04027	6.48993e-09	0.0257928	-0.0045621	0.0436624	0.916784	FALSE	FALSE	FALSE	2	TRUE	NA	NA	NA	NA	NA	NA	NA
Secondary analysis	5e-08	Dementia	met-c-881	Cholesterol esters in large VLDL || id:met-c-881	rs79225634	5	T	C	T	C	0.00390123	9.38025e-07	TRUE	9.32141e-17	75.4555	0.353218	0.093823	0.010801	1.33015e-17	0.357863	0.00799606	0.0141835	0.572919	FALSE	FALSE	FALSE	2	TRUE	NA	NA	NA	NA	NA	NA	NA
Secondary analysis	5e-08	Dementia	met-c-881	Cholesterol esters in large VLDL || id:met-c-881	rs79890446	19	T	A	T	A	0.00272482	0.000138101	TRUE	4.56757e-08	52.6398	0.032014	-0.239484	0.033008	9.79039e-13	0.0379792	-0.254889	0.0372595	7.86865e-12	FALSE	TRUE	FALSE	2	TRUE	NA	NA	NA	NA	NA	NA	NA
Secondary analysis	5e-08	Dementia	met-c-881	Cholesterol esters in large VLDL || id:met-c-881	rs934197	2	A	G	A	G	0.00518621	1.90051e-06	TRUE	1.25651e-21	100.428	0.284745	0.114845	0.01146	6.59933e-23	0.280803	0.0121235	0.015108	0.42229	FALSE	FALSE	FALSE	2	TRUE	NA	NA	NA	NA	NA	NA	NA
Secondary analysis	5e-08	Dementia	met-c-881	Cholesterol esters in large VLDL || id:met-c-881	rs9749236	19	C	A	C	A	0.00164684	3.4984e-05	TRUE	3.46922e-06	31.1734	0.006171	-0.421233	0.075445	4.03005e-08	0.00423015	-0.402846	0.117007	0.000575466	FALSE	FALSE	FALSE	2	TRUE	NA	NA	NA	NA	NA	NA	NA
Secondary analysis	5e-08	Dementia	met-c-882	Free cholesterol in large LDL || id:met-c-882	rs10201379	2	A	C	A	C	0.00167797	6.88928e-07	TRUE	1.09216e-08	36.221	0.385562	-0.060232	0.010008	3.07001e-09	0.387018	-0.00677071	0.014014	0.628998	FALSE	FALSE	FALSE	2	TRUE	NA	NA	NA	NA	NA	NA	NA
Secondary analysis	5e-08	Dementia	met-c-882	Free cholesterol in large LDL || id:met-c-882	rs10888908	1	C	T	C	T	0.00440156	2.31403e-06	TRUE	2.45247e-20	95.2684	0.89576	0.158814	0.016271	6.9199e-22	0.886302	0.0190364	0.0214988	0.375906	FALSE	FALSE	FALSE	2	TRUE	NA	NA	NA	NA	NA	NA	NA
Secondary analysis	5e-08	Dementia	met-c-882	Free cholesterol in large LDL || id:met-c-882	rs111304886	1	A	G	A	G	0.00237266	4.44979e-07	TRUE	7.70761e-12	51.2525	0.059626	-0.15125	0.021127	1.77011e-12	0.0740546	0.0101821	0.026223	0.697803	FALSE	FALSE	FALSE	2	TRUE	NA	NA	NA	NA	NA	NA	NA
Secondary analysis	5e-08	Dementia	met-c-882	Free cholesterol in large LDL || id:met-c-882	rs113105517	1	G	A	G	A	0.00411491	3.75092e-06	TRUE	4.06586e-17	79.6014	0.060054	-0.204411	0.022911	1.51985e-18	0.0709579	0.030109	0.026708	0.259598	FALSE	FALSE	FALSE	2	TRUE	NA	NA	NA	NA	NA	NA	NA
Secondary analysis	5e-08	Dementia	met-c-882	Free cholesterol in large LDL || id:met-c-882	rs114739858	1	A	G	A	G	0.00221768	3.28084e-07	TRUE	3.26907e-10	42.8209	0.060216	-0.155578	0.023775	1.15001e-10	0.0690472	-0.00903129	0.0270877	0.738826	FALSE	FALSE	FALSE	2	TRUE	NA	NA	NA	NA	NA	NA	NA
Secondary analysis	5e-08	Dementia	met-c-882	Free cholesterol in large LDL || id:met-c-882	rs11587071	1	T	C	T	C	0.00264008	2.52891e-06	TRUE	1.30989e-12	57.0365	0.158513	-0.102265	0.013541	1.00995e-13	0.162158	0.0170894	0.0184618	0.354621	FALSE	FALSE	FALSE	2	TRUE	NA	NA	NA	NA	NA	NA	NA
Secondary analysis	5e-08	Dementia	met-c-882	Free cholesterol in large LDL || id:met-c-882	rs11591147	1	T	G	T	G	0.0141683	2.6176e-06	TRUE	4.03883e-48	229.707	0.030715	-0.526401	0.034732	2.02023e-50	0.0359277	0.0349001	0.0370586	0.346319	FALSE	FALSE	FALSE	2	TRUE	NA	NA	NA	NA	NA	NA	NA
Secondary analysis	5e-08	Dementia	met-c-882	Free cholesterol in large LDL || id:met-c-882	rs116329419	4	A	C	A	C	0.0017719	8.11638e-07	TRUE	2.61809e-08	34.2015	0.035615	0.199494	0.034112	8.38996e-09	0.0479895	0.017056	0.0325245	0.599998	FALSE	FALSE	FALSE	2	TRUE	NA	NA	NA	NA	NA	NA	NA
Secondary analysis	5e-08	Dementia	met-c-882	Free cholesterol in large LDL || id:met-c-882	rs117261169	19	T	C	T	C	0.00303437	2.30648e-05	TRUE	1.07444e-11	58.635	0.009758	-0.424018	0.055374	4.60999e-14	0.00675208	-0.245982	0.087991	0.00518132	FALSE	FALSE	FALSE	2	TRUE	NA	NA	NA	NA	NA	NA	NA
Secondary analysis	5e-08	Dementia	met-c-882	Free cholesterol in large LDL || id:met-c-882	rs11878174	19	C	T	C	T	0.00236419	8.74938e-05	TRUE	1.11367e-07	45.6589	0.568766	0.078849	0.011669	2.83009e-11	0.637016	0.0777744	0.0142838	5.18191e-08	FALSE	FALSE	FALSE	2	TRUE	NA	NA	NA	NA	NA	NA	NA
Secondary analysis	5e-08	Dementia	met-c-882	Free cholesterol in large LDL || id:met-c-882	rs12043403	1	C	T	C	T	0.00303235	8.38235e-06	TRUE	1.76717e-12	58.6051	0.112186	-0.137445	0.017954	4.69029e-14	0.136877	-0.0335647	0.0199165	0.0919348	FALSE	FALSE	FALSE	2	TRUE	NA	NA	NA	NA	NA	NA	NA
Secondary analysis	5e-08	Dementia	met-c-882	Free cholesterol in large LDL || id:met-c-882	rs12073646	1	A	G	A	G	0.00215184	1.17065e-06	TRUE	1.09362e-10	46.4699	0.210847	-0.084134	0.012342	1.89017e-11	0.217142	0.0104352	0.0165692	0.52883	FALSE	FALSE	FALSE	2	TRUE	NA	NA	NA	NA	NA	NA	NA
Secondary analysis	5e-08	Dementia	met-c-882	Free cholesterol in large LDL || id:met-c-882	rs138270540	4	C	A	C	A	0.00207163	8.6704e-06	TRUE	8.83521e-09	39.9928	0.02466	0.227556	0.035983	4.70002e-10	0.0329068	-0.0659534	0.0384796	0.0865326	FALSE	FALSE	FALSE	2	TRUE	NA	NA	NA	NA	NA	NA	NA
Secondary analysis	5e-08	Dementia	met-c-882	Free cholesterol in large LDL || id:met-c-882	rs142130958	19	A	G	A	G	0.00979344	4.37634e-06	TRUE	1.56238e-43	213.156	0.105492	-0.238766	0.016354	6.48933e-47	0.101895	-0.027467	0.0225564	0.223338	FALSE	FALSE	FALSE	2	TRUE	NA	NA	NA	NA	NA	NA	NA
Secondary analysis	5e-08	Dementia	met-c-882	Free cholesterol in large LDL || id:met-c-882	rs143473297	19	C	T	C	T	0.00249481	0.00138302	TRUE	0.0967026	44.4437	0.036876	0.191805	0.028771	5.14991e-11	0.0394952	0.688507	0.031784	4.67735e-104	FALSE	FALSE	FALSE	2	TRUE	NA	NA	NA	NA	NA	NA	NA
Secondary analysis	5e-08	Dementia	met-c-882	Free cholesterol in large LDL || id:met-c-882	rs144064722	4	G	A	G	A	0.00240411	4.48343e-06	TRUE	2.31196e-10	46.4243	0.025283	0.231892	0.034034	1.93019e-11	0.0296994	0.0504263	0.0409134	0.217757	FALSE	FALSE	FALSE	2	TRUE	NA	NA	NA	NA	NA	NA	NA
Secondary analysis	5e-08	Dementia	met-c-882	Free cholesterol in large LDL || id:met-c-882	rs144900553	19	T	C	T	C	0.00155746	2.77762e-07	TRUE	2.93711e-08	33.614	0.013104	-0.299205	0.051607	1.13e-08	0.0138056	0.0185018	0.0603104	0.759014	FALSE	FALSE	FALSE	2	TRUE	NA	NA	NA	NA	NA	NA	NA
Secondary analysis	5e-08	Dementia	met-c-882	Free cholesterol in large LDL || id:met-c-882	rs146568567	1	A	G	A	G	0.00569781	1.07102e-05	TRUE	1.52779e-22	110.409	0.028147	-0.332354	0.03163	4.14954e-25	0.0350482	0.0706172	0.0370701	0.0567845	FALSE	FALSE	FALSE	2	TRUE	NA	NA	NA	NA	NA	NA	NA
Secondary analysis	5e-08	Dementia	met-c-882	Free cholesterol in large LDL || id:met-c-882	rs149844719	1	T	A	T	A	0.00267359	1.04175e-05	TRUE	4.96417e-12	57.7623	0.036281	-0.212713	0.027988	7.10068e-14	0.043299	0.063345	0.0337165	0.0602782	FALSE	TRUE	FALSE	2	TRUE	NA	NA	NA	NA	NA	NA	NA
Secondary analysis	5e-08	Dementia	met-c-882	Free cholesterol in large LDL || id:met-c-882	rs150985779	19	T	G	T	G	0.00311757	8.20706e-05	TRUE	2.57006e-10	60.2416	0.021595	-0.294248	0.037911	2.08978e-14	0.0253523	-0.238593	0.045244	1.33869e-07	FALSE	FALSE	FALSE	2	TRUE	NA	NA	NA	NA	NA	NA	NA
Secondary analysis	5e-08	Dementia	met-c-882	Free cholesterol in large LDL || id:met-c-882	rs151330717	19	A	G	A	G	0.00187871	1.23435e-05	TRUE	7.39885e-08	36.2614	0.011756	-0.347509	0.057709	3.01002e-09	0.00437291	-0.218088	0.106641	0.0408479	FALSE	FALSE	FALSE	2	TRUE	NA	NA	NA	NA	NA	NA	NA
Secondary analysis	5e-08	Dementia	met-c-882	Free cholesterol in large LDL || id:met-c-882	rs182695896	4	C	A	C	A	0.00286711	1.50839e-06	TRUE	1.54451e-12	55.3965	0.019221	0.304027	0.040848	2.27982e-13	0.0259469	0.0309144	0.0432433	0.474674	FALSE	FALSE	FALSE	2	TRUE	NA	NA	NA	NA	NA	NA	NA
Secondary analysis	5e-08	Dementia	met-c-882	Free cholesterol in large LDL || id:met-c-882	rs185415345	1	A	G	A	G	0.0018024	1.01868e-06	TRUE	2.1545e-08	34.7877	0.046556	-0.160924	0.027284	6.25994e-09	0.0296854	-0.0240135	0.0408744	0.556872	FALSE	FALSE	FALSE	2	TRUE	NA	NA	NA	NA	NA	NA	NA
Secondary analysis	5e-08	Dementia	met-c-882	Free cholesterol in large LDL || id:met-c-882	rs185567543	4	T	A	T	A	0.00289117	1.20574e-07	TRUE	5.19566e-13	55.8686	0.017852	0.31251	0.04181	1.81009e-13	0.0218155	0.00953549	0.0471771	0.839822	FALSE	TRUE	FALSE	2	TRUE	NA	NA	NA	NA	NA	NA	NA
Secondary analysis	5e-08	Dementia	met-c-882	Free cholesterol in large LDL || id:met-c-882	rs190934192	1	A	G	A	G	0.00514275	1.59617e-06	TRUE	1.59209e-21	99.6028	0.023981	-0.398606	0.03994	8.27942e-23	0.00507071	-0.0714019	0.0970923	0.462095	FALSE	FALSE	FALSE	2	TRUE	NA	NA	NA	NA	NA	NA	NA
Secondary analysis	5e-08	Dementia	met-c-882	Free cholesterol in large LDL || id:met-c-882	rs207122	1	C	T	C	T	0.0022809	1.32132e-06	TRUE	3.15061e-11	49.2634	0.914301	0.122878	0.017507	4.73042e-12	0.915454	0.0162872	0.024342	0.503433	FALSE	FALSE	FALSE	2	TRUE	NA	NA	NA	NA	NA	NA	NA
Secondary analysis	5e-08	Dementia	met-c-882	Free cholesterol in large LDL || id:met-c-882	rs2207132	20	A	G	A	G	0.00159491	9.7196e-06	TRUE	6.56685e-07	30.775	0.059698	0.136103	0.024534	4.64997e-08	0.0649846	-0.0507964	0.0279912	0.0695665	FALSE	FALSE	FALSE	2	TRUE	NA	NA	NA	NA	NA	NA	NA
Secondary analysis	5e-08	Dementia	met-c-882	Free cholesterol in large LDL || id:met-c-882	rs2479410	1	A	G	A	G	0.00194434	7.15856e-08	TRUE	4.32069e-10	41.9763	0.272464	-0.077274	0.011927	1.75001e-10	0.253407	0.00244263	0.0156841	0.876238	FALSE	FALSE	FALSE	2	TRUE	NA	NA	NA	NA	NA	NA	NA
Secondary analysis	5e-08	Dementia	met-c-882	Free cholesterol in large LDL || id:met-c-882	rs261334	15	C	G	C	G	0.00209874	3.07585e-06	TRUE	3.47607e-10	45.325	0.775268	-0.080351	0.011935	3.32966e-11	0.766684	0.016547	0.0162088	0.307317	FALSE	TRUE	FALSE	2	TRUE	NA	NA	NA	NA	NA	NA	NA
Secondary analysis	5e-08	Dementia	met-c-882	Free cholesterol in large LDL || id:met-c-882	rs2954022	8	A	C	A	C	0.001493	9.28789e-07	TRUE	8.06943e-08	32.2237	0.484489	-0.055659	0.009805	2.24999e-08	0.466369	-0.00764357	0.0136255	0.574814	FALSE	FALSE	FALSE	2	TRUE	NA	NA	NA	NA	NA	NA	NA
Secondary analysis	5e-08	Dementia	met-c-882	Free cholesterol in large LDL || id:met-c-882	rs3005923	1	A	G	A	G	0.00443653	1.09763e-05	TRUE	1.14387e-17	85.8461	0.027565	-0.335284	0.036187	7.05992e-20	0.0259003	0.0838436	0.0434764	0.0537948	FALSE	FALSE	FALSE	2	TRUE	NA	NA	NA	NA	NA	NA	NA
Secondary analysis	5e-08	Dementia	met-c-882	Free cholesterol in large LDL || id:met-c-882	rs34722314	2	A	T	A	T	0.00505147	1.95753e-06	TRUE	2.95265e-23	109.407	0.139146	-0.148602	0.014207	6.75927e-25	0.135258	-0.016288	0.0199999	0.415414	FALSE	TRUE	FALSE	2	TRUE	NA	NA	NA	NA	NA	NA	NA
Secondary analysis	5e-08	Dementia	met-c-882	Free cholesterol in large LDL || id:met-c-882	rs405509	19	G	T	G	T	0.003026	0.00176685	TRUE	0.0641205	65.4144	0.544365	-0.081049	0.010021	1.63005e-15	0.554311	-0.33073	0.0135053	1.93197e-132	FALSE	FALSE	FALSE	2	TRUE	NA	NA	NA	NA	NA	NA	NA
Secondary analysis	5e-08	Dementia	met-c-882	Free cholesterol in large LDL || id:met-c-882	rs429358	19	C	T	C	T	0.0107066	0.00870098	TRUE	0.1429	233.193	0.169992	0.203802	0.013346	3.68978e-51	0.181147	0.870727	0.0159667	1e-200	FALSE	FALSE	FALSE	2	TRUE	NA	NA	NA	NA	NA	NA	NA
Secondary analysis	5e-08	Dementia	met-c-882	Free cholesterol in large LDL || id:met-c-882	rs449647	19	T	A	T	A	0.00538873	0.000373877	TRUE	2.51077e-13	104.393	0.123783	-0.17588	0.017214	7.89042e-24	0.13535	-0.233685	0.0207587	2.13452e-29	FALSE	TRUE	FALSE	2	TRUE	NA	NA	NA	NA	NA	NA	NA
Secondary analysis	5e-08	Dementia	met-c-882	Free cholesterol in large LDL || id:met-c-882	rs4609471	1	A	C	A	C	0.00971968	1.8209e-07	TRUE	2.43625e-40	189.088	0.040398	-0.407962	0.029668	8.16018e-42	0.22878	-0.00404445	0.0162829	0.803836	FALSE	FALSE	FALSE	2	TRUE	NA	NA	NA	NA	NA	NA	NA
Secondary analysis	5e-08	Dementia	met-c-882	Free cholesterol in large LDL || id:met-c-882	rs4803748	19	T	C	T	C	0.00271344	6.31473e-05	TRUE	3.1775e-10	58.6283	0.374815	-0.081883	0.010694	4.63981e-14	0.355956	-0.0659757	0.0142629	3.73345e-06	FALSE	FALSE	FALSE	2	TRUE	NA	NA	NA	NA	NA	NA	NA
Secondary analysis	5e-08	Dementia	met-c-882	Free cholesterol in large LDL || id:met-c-882	rs4804573	19	A	G	A	G	0.00160873	6.99926e-07	TRUE	2.23249e-08	34.7225	0.464506	-0.059792	0.010147	6.47993e-09	0.459809	0.00663413	0.013623	0.626273	FALSE	FALSE	FALSE	2	TRUE	NA	NA	NA	NA	NA	NA	NA
Secondary analysis	5e-08	Dementia	met-c-882	Free cholesterol in large LDL || id:met-c-882	rs4927205	1	G	A	G	A	0.0027149	1.08224e-05	TRUE	3.52195e-12	58.668	0.161122	-0.103005	0.013448	4.53002e-14	0.18863	0.0337264	0.0176125	0.0555035	FALSE	FALSE	FALSE	2	TRUE	NA	NA	NA	NA	NA	NA	NA
Secondary analysis	5e-08	Dementia	met-c-882	Free cholesterol in large LDL || id:met-c-882	rs495828	9	T	G	T	G	0.00185271	7.73092e-07	TRUE	1.90454e-09	40.0055	0.220822	0.074325	0.011751	4.67003e-10	0.223275	-0.00837997	0.0163735	0.608791	FALSE	FALSE	FALSE	2	TRUE	NA	NA	NA	NA	NA	NA	NA
Secondary analysis	5e-08	Dementia	met-c-882	Free cholesterol in large LDL || id:met-c-882	rs58446550	19	A	C	A	C	0.0020272	5.20445e-05	TRUE	7.20085e-08	43.773	0.352563	0.070541	0.010662	7.1796e-11	0.388758	0.0583418	0.013893	2.67683e-05	FALSE	FALSE	FALSE	2	TRUE	NA	NA	NA	NA	NA	NA	NA
Secondary analysis	5e-08	Dementia	met-c-882	Free cholesterol in large LDL || id:met-c-882	rs60049679	19	C	G	C	G	0.00408913	0.000499972	TRUE	1.84008e-08	79.117	0.129231	0.155623	0.017496	1.93019e-18	0.163404	0.235953	0.0181242	9.58076e-39	FALSE	TRUE	FALSE	2	TRUE	NA	NA	NA	NA	NA	NA	NA
Secondary analysis	5e-08	Dementia	met-c-882	Free cholesterol in large LDL || id:met-c-882	rs61774828	1	G	C	G	C	0.00142083	2.23014e-06	TRUE	2.53533e-07	30.6596	0.28102	-0.060947	0.011007	4.93003e-08	0.307885	0.0128825	0.01482	0.384703	FALSE	TRUE	FALSE	2	TRUE	NA	NA	NA	NA	NA	NA	NA
Secondary analysis	5e-08	Dementia	met-c-882	Free cholesterol in large LDL || id:met-c-882	rs62117161	19	G	A	G	A	0.00591034	0.000110753	TRUE	2.89466e-21	128.125	0.068292	-0.2254	0.019913	7.06968e-29	0.0723863	-0.162906	0.0265919	9.00347e-10	FALSE	FALSE	FALSE	2	TRUE	NA	NA	NA	NA	NA	NA	NA
Secondary analysis	5e-08	Dementia	met-c-882	Free cholesterol in large LDL || id:met-c-882	rs62120794	2	T	C	T	C	0.00320381	1.24468e-06	TRUE	2.11882e-14	64.4589	0.047254	-0.193217	0.024066	2.60976e-15	0.0472297	-0.0210692	0.0324439	0.516079	FALSE	FALSE	FALSE	2	TRUE	NA	NA	NA	NA	NA	NA	NA
Secondary analysis	5e-08	Dementia	met-c-882	Free cholesterol in large LDL || id:met-c-882	rs629301	1	T	G	T	G	0.00541095	5.09978e-06	TRUE	2.74051e-24	117.257	0.779772	0.129065	0.011919	1.45011e-26	0.78551	-0.0218067	0.0165893	0.188677	FALSE	FALSE	FALSE	2	TRUE	NA	NA	NA	NA	NA	NA	NA
Secondary analysis	5e-08	Dementia	met-c-882	Free cholesterol in large LDL || id:met-c-882	rs6511721	19	A	G	A	G	0.00346986	1.90016e-05	TRUE	7.59549e-15	75.0429	0.49369	-0.093904	0.01084	1.42988e-17	0.51307	-0.0345735	0.0136257	0.0111686	FALSE	FALSE	FALSE	2	TRUE	NA	NA	NA	NA	NA	NA	NA
Secondary analysis	5e-08	Dementia	met-c-882	Free cholesterol in large LDL || id:met-c-882	rs6756629	2	A	G	A	G	0.00279818	1.80324e-09	TRUE	5.03851e-14	60.4784	0.078227	-0.141522	0.018198	1.85994e-14	0.082534	0.000612295	0.0247713	0.98028	FALSE	FALSE	FALSE	2	TRUE	NA	NA	NA	NA	NA	NA	NA
Secondary analysis	5e-08	Dementia	met-c-882	Free cholesterol in large LDL || id:met-c-882	rs6859	19	G	A	G	A	0.00284403	0.000386704	TRUE	1.59494e-06	61.4722	0.538852	-0.077283	0.009857	1.13999e-14	0.514904	-0.155386	0.0135723	2.38561e-30	FALSE	FALSE	FALSE	2	TRUE	NA	NA	NA	NA	NA	NA	NA
Secondary analysis	5e-08	Dementia	met-c-882	Free cholesterol in large LDL || id:met-c-882	rs72664201	1	C	T	C	T	0.00251106	1.19828e-05	TRUE	3.01883e-11	54.2446	0.049452	-0.176556	0.023972	4.02995e-13	0.0489453	0.0642294	0.0318762	0.0439086	FALSE	FALSE	FALSE	2	TRUE	NA	NA	NA	NA	NA	NA	NA
Secondary analysis	5e-08	Dementia	met-c-882	Free cholesterol in large LDL || id:met-c-882	rs73048351	19	A	C	A	C	0.00227523	1.18469e-05	TRUE	2.22621e-09	43.9369	0.008847	-0.427266	0.064459	6.62979e-11	0.0086568	-0.149204	0.0744716	0.0451243	FALSE	FALSE	FALSE	2	TRUE	NA	NA	NA	NA	NA	NA	NA
Secondary analysis	5e-08	Dementia	met-c-882	Free cholesterol in large LDL || id:met-c-882	rs73051677	19	A	G	A	G	0.00154841	3.99935e-05	TRUE	2.55441e-06	33.4199	0.032851	-0.16936	0.029296	1.24e-08	0.0366859	-0.13646	0.0370695	0.000232145	FALSE	FALSE	FALSE	2	TRUE	NA	NA	NA	NA	NA	NA	NA
Secondary analysis	5e-08	Dementia	met-c-882	Free cholesterol in large LDL || id:met-c-882	rs73066442	7	G	A	G	A	0.00191924	4.3246e-07	TRUE	7.94553e-10	41.4373	0.245772	0.073725	0.011453	2.29002e-10	0.246607	-0.00604181	0.0157837	0.701879	FALSE	FALSE	FALSE	2	TRUE	NA	NA	NA	NA	NA	NA	NA
Secondary analysis	5e-08	Dementia	met-c-882	Free cholesterol in large LDL || id:met-c-882	rs7412	19	T	C	T	C	0.0297865	0.000439923	TRUE	1.29985e-90	560.63	0.056114	-0.592793	0.025036	2.02768e-120	0.0534335	-0.388945	0.0318507	2.69836e-34	FALSE	FALSE	FALSE	2	TRUE	NA	NA	NA	NA	NA	NA	NA
Secondary analysis	5e-08	Dementia	met-c-882	Free cholesterol in large LDL || id:met-c-882	rs7604788	2	T	C	T	C	0.00301444	1.95885e-06	TRUE	2.47612e-14	65.1484	0.057158	-0.177338	0.021971	1.85994e-15	0.0607192	-0.0232792	0.0285747	0.415256	FALSE	FALSE	FALSE	2	TRUE	NA	NA	NA	NA	NA	NA	NA
Secondary analysis	5e-08	Dementia	met-c-882	Free cholesterol in large LDL || id:met-c-882	rs76670936	19	A	G	A	G	0.003141	0.000121978	TRUE	1.41986e-10	67.9051	0.089951	-0.152333	0.018486	4.78961e-16	0.120019	0.132552	0.0206174	1.28336e-10	FALSE	FALSE	FALSE	2	TRUE	NA	NA	NA	NA	NA	NA	NA
Secondary analysis	5e-08	Dementia	met-c-882	Free cholesterol in large LDL || id:met-c-882	rs77021821	4	T	C	T	C	0.00191647	3.22214e-08	TRUE	3.85331e-09	36.9974	0.018321	0.245066	0.04029	2.07998e-09	0.0257928	-0.0045621	0.0436624	0.916784	FALSE	FALSE	FALSE	2	TRUE	NA	NA	NA	NA	NA	NA	NA
Secondary analysis	5e-08	Dementia	met-c-882	Free cholesterol in large LDL || id:met-c-882	rs79225634	5	T	C	T	C	0.00294133	9.38025e-07	TRUE	3.22346e-14	63.5667	0.336976	0.083468	0.010469	4.05042e-15	0.357863	0.00799606	0.0141835	0.572919	FALSE	FALSE	FALSE	2	TRUE	NA	NA	NA	NA	NA	NA	NA
Secondary analysis	5e-08	Dementia	met-c-882	Free cholesterol in large LDL || id:met-c-882	rs79890446	19	T	A	T	A	0.00325837	0.000138101	TRUE	8.86981e-10	62.981	0.032014	-0.261993	0.033013	5.41003e-15	0.0379792	-0.254889	0.0372595	7.86865e-12	FALSE	TRUE	FALSE	2	TRUE	NA	NA	NA	NA	NA	NA	NA
Secondary analysis	5e-08	Dementia	met-c-882	Free cholesterol in large LDL || id:met-c-882	rs934197	2	A	G	A	G	0.00512934	1.90051e-06	TRUE	1.3145e-23	111.087	0.287218	0.115695	0.010977	2.9703e-25	0.280803	0.0121235	0.015108	0.42229	FALSE	FALSE	FALSE	2	TRUE	NA	NA	NA	NA	NA	NA	NA
Secondary analysis	5e-08	Dementia	met-c-882	Free cholesterol in large LDL || id:met-c-882	rs9749236	19	C	A	C	A	0.00205596	3.4984e-05	TRUE	1.29843e-07	38.9336	0.006171	-0.470665	0.075431	7.95005e-10	0.00423015	-0.402846	0.117007	0.000575466	FALSE	FALSE	FALSE	2	TRUE	NA	NA	NA	NA	NA	NA	NA
Secondary analysis	5e-08	Dementia	met-c-882	Free cholesterol in large LDL || id:met-c-882	rs9797861	19	T	C	T	C	0.0019765	1.81275e-05	TRUE	1.02834e-08	42.674	0.801827	0.082421	0.012617	1.24e-10	0.824513	0.0441008	0.0177946	0.0131999	FALSE	FALSE	FALSE	2	TRUE	NA	NA	NA	NA	NA	NA	NA
Secondary analysis	5e-08	Dementia	met-c-883	Total lipids in large LDL || id:met-c-883	rs10449300	1	G	A	G	A	0.00173304	6.32836e-07	TRUE	3.45462e-08	33.4501	0.3354	-0.06436	0.011128	1.29e-08	0.334373	0.00670992	0.0144906	0.643327	FALSE	FALSE	FALSE	2	TRUE	NA	NA	NA	NA	NA	NA	NA
Secondary analysis	5e-08	Dementia	met-c-883	Total lipids in large LDL || id:met-c-883	rs113105517	1	G	A	G	A	0.00394237	3.75092e-06	TRUE	1.92398e-16	76.2504	0.060054	-0.200071	0.022912	8.94953e-18	0.0709579	0.030109	0.026708	0.259598	FALSE	FALSE	FALSE	2	TRUE	NA	NA	NA	NA	NA	NA	NA
Secondary analysis	5e-08	Dementia	met-c-883	Total lipids in large LDL || id:met-c-883	rs113445611	1	T	C	T	C	0.00277595	4.56603e-07	TRUE	2.08261e-12	53.6304	0.063073	-0.15726	0.021474	5.97035e-13	0.0741784	0.0103048	0.026199	0.694079	FALSE	FALSE	FALSE	2	TRUE	NA	NA	NA	NA	NA	NA	NA
Secondary analysis	5e-08	Dementia	met-c-883	Total lipids in large LDL || id:met-c-883	rs114664261	2	T	A	T	A	0.00165605	6.86755e-06	TRUE	2.69266e-07	31.9617	0.020009	0.262779	0.046481	2.71e-08	0.0157308	-0.0829906	0.0544053	0.127156	FALSE	TRUE	FALSE	2	TRUE	NA	NA	NA	NA	NA	NA	NA
Secondary analysis	5e-08	Dementia	met-c-883	Total lipids in large LDL || id:met-c-883	rs114739858	1	A	G	A	G	0.00224993	3.28084e-07	TRUE	2.4261e-10	43.4449	0.060216	-0.156734	0.023779	9.09076e-11	0.0690472	-0.00903129	0.0270877	0.738826	FALSE	FALSE	FALSE	2	TRUE	NA	NA	NA	NA	NA	NA	NA
Secondary analysis	5e-08	Dementia	met-c-883	Total lipids in large LDL || id:met-c-883	rs115534052	4	G	A	G	A	0.00159287	4.01308e-07	TRUE	1.12092e-07	30.7388	0.036362	0.157407	0.028391	4.98001e-08	0.0455947	0.0122154	0.0331271	0.712318	FALSE	FALSE	FALSE	2	TRUE	NA	NA	NA	NA	NA	NA	NA
Secondary analysis	5e-08	Dementia	met-c-883	Total lipids in large LDL || id:met-c-883	rs11587071	1	T	C	T	C	0.00271816	2.52891e-06	TRUE	8.459e-12	52.508	0.159558	-0.102614	0.014161	1.03992e-12	0.162158	0.0170894	0.0184618	0.354621	FALSE	FALSE	FALSE	2	TRUE	NA	NA	NA	NA	NA	NA	NA
Secondary analysis	5e-08	Dementia	met-c-883	Total lipids in large LDL || id:met-c-883	rs11591147	1	T	G	T	G	0.0136354	2.6176e-06	TRUE	2.45204e-46	220.947	0.030715	-0.516356	0.034738	2.07014e-48	0.0359277	0.0349001	0.0370586	0.346319	FALSE	FALSE	FALSE	2	TRUE	NA	NA	NA	NA	NA	NA	NA
Secondary analysis	5e-08	Dementia	met-c-883	Total lipids in large LDL || id:met-c-883	rs116329419	4	A	C	A	C	0.00183203	8.11638e-07	TRUE	1.50462e-08	35.3643	0.035615	0.202851	0.034111	4.98001e-09	0.0479895	0.017056	0.0325245	0.599998	FALSE	FALSE	FALSE	2	TRUE	NA	NA	NA	NA	NA	NA	NA
Secondary analysis	5e-08	Dementia	met-c-883	Total lipids in large LDL || id:met-c-883	rs117261169	19	T	C	T	C	0.00257949	2.30648e-05	TRUE	5.1495e-10	49.8225	0.009758	-0.391027	0.055398	3.90032e-12	0.00675208	-0.245982	0.087991	0.00518132	FALSE	FALSE	FALSE	2	TRUE	NA	NA	NA	NA	NA	NA	NA
Secondary analysis	5e-08	Dementia	met-c-883	Total lipids in large LDL || id:met-c-883	rs11878174	19	C	T	C	T	0.00230057	8.74938e-05	TRUE	1.80883e-07	44.4273	0.568766	0.077785	0.01167	5.58985e-11	0.637016	0.0777744	0.0142838	5.18191e-08	FALSE	FALSE	FALSE	2	TRUE	NA	NA	NA	NA	NA	NA	NA
Secondary analysis	5e-08	Dementia	met-c-883	Total lipids in large LDL || id:met-c-883	rs12043403	1	C	T	C	T	0.00311514	8.38235e-06	TRUE	8.50026e-13	60.21	0.112186	-0.139322	0.017955	2.33991e-14	0.136877	-0.0335647	0.0199165	0.0919348	FALSE	FALSE	FALSE	2	TRUE	NA	NA	NA	NA	NA	NA	NA
Secondary analysis	5e-08	Dementia	met-c-883	Total lipids in large LDL || id:met-c-883	rs138270540	4	C	A	C	A	0.00208781	8.6704e-06	TRUE	7.66359e-09	40.3058	0.02466	0.228432	0.035981	4.30002e-10	0.0329068	-0.0659534	0.0384796	0.0865326	FALSE	FALSE	FALSE	2	TRUE	NA	NA	NA	NA	NA	NA	NA
Secondary analysis	5e-08	Dementia	met-c-883	Total lipids in large LDL || id:met-c-883	rs142130958	19	A	G	A	G	0.00995842	4.37634e-06	TRUE	5.36058e-40	193.829	0.101869	-0.239755	0.017221	1.10994e-42	0.101895	-0.027467	0.0225564	0.223338	FALSE	FALSE	FALSE	2	TRUE	NA	NA	NA	NA	NA	NA	NA
Secondary analysis	5e-08	Dementia	met-c-883	Total lipids in large LDL || id:met-c-883	rs143473297	19	C	T	C	T	0.00237956	0.00138302	TRUE	0.131298	42.3857	0.036876	0.187318	0.028772	1.52999e-10	0.0394952	0.688507	0.031784	4.67735e-104	FALSE	FALSE	FALSE	2	TRUE	NA	NA	NA	NA	NA	NA	NA
Secondary analysis	5e-08	Dementia	met-c-883	Total lipids in large LDL || id:met-c-883	rs144064722	4	G	A	G	A	0.00261729	4.48343e-06	TRUE	3.4251e-11	50.5518	0.025283	0.241981	0.034034	2.72019e-12	0.0296994	0.0504263	0.0409134	0.217757	FALSE	FALSE	FALSE	2	TRUE	NA	NA	NA	NA	NA	NA	NA
Secondary analysis	5e-08	Dementia	met-c-883	Total lipids in large LDL || id:met-c-883	rs144900553	19	T	C	T	C	0.0019305	2.77762e-07	TRUE	4.49268e-09	37.267	0.012814	-0.324921	0.053225	1.93999e-09	0.0138056	0.0185018	0.0603104	0.759014	FALSE	FALSE	FALSE	2	TRUE	NA	NA	NA	NA	NA	NA	NA
Secondary analysis	5e-08	Dementia	met-c-883	Total lipids in large LDL || id:met-c-883	rs146568567	1	A	G	A	G	0.0054712	1.07102e-05	TRUE	1.1412e-21	105.994	0.028147	-0.325682	0.031634	4.29042e-24	0.0350482	0.0706172	0.0370701	0.0567845	FALSE	FALSE	FALSE	2	TRUE	NA	NA	NA	NA	NA	NA	NA
Secondary analysis	5e-08	Dementia	met-c-883	Total lipids in large LDL || id:met-c-883	rs149844719	1	T	A	T	A	0.0027029	1.04175e-05	TRUE	4.4084e-11	52.2126	0.039229	-0.203631	0.028181	1.20005e-12	0.043299	0.063345	0.0337165	0.0602782	FALSE	TRUE	FALSE	2	TRUE	NA	NA	NA	NA	NA	NA	NA
Secondary analysis	5e-08	Dementia	met-c-883	Total lipids in large LDL || id:met-c-883	rs150985779	19	T	G	T	G	0.00287361	8.20706e-05	TRUE	1.73492e-09	55.5138	0.021595	-0.282488	0.037914	2.35993e-13	0.0253523	-0.238593	0.045244	1.33869e-07	FALSE	FALSE	FALSE	2	TRUE	NA	NA	NA	NA	NA	NA	NA
Secondary analysis	5e-08	Dementia	met-c-883	Total lipids in large LDL || id:met-c-883	rs151330717	19	A	G	A	G	0.00169951	1.23435e-05	TRUE	3.49464e-07	32.7967	0.011756	-0.330582	0.057725	1.78999e-08	0.00437291	-0.218088	0.106641	0.0408479	FALSE	FALSE	FALSE	2	TRUE	NA	NA	NA	NA	NA	NA	NA
Secondary analysis	5e-08	Dementia	met-c-883	Total lipids in large LDL || id:met-c-883	rs182695896	4	C	A	C	A	0.00309978	1.50839e-06	TRUE	1.8542e-13	59.9061	0.019221	0.316113	0.040842	2.72019e-14	0.0259469	0.0309144	0.0432433	0.474674	FALSE	FALSE	FALSE	2	TRUE	NA	NA	NA	NA	NA	NA	NA
Secondary analysis	5e-08	Dementia	met-c-883	Total lipids in large LDL || id:met-c-883	rs1848922	2	C	T	C	T	0.004652	2.1294e-06	TRUE	1.7743e-19	90.0536	0.782782	0.119285	0.01257	1.03992e-20	0.782474	0.0141352	0.0166413	0.395657	FALSE	FALSE	FALSE	2	TRUE	NA	NA	NA	NA	NA	NA	NA
Secondary analysis	5e-08	Dementia	met-c-883	Total lipids in large LDL || id:met-c-883	rs185415345	1	A	G	A	G	0.00185154	1.01868e-06	TRUE	1.37183e-08	35.7379	0.046556	-0.163107	0.027284	4.14e-09	0.0296854	-0.0240135	0.0408744	0.556872	FALSE	FALSE	FALSE	2	TRUE	NA	NA	NA	NA	NA	NA	NA
Secondary analysis	5e-08	Dementia	met-c-883	Total lipids in large LDL || id:met-c-883	rs185567543	4	T	A	T	A	0.00292431	1.20574e-07	TRUE	3.82288e-13	56.5108	0.017852	0.314286	0.041808	1.45011e-13	0.0218155	0.00953549	0.0471771	0.839822	FALSE	TRUE	FALSE	2	TRUE	NA	NA	NA	NA	NA	NA	NA
Secondary analysis	5e-08	Dementia	met-c-883	Total lipids in large LDL || id:met-c-883	rs190934192	1	A	G	A	G	0.00494053	1.59617e-06	TRUE	1.0053e-20	95.6668	0.023981	-0.390778	0.039953	6.6604e-22	0.00507071	-0.0714019	0.0970923	0.462095	FALSE	FALSE	FALSE	2	TRUE	NA	NA	NA	NA	NA	NA	NA
Secondary analysis	5e-08	Dementia	met-c-883	Total lipids in large LDL || id:met-c-883	rs193084249	1	G	A	G	A	0.0016754	6.99535e-09	TRUE	3.42158e-08	32.3357	0.032129	0.177747	0.031258	2.24999e-08	0.0390555	-0.00174316	0.0358053	0.961171	FALSE	FALSE	FALSE	2	TRUE	NA	NA	NA	NA	NA	NA	NA
Secondary analysis	5e-08	Dementia	met-c-883	Total lipids in large LDL || id:met-c-883	rs207122	1	C	T	C	T	0.0025153	1.32132e-06	TRUE	3.5454e-11	48.5844	0.912417	0.126768	0.018187	7.1796e-12	0.915454	0.0162872	0.024342	0.503433	FALSE	FALSE	FALSE	2	TRUE	NA	NA	NA	NA	NA	NA	NA
Secondary analysis	5e-08	Dementia	met-c-883	Total lipids in large LDL || id:met-c-883	rs2207132	20	A	G	A	G	0.00183671	9.7196e-06	TRUE	7.92921e-08	35.4494	0.059698	0.146056	0.024531	4.78002e-09	0.0649846	-0.0507964	0.0279912	0.0695665	FALSE	FALSE	FALSE	2	TRUE	NA	NA	NA	NA	NA	NA	NA
Secondary analysis	5e-08	Dementia	met-c-883	Total lipids in large LDL || id:met-c-883	rs2479410	1	A	G	A	G	0.00230139	7.15856e-08	TRUE	1.151e-10	44.4386	0.274668	-0.081668	0.012251	5.56032e-11	0.253407	0.00244263	0.0156841	0.876238	FALSE	FALSE	FALSE	2	TRUE	NA	NA	NA	NA	NA	NA	NA
Secondary analysis	5e-08	Dementia	met-c-883	Total lipids in large LDL || id:met-c-883	rs261334	15	C	G	C	G	0.00176338	3.07585e-06	TRUE	5.43346e-08	34.0387	0.769329	-0.071919	0.012327	9.64007e-09	0.766684	0.016547	0.0162088	0.307317	FALSE	TRUE	FALSE	2	TRUE	NA	NA	NA	NA	NA	NA	NA
Secondary analysis	5e-08	Dementia	met-c-883	Total lipids in large LDL || id:met-c-883	rs2965149	19	C	T	C	T	0.00227243	7.35725e-05	TRUE	1.26998e-07	43.885	0.367603	-0.073546	0.011102	7.31981e-11	0.395467	-0.0693928	0.0138981	5.9458e-07	FALSE	FALSE	FALSE	2	TRUE	NA	NA	NA	NA	NA	NA	NA
Secondary analysis	5e-08	Dementia	met-c-883	Total lipids in large LDL || id:met-c-883	rs2980860	8	G	A	G	A	0.0023722	9.02937e-07	TRUE	1.09721e-10	45.8138	0.48076	-0.069642	0.010289	2.81968e-11	0.466274	-0.00753711	0.0136267	0.580186	FALSE	FALSE	FALSE	2	TRUE	NA	NA	NA	NA	NA	NA	NA
Secondary analysis	5e-08	Dementia	met-c-883	Total lipids in large LDL || id:met-c-883	rs3005923	1	A	G	A	G	0.00450458	1.09763e-05	TRUE	6.27212e-18	87.1689	0.027565	-0.337848	0.036186	4.25991e-20	0.0259003	0.0838436	0.0434764	0.0537948	FALSE	FALSE	FALSE	2	TRUE	NA	NA	NA	NA	NA	NA	NA
Secondary analysis	5e-08	Dementia	met-c-883	Total lipids in large LDL || id:met-c-883	rs34042070	16	G	C	G	C	0.00163072	3.24364e-07	TRUE	7.52391e-08	31.4687	0.19909	0.072208	0.012872	3.47e-08	0.1949	-0.00567926	0.0171313	0.740258	FALSE	TRUE	FALSE	2	TRUE	NA	NA	NA	NA	NA	NA	NA
Secondary analysis	5e-08	Dementia	met-c-883	Total lipids in large LDL || id:met-c-883	rs3741298	11	T	C	T	C	0.00200129	1.54011e-07	TRUE	2.08416e-09	38.6361	0.771465	-0.07587	0.012206	9.84011e-10	0.768453	-0.00369424	0.016172	0.819309	FALSE	FALSE	FALSE	2	TRUE	NA	NA	NA	NA	NA	NA	NA
Secondary analysis	5e-08	Dementia	met-c-883	Total lipids in large LDL || id:met-c-883	rs395908	19	A	G	A	G	0.00404454	4.7975e-05	TRUE	1.82154e-14	78.2345	0.094241	-0.160723	0.018171	3.37987e-18	0.079436	-0.10263	0.0254549	5.53465e-05	FALSE	FALSE	FALSE	2	TRUE	NA	NA	NA	NA	NA	NA	NA
Secondary analysis	5e-08	Dementia	met-c-883	Total lipids in large LDL || id:met-c-883	rs405509	19	G	T	G	T	0.00295161	0.00176685	TRUE	0.0961131	57.0458	0.545907	-0.078361	0.010375	1.10994e-13	0.554311	-0.33073	0.0135053	1.93197e-132	FALSE	FALSE	FALSE	2	TRUE	NA	NA	NA	NA	NA	NA	NA
Secondary analysis	5e-08	Dementia	met-c-883	Total lipids in large LDL || id:met-c-883	rs429358	19	C	T	C	T	0.0125639	0.00870098	TRUE	0.0102694	245.122	0.168024	0.215792	0.013783	1.65006e-53	0.181147	0.870727	0.0159667	1e-200	FALSE	FALSE	FALSE	2	TRUE	NA	NA	NA	NA	NA	NA	NA
Secondary analysis	5e-08	Dementia	met-c-883	Total lipids in large LDL || id:met-c-883	rs449647	19	T	A	T	A	0.0050634	0.000373877	TRUE	2.33448e-12	98.0581	0.123783	-0.1705	0.017218	2.07014e-22	0.13535	-0.233685	0.0207587	2.13452e-29	FALSE	TRUE	FALSE	2	TRUE	NA	NA	NA	NA	NA	NA	NA
Secondary analysis	5e-08	Dementia	met-c-883	Total lipids in large LDL || id:met-c-883	rs4609471	1	A	C	A	C	0.00913363	1.8209e-07	TRUE	5.48331e-38	177.581	0.040398	-0.395408	0.029672	3.01995e-39	0.22878	-0.00404445	0.0162829	0.803836	FALSE	FALSE	FALSE	2	TRUE	NA	NA	NA	NA	NA	NA	NA
Secondary analysis	5e-08	Dementia	met-c-883	Total lipids in large LDL || id:met-c-883	rs4803748	19	T	C	T	C	0.00261758	6.31473e-05	TRUE	5.19798e-09	50.5626	0.372397	-0.078659	0.011062	2.71019e-12	0.355956	-0.0659757	0.0142629	3.73345e-06	FALSE	FALSE	FALSE	2	TRUE	NA	NA	NA	NA	NA	NA	NA
Secondary analysis	5e-08	Dementia	met-c-883	Total lipids in large LDL || id:met-c-883	rs4927205	1	G	A	G	A	0.0028402	1.08224e-05	TRUE	1.39444e-11	54.8836	0.173613	-0.101161	0.013655	3.22033e-13	0.18863	0.0337264	0.0176125	0.0555035	FALSE	FALSE	FALSE	2	TRUE	NA	NA	NA	NA	NA	NA	NA
Secondary analysis	5e-08	Dementia	met-c-883	Total lipids in large LDL || id:met-c-883	rs58826447	19	A	T	A	T	0.0020083	5.20445e-05	TRUE	3.76409e-07	38.7698	0.358085	0.067614	0.010859	9.21001e-10	0.388758	0.0583418	0.013893	2.67683e-05	FALSE	TRUE	FALSE	2	TRUE	NA	NA	NA	NA	NA	NA	NA
Secondary analysis	5e-08	Dementia	met-c-883	Total lipids in large LDL || id:met-c-883	rs60049679	19	C	G	C	G	0.00397693	0.000499972	TRUE	3.65751e-08	76.9375	0.129231	0.153482	0.017498	6.3797e-18	0.163404	0.235953	0.0181242	9.58076e-39	FALSE	TRUE	FALSE	2	TRUE	NA	NA	NA	NA	NA	NA	NA
Secondary analysis	5e-08	Dementia	met-c-883	Total lipids in large LDL || id:met-c-883	rs61770425	1	G	A	G	A	0.00260426	1.07447e-06	TRUE	1.41996e-11	50.302	0.221801	-0.088662	0.012501	3.08035e-12	0.217884	0.00996326	0.0165127	0.546263	FALSE	FALSE	FALSE	2	TRUE	NA	NA	NA	NA	NA	NA	NA
Secondary analysis	5e-08	Dementia	met-c-883	Total lipids in large LDL || id:met-c-883	rs62117161	19	G	A	G	A	0.00534486	0.000110753	TRUE	2.50181e-17	103.538	0.069347	-0.208473	0.020488	1.42988e-23	0.0723863	-0.162906	0.0265919	9.00347e-10	FALSE	FALSE	FALSE	2	TRUE	NA	NA	NA	NA	NA	NA	NA
Secondary analysis	5e-08	Dementia	met-c-883	Total lipids in large LDL || id:met-c-883	rs62120794	2	T	C	T	C	0.00323192	1.24468e-06	TRUE	4.15269e-13	57.6271	0.050697	-0.185014	0.024372	8.34065e-14	0.0472297	-0.0210692	0.0324439	0.516079	FALSE	FALSE	FALSE	2	TRUE	NA	NA	NA	NA	NA	NA	NA
Secondary analysis	5e-08	Dementia	met-c-883	Total lipids in large LDL || id:met-c-883	rs629301	1	T	G	T	G	0.00588812	5.09978e-06	TRUE	6.99266e-24	114.142	0.783555	0.132521	0.012404	8.00018e-26	0.78551	-0.0218067	0.0165893	0.188677	FALSE	FALSE	FALSE	2	TRUE	NA	NA	NA	NA	NA	NA	NA
Secondary analysis	5e-08	Dementia	met-c-883	Total lipids in large LDL || id:met-c-883	rs635634	9	T	C	T	C	0.00185726	4.33443e-07	TRUE	9.83677e-09	35.8523	0.20054	0.076786	0.012824	3.91003e-09	0.201594	-0.00652276	0.0170208	0.701555	FALSE	FALSE	FALSE	2	TRUE	NA	NA	NA	NA	NA	NA	NA
Secondary analysis	5e-08	Dementia	met-c-883	Total lipids in large LDL || id:met-c-883	rs6511721	19	A	G	A	G	0.00332981	1.90016e-05	TRUE	5.52551e-13	64.3799	0.48906	-0.089007	0.011093	3.01995e-15	0.51307	-0.0345735	0.0136257	0.0111686	FALSE	FALSE	FALSE	2	TRUE	NA	NA	NA	NA	NA	NA	NA
Secondary analysis	5e-08	Dementia	met-c-883	Total lipids in large LDL || id:met-c-883	rs6662286	1	C	T	C	T	0.00487465	2.16438e-06	TRUE	2.38279e-20	94.3849	0.891842	0.161447	0.016618	1.24997e-21	0.885973	0.0183799	0.021463	0.391803	FALSE	FALSE	FALSE	2	TRUE	NA	NA	NA	NA	NA	NA	NA
Secondary analysis	5e-08	Dementia	met-c-883	Total lipids in large LDL || id:met-c-883	rs6732011	2	T	G	T	G	0.00249885	6.86744e-07	TRUE	3.07343e-11	48.2659	0.384873	-0.072996	0.010507	8.41008e-12	0.387086	-0.00675997	0.014014	0.629541	FALSE	FALSE	FALSE	2	TRUE	NA	NA	NA	NA	NA	NA	NA
Secondary analysis	5e-08	Dementia	met-c-883	Total lipids in large LDL || id:met-c-883	rs6756629	2	A	G	A	G	0.00252068	1.80324e-09	TRUE	1.20736e-11	48.6989	0.081568	-0.131195	0.0188	6.79047e-12	0.082534	0.000612295	0.0247713	0.98028	FALSE	FALSE	FALSE	2	TRUE	NA	NA	NA	NA	NA	NA	NA
Secondary analysis	5e-08	Dementia	met-c-883	Total lipids in large LDL || id:met-c-883	rs6859	19	G	A	G	A	0.0031348	0.000386704	TRUE	8.99417e-07	60.6007	0.535095	-0.08061	0.010355	1.93019e-14	0.514904	-0.155386	0.0135723	2.38561e-30	FALSE	FALSE	FALSE	2	TRUE	NA	NA	NA	NA	NA	NA	NA
Secondary analysis	5e-08	Dementia	met-c-883	Total lipids in large LDL || id:met-c-883	rs72664201	1	C	T	C	T	0.00280077	1.19828e-05	TRUE	2.3168e-11	54.1112	0.04972	-0.179752	0.024436	4.70977e-13	0.0489453	0.0642294	0.0318762	0.0439086	FALSE	FALSE	FALSE	2	TRUE	NA	NA	NA	NA	NA	NA	NA
Secondary analysis	5e-08	Dementia	met-c-883	Total lipids in large LDL || id:met-c-883	rs73048351	19	A	C	A	C	0.00201681	1.18469e-05	TRUE	2.10922e-08	38.9363	0.008847	-0.40223	0.064461	8.46993e-10	0.0086568	-0.149204	0.0744716	0.0451243	FALSE	FALSE	FALSE	2	TRUE	NA	NA	NA	NA	NA	NA	NA
Secondary analysis	5e-08	Dementia	met-c-883	Total lipids in large LDL || id:met-c-883	rs73066442	7	G	A	G	A	0.00190431	4.3246e-07	TRUE	6.36577e-09	36.7603	0.249027	0.072435	0.011947	2.49e-09	0.246607	-0.00604181	0.0157837	0.701879	FALSE	FALSE	FALSE	2	TRUE	NA	NA	NA	NA	NA	NA	NA
Secondary analysis	5e-08	Dementia	met-c-883	Total lipids in large LDL || id:met-c-883	rs7412	19	T	C	T	C	0.0300042	0.000439923	TRUE	1.09205e-80	494.268	0.055504	-0.572611	0.025756	4.81948e-106	0.0534335	-0.388945	0.0318507	2.69836e-34	FALSE	FALSE	FALSE	2	TRUE	NA	NA	NA	NA	NA	NA	NA
Secondary analysis	5e-08	Dementia	met-c-883	Total lipids in large LDL || id:met-c-883	rs7604788	2	T	C	T	C	0.00368044	1.95885e-06	TRUE	1.13134e-15	71.1656	0.061743	-0.186553	0.022114	1.07994e-16	0.0607192	-0.0232792	0.0285747	0.415256	FALSE	FALSE	FALSE	2	TRUE	NA	NA	NA	NA	NA	NA	NA
Secondary analysis	5e-08	Dementia	met-c-883	Total lipids in large LDL || id:met-c-883	rs76670936	19	A	G	A	G	0.00322051	0.000121978	TRUE	6.43319e-10	62.2565	0.088083	-0.150657	0.019094	8.57038e-15	0.120019	0.132552	0.0206174	1.28336e-10	FALSE	FALSE	FALSE	2	TRUE	NA	NA	NA	NA	NA	NA	NA
Secondary analysis	5e-08	Dementia	met-c-883	Total lipids in large LDL || id:met-c-883	rs77021821	4	T	C	T	C	0.00199373	3.22214e-08	TRUE	1.8717e-09	38.4919	0.018321	0.249948	0.040287	1.06001e-09	0.0257928	-0.0045621	0.0436624	0.916784	FALSE	FALSE	FALSE	2	TRUE	NA	NA	NA	NA	NA	NA	NA
Secondary analysis	5e-08	Dementia	met-c-883	Total lipids in large LDL || id:met-c-883	rs79225634	5	T	C	T	C	0.00374646	9.38025e-07	TRUE	3.8399e-16	72.4507	0.353218	0.091987	0.010807	5.75043e-17	0.357863	0.00799606	0.0141835	0.572919	FALSE	FALSE	FALSE	2	TRUE	NA	NA	NA	NA	NA	NA	NA
Secondary analysis	5e-08	Dementia	met-c-883	Total lipids in large LDL || id:met-c-883	rs79890446	19	T	A	T	A	0.00287703	0.000138101	TRUE	1.4955e-08	55.5887	0.032014	-0.24619	0.03302	2.27982e-13	0.0379792	-0.254889	0.0372595	7.86865e-12	FALSE	TRUE	FALSE	2	TRUE	NA	NA	NA	NA	NA	NA	NA
Secondary analysis	5e-08	Dementia	met-c-883	Total lipids in large LDL || id:met-c-883	rs8112909	19	A	G	A	G	0.00166274	1.20478e-05	TRUE	4.66306e-07	32.086	0.803111	0.074006	0.013065	2.53998e-08	0.799575	0.0342878	0.0169706	0.0433391	FALSE	FALSE	FALSE	2	TRUE	NA	NA	NA	NA	NA	NA	NA
Secondary analysis	5e-08	Dementia	met-c-883	Total lipids in large LDL || id:met-c-883	rs934197	2	A	G	A	G	0.0052763	1.90051e-06	TRUE	5.53577e-22	102.182	0.284745	0.115894	0.011465	2.77013e-23	0.280803	0.0121235	0.015108	0.42229	FALSE	FALSE	FALSE	2	TRUE	NA	NA	NA	NA	NA	NA	NA
Secondary analysis	5e-08	Dementia	met-c-883	Total lipids in large LDL || id:met-c-883	rs9749236	19	C	A	C	A	0.00172961	3.4984e-05	TRUE	1.78935e-06	32.7428	0.006171	-0.431809	0.075463	1.84001e-08	0.00423015	-0.402846	0.117007	0.000575466	FALSE	FALSE	FALSE	2	TRUE	NA	NA	NA	NA	NA	NA	NA
Secondary analysis	5e-08	Dementia	met-c-884	Concentration of large LDL particles || id:met-c-884	rs10449300	1	G	A	G	A	0.00173111	6.32836e-07	TRUE	3.51655e-08	33.4129	0.3354	-0.06433	0.011129	1.29999e-08	0.334373	0.00670992	0.0144906	0.643327	FALSE	FALSE	FALSE	2	TRUE	NA	NA	NA	NA	NA	NA	NA
Secondary analysis	5e-08	Dementia	met-c-884	Concentration of large LDL particles || id:met-c-884	rs113105517	1	G	A	G	A	0.00373799	3.75092e-06	TRUE	1.21214e-15	72.2826	0.060054	-0.19483	0.022916	6.07995e-17	0.0709579	0.030109	0.026708	0.259598	FALSE	FALSE	FALSE	2	TRUE	NA	NA	NA	NA	NA	NA	NA
Secondary analysis	5e-08	Dementia	met-c-884	Concentration of large LDL particles || id:met-c-884	rs113445611	1	T	C	T	C	0.00266896	4.56603e-07	TRUE	5.57799e-12	51.5578	0.063073	-0.154213	0.021477	1.61994e-12	0.0741784	0.0103048	0.026199	0.694079	FALSE	FALSE	FALSE	2	TRUE	NA	NA	NA	NA	NA	NA	NA
Secondary analysis	5e-08	Dementia	met-c-884	Concentration of large LDL particles || id:met-c-884	rs114664261	2	T	A	T	A	0.00165783	6.86755e-06	TRUE	2.6506e-07	31.9961	0.020009	0.262926	0.046482	2.63003e-08	0.0157308	-0.0829906	0.0544053	0.127156	FALSE	TRUE	FALSE	2	TRUE	NA	NA	NA	NA	NA	NA	NA
Secondary analysis	5e-08	Dementia	met-c-884	Concentration of large LDL particles || id:met-c-884	rs114739858	1	A	G	A	G	0.0022358	3.28084e-07	TRUE	2.76491e-10	43.1714	0.060216	-0.156266	0.023783	1.02e-10	0.0690472	-0.00903129	0.0270877	0.738826	FALSE	FALSE	FALSE	2	TRUE	NA	NA	NA	NA	NA	NA	NA
Secondary analysis	5e-08	Dementia	met-c-884	Concentration of large LDL particles || id:met-c-884	rs115534052	4	G	A	G	A	0.00171033	4.01308e-07	TRUE	3.76764e-08	33.0094	0.036362	0.163117	0.028391	1.59001e-08	0.0455947	0.0122154	0.0331271	0.712318	FALSE	FALSE	FALSE	2	TRUE	NA	NA	NA	NA	NA	NA	NA
Secondary analysis	5e-08	Dementia	met-c-884	Concentration of large LDL particles || id:met-c-884	rs11591147	1	T	G	T	G	0.0132405	2.6176e-06	TRUE	5.13098e-45	214.462	0.030715	-0.508809	0.034744	4.45964e-47	0.0359277	0.0349001	0.0370586	0.346319	FALSE	FALSE	FALSE	2	TRUE	NA	NA	NA	NA	NA	NA	NA
Secondary analysis	5e-08	Dementia	met-c-884	Concentration of large LDL particles || id:met-c-884	rs116329419	4	A	C	A	C	0.00193994	8.11638e-07	TRUE	5.57192e-09	37.4515	0.035615	0.208745	0.03411	1.74e-09	0.0479895	0.017056	0.0325245	0.599998	FALSE	FALSE	FALSE	2	TRUE	NA	NA	NA	NA	NA	NA	NA
Secondary analysis	5e-08	Dementia	met-c-884	Concentration of large LDL particles || id:met-c-884	rs11668327	19	C	G	C	G	0.00493712	0.000361681	TRUE	4.0765e-12	95.5955	0.133141	-0.155899	0.015945	6.64049e-22	0.127178	-0.233573	0.0210958	1.71475e-28	FALSE	TRUE	FALSE	2	TRUE	NA	NA	NA	NA	NA	NA	NA
Secondary analysis	5e-08	Dementia	met-c-884	Concentration of large LDL particles || id:met-c-884	rs117261169	19	T	C	T	C	0.00247916	2.30648e-05	TRUE	1.2059e-09	47.8797	0.009758	-0.383362	0.055403	9.9793e-12	0.00675208	-0.245982	0.087991	0.00518132	FALSE	FALSE	FALSE	2	TRUE	NA	NA	NA	NA	NA	NA	NA
Secondary analysis	5e-08	Dementia	met-c-884	Concentration of large LDL particles || id:met-c-884	rs11878174	19	C	T	C	T	0.00234773	8.74938e-05	TRUE	1.26277e-07	45.3401	0.568766	0.07858	0.01167	3.50026e-11	0.637016	0.0777744	0.0142838	5.18191e-08	FALSE	FALSE	FALSE	2	TRUE	NA	NA	NA	NA	NA	NA	NA
Secondary analysis	5e-08	Dementia	met-c-884	Concentration of large LDL particles || id:met-c-884	rs12043403	1	C	T	C	T	0.00300079	8.38235e-06	TRUE	2.33591e-12	57.9932	0.112186	-0.136756	0.017958	6.80926e-14	0.136877	-0.0335647	0.0199165	0.0919348	FALSE	FALSE	FALSE	2	TRUE	NA	NA	NA	NA	NA	NA	NA
Secondary analysis	5e-08	Dementia	met-c-884	Concentration of large LDL particles || id:met-c-884	rs138270540	4	C	A	C	A	0.00219775	8.6704e-06	TRUE	2.91394e-09	42.4328	0.02466	0.234382	0.035981	1.47001e-10	0.0329068	-0.0659534	0.0384796	0.0865326	FALSE	FALSE	FALSE	2	TRUE	NA	NA	NA	NA	NA	NA	NA
Secondary analysis	5e-08	Dementia	met-c-884	Concentration of large LDL particles || id:met-c-884	rs142130958	19	A	G	A	G	0.00978534	4.37634e-06	TRUE	2.58741e-39	190.427	0.101869	-0.237683	0.017224	5.37032e-42	0.101895	-0.027467	0.0225564	0.223338	FALSE	FALSE	FALSE	2	TRUE	NA	NA	NA	NA	NA	NA	NA
Secondary analysis	5e-08	Dementia	met-c-884	Concentration of large LDL particles || id:met-c-884	rs143473297	19	C	T	C	T	0.00232066	0.00138302	TRUE	0.152752	41.3341	0.036876	0.184999	0.028775	2.53998e-10	0.0394952	0.688507	0.031784	4.67735e-104	FALSE	FALSE	FALSE	2	TRUE	NA	NA	NA	NA	NA	NA	NA
Secondary analysis	5e-08	Dementia	met-c-884	Concentration of large LDL particles || id:met-c-884	rs144064722	4	G	A	G	A	0.00277101	4.48343e-06	TRUE	8.64026e-12	53.5291	0.025283	0.249005	0.034034	6.14045e-13	0.0296994	0.0504263	0.0409134	0.217757	FALSE	FALSE	FALSE	2	TRUE	NA	NA	NA	NA	NA	NA	NA
Secondary analysis	5e-08	Dementia	met-c-884	Concentration of large LDL particles || id:met-c-884	rs144900553	19	T	C	T	C	0.00193797	2.77762e-07	TRUE	4.19215e-09	37.4113	0.012814	-0.325568	0.053228	1.78e-09	0.0138056	0.0185018	0.0603104	0.759014	FALSE	FALSE	FALSE	2	TRUE	NA	NA	NA	NA	NA	NA	NA
Secondary analysis	5e-08	Dementia	met-c-884	Concentration of large LDL particles || id:met-c-884	rs145717049	19	T	C	T	C	0.00162836	1.82948e-07	TRUE	6.91409e-08	31.4232	0.042729	-0.156728	0.027959	3.50002e-08	0.0527849	0.00766929	0.0308039	0.803383	FALSE	FALSE	FALSE	2	TRUE	NA	NA	NA	NA	NA	NA	NA
Secondary analysis	5e-08	Dementia	met-c-884	Concentration of large LDL particles || id:met-c-884	rs146568567	1	A	G	A	G	0.00526332	1.07102e-05	TRUE	7.20899e-21	101.945	0.028147	-0.319462	0.03164	2.97989e-23	0.0350482	0.0706172	0.0370701	0.0567845	FALSE	FALSE	FALSE	2	TRUE	NA	NA	NA	NA	NA	NA	NA
Secondary analysis	5e-08	Dementia	met-c-884	Concentration of large LDL particles || id:met-c-884	rs149844719	1	T	A	T	A	0.00262935	1.04175e-05	TRUE	8.40142e-11	50.7879	0.039229	-0.200855	0.028184	2.36974e-12	0.043299	0.063345	0.0337165	0.0602782	FALSE	TRUE	FALSE	2	TRUE	NA	NA	NA	NA	NA	NA	NA
Secondary analysis	5e-08	Dementia	met-c-884	Concentration of large LDL particles || id:met-c-884	rs150985779	19	T	G	T	G	0.00282707	8.20706e-05	TRUE	2.4938e-09	54.6123	0.021595	-0.280222	0.037919	3.59998e-13	0.0253523	-0.238593	0.045244	1.33869e-07	FALSE	FALSE	FALSE	2	TRUE	NA	NA	NA	NA	NA	NA	NA
Secondary analysis	5e-08	Dementia	met-c-884	Concentration of large LDL particles || id:met-c-884	rs151330717	19	A	G	A	G	0.00166727	1.23435e-05	TRUE	4.61938e-07	32.1736	0.011756	-0.327438	0.057727	2.41002e-08	0.00437291	-0.218088	0.106641	0.0408479	FALSE	FALSE	FALSE	2	TRUE	NA	NA	NA	NA	NA	NA	NA
Secondary analysis	5e-08	Dementia	met-c-884	Concentration of large LDL particles || id:met-c-884	rs182695896	4	C	A	C	A	0.00336053	1.50839e-06	TRUE	1.72419e-14	64.9622	0.019221	0.329175	0.040841	2.21004e-15	0.0259469	0.0309144	0.0432433	0.474674	FALSE	FALSE	FALSE	2	TRUE	NA	NA	NA	NA	NA	NA	NA
Secondary analysis	5e-08	Dementia	met-c-884	Concentration of large LDL particles || id:met-c-884	rs185415345	1	A	G	A	G	0.00171808	1.01868e-06	TRUE	4.67636e-08	33.1575	0.046556	-0.157137	0.027289	1.47001e-08	0.0296854	-0.0240135	0.0408744	0.556872	FALSE	FALSE	FALSE	2	TRUE	NA	NA	NA	NA	NA	NA	NA
Secondary analysis	5e-08	Dementia	met-c-884	Concentration of large LDL particles || id:met-c-884	rs185567543	4	T	A	T	A	0.00312475	1.20574e-07	TRUE	5.97963e-14	60.3965	0.017852	0.324896	0.041806	2.08978e-14	0.0218155	0.00953549	0.0471771	0.839822	FALSE	TRUE	FALSE	2	TRUE	NA	NA	NA	NA	NA	NA	NA
Secondary analysis	5e-08	Dementia	met-c-884	Concentration of large LDL particles || id:met-c-884	rs190934192	1	A	G	A	G	0.00475651	1.59617e-06	TRUE	5.37619e-20	92.0864	0.023981	-0.38353	0.039967	3.69999e-21	0.00507071	-0.0714019	0.0970923	0.462095	FALSE	FALSE	FALSE	2	TRUE	NA	NA	NA	NA	NA	NA	NA
Secondary analysis	5e-08	Dementia	met-c-884	Concentration of large LDL particles || id:met-c-884	rs193084249	1	G	A	G	A	0.00163368	6.99535e-09	TRUE	5.06463e-08	31.5293	0.032129	0.175528	0.03126	3.32001e-08	0.0390555	-0.00174316	0.0358053	0.961171	FALSE	FALSE	FALSE	2	TRUE	NA	NA	NA	NA	NA	NA	NA
Secondary analysis	5e-08	Dementia	met-c-884	Concentration of large LDL particles || id:met-c-884	rs207122	1	C	T	C	T	0.00246708	1.32132e-06	TRUE	5.50658e-11	47.6508	0.912417	0.125551	0.018188	1.11995e-11	0.915454	0.0162872	0.024342	0.503433	FALSE	FALSE	FALSE	2	TRUE	NA	NA	NA	NA	NA	NA	NA
Secondary analysis	5e-08	Dementia	met-c-884	Concentration of large LDL particles || id:met-c-884	rs2207132	20	A	G	A	G	0.00186334	9.7196e-06	TRUE	6.28119e-08	35.9643	0.059698	0.147119	0.024532	3.64998e-09	0.0649846	-0.0507964	0.0279912	0.0695665	FALSE	FALSE	FALSE	2	TRUE	NA	NA	NA	NA	NA	NA	NA
Secondary analysis	5e-08	Dementia	met-c-884	Concentration of large LDL particles || id:met-c-884	rs2479410	1	A	G	A	G	0.00224806	7.15856e-08	TRUE	1.8903e-10	43.4065	0.274668	-0.080714	0.012251	9.12011e-11	0.253407	0.00244263	0.0156841	0.876238	FALSE	FALSE	FALSE	2	TRUE	NA	NA	NA	NA	NA	NA	NA
Secondary analysis	5e-08	Dementia	met-c-884	Concentration of large LDL particles || id:met-c-884	rs261334	15	C	G	C	G	0.00237723	3.07585e-06	TRUE	2.12933e-10	45.9159	0.769329	-0.083509	0.012324	2.63027e-11	0.766684	0.016547	0.0162088	0.307317	FALSE	TRUE	FALSE	2	TRUE	NA	NA	NA	NA	NA	NA	NA
Secondary analysis	5e-08	Dementia	met-c-884	Concentration of large LDL particles || id:met-c-884	rs2980860	8	G	A	G	A	0.00255633	9.02937e-07	TRUE	2.02819e-11	49.379	0.48076	-0.072301	0.010289	4.75007e-12	0.466274	-0.00753711	0.0136267	0.580186	FALSE	FALSE	FALSE	2	TRUE	NA	NA	NA	NA	NA	NA	NA
Secondary analysis	5e-08	Dementia	met-c-884	Concentration of large LDL particles || id:met-c-884	rs3005923	1	A	G	A	G	0.00443629	1.09763e-05	TRUE	1.14621e-17	85.8416	0.027565	-0.335303	0.03619	7.87952e-20	0.0259003	0.0838436	0.0434764	0.0537948	FALSE	FALSE	FALSE	2	TRUE	NA	NA	NA	NA	NA	NA	NA
Secondary analysis	5e-08	Dementia	met-c-884	Concentration of large LDL particles || id:met-c-884	rs34722314	2	A	T	A	T	0.00474481	1.95753e-06	TRUE	7.0991e-20	91.8542	0.137153	-0.143435	0.014966	4.14954e-21	0.135258	-0.016288	0.0199999	0.415414	FALSE	TRUE	FALSE	2	TRUE	NA	NA	NA	NA	NA	NA	NA
Secondary analysis	5e-08	Dementia	met-c-884	Concentration of large LDL particles || id:met-c-884	rs3741298	11	T	C	T	C	0.00227901	1.54011e-07	TRUE	1.57979e-10	44.01	0.771465	-0.080968	0.012205	6.75927e-11	0.768453	-0.00369424	0.016172	0.819309	FALSE	FALSE	FALSE	2	TRUE	NA	NA	NA	NA	NA	NA	NA
Secondary analysis	5e-08	Dementia	met-c-884	Concentration of large LDL particles || id:met-c-884	rs395908	19	A	G	A	G	0.00391943	4.7975e-05	TRUE	5.14235e-14	75.8048	0.094241	-0.158225	0.018173	1.07994e-17	0.079436	-0.10263	0.0254549	5.53465e-05	FALSE	FALSE	FALSE	2	TRUE	NA	NA	NA	NA	NA	NA	NA
Secondary analysis	5e-08	Dementia	met-c-884	Concentration of large LDL particles || id:met-c-884	rs405509	19	G	T	G	T	0.00265133	0.00176685	TRUE	0.200626	51.227	0.545907	-0.074257	0.010375	1.90985e-12	0.554311	-0.33073	0.0135053	1.93197e-132	FALSE	FALSE	FALSE	2	TRUE	NA	NA	NA	NA	NA	NA	NA
Secondary analysis	5e-08	Dementia	met-c-884	Concentration of large LDL particles || id:met-c-884	rs429358	19	C	T	C	T	0.0122294	0.00870098	TRUE	0.0182117	238.516	0.168024	0.212926	0.013787	3.66016e-52	0.181147	0.870727	0.0159667	1e-200	FALSE	FALSE	FALSE	2	TRUE	NA	NA	NA	NA	NA	NA	NA
Secondary analysis	5e-08	Dementia	met-c-884	Concentration of large LDL particles || id:met-c-884	rs4609471	1	A	C	A	C	0.00888028	1.8209e-07	TRUE	5.6958e-37	172.611	0.040398	-0.389875	0.029675	3.1703e-38	0.22878	-0.00404445	0.0162829	0.803836	FALSE	FALSE	FALSE	2	TRUE	NA	NA	NA	NA	NA	NA	NA
Secondary analysis	5e-08	Dementia	met-c-884	Concentration of large LDL particles || id:met-c-884	rs4803748	19	T	C	T	C	0.00256592	6.31473e-05	TRUE	7.83223e-09	49.5622	0.372397	-0.077884	0.011063	4.35011e-12	0.355956	-0.0659757	0.0142629	3.73345e-06	FALSE	FALSE	FALSE	2	TRUE	NA	NA	NA	NA	NA	NA	NA
Secondary analysis	5e-08	Dementia	met-c-884	Concentration of large LDL particles || id:met-c-884	rs4927205	1	G	A	G	A	0.00272165	1.08224e-05	TRUE	3.94071e-11	52.5867	0.173613	-0.099036	0.013657	9.77012e-13	0.18863	0.0337264	0.0176125	0.0555035	FALSE	FALSE	FALSE	2	TRUE	NA	NA	NA	NA	NA	NA	NA
Secondary analysis	5e-08	Dementia	met-c-884	Concentration of large LDL particles || id:met-c-884	rs562556	1	A	G	A	G	0.00263662	3.29133e-06	TRUE	2.16928e-11	50.9367	0.824879	0.097627	0.013679	2.19989e-12	0.830346	-0.0191642	0.0181476	0.290958	FALSE	FALSE	FALSE	2	TRUE	NA	NA	NA	NA	NA	NA	NA
Secondary analysis	5e-08	Dementia	met-c-884	Concentration of large LDL particles || id:met-c-884	rs58826447	19	A	T	A	T	0.00194092	5.20445e-05	TRUE	6.42635e-07	37.4664	0.358085	0.06648	0.010861	1.73002e-09	0.388758	0.0583418	0.013893	2.67683e-05	FALSE	TRUE	FALSE	2	TRUE	NA	NA	NA	NA	NA	NA	NA
Secondary analysis	5e-08	Dementia	met-c-884	Concentration of large LDL particles || id:met-c-884	rs60049679	19	C	G	C	G	0.00395196	0.000499972	TRUE	4.25905e-08	76.4525	0.129231	0.153015	0.0175	7.85055e-18	0.163404	0.235953	0.0181242	9.58076e-39	FALSE	TRUE	FALSE	2	TRUE	NA	NA	NA	NA	NA	NA	NA
Secondary analysis	5e-08	Dementia	met-c-884	Concentration of large LDL particles || id:met-c-884	rs61770425	1	G	A	G	A	0.00249916	1.07447e-06	TRUE	3.71435e-11	48.267	0.221801	-0.086857	0.012502	8.25087e-12	0.217884	0.00996326	0.0165127	0.546263	FALSE	FALSE	FALSE	2	TRUE	NA	NA	NA	NA	NA	NA	NA
Secondary analysis	5e-08	Dementia	met-c-884	Concentration of large LDL particles || id:met-c-884	rs62117161	19	G	A	G	A	0.00511389	0.000110753	TRUE	1.57105e-16	99.0409	0.069347	-0.203925	0.020491	1.22999e-22	0.0723863	-0.162906	0.0265919	9.00347e-10	FALSE	FALSE	FALSE	2	TRUE	NA	NA	NA	NA	NA	NA	NA
Secondary analysis	5e-08	Dementia	met-c-884	Concentration of large LDL particles || id:met-c-884	rs62120794	2	T	C	T	C	0.00319724	1.24468e-06	TRUE	5.56987e-13	57.0067	0.050697	-0.184023	0.024373	1.10994e-13	0.0472297	-0.0210692	0.0324439	0.516079	FALSE	FALSE	FALSE	2	TRUE	NA	NA	NA	NA	NA	NA	NA
Secondary analysis	5e-08	Dementia	met-c-884	Concentration of large LDL particles || id:met-c-884	rs629301	1	T	G	T	G	0.00564536	5.09978e-06	TRUE	6.21965e-23	109.409	0.783555	0.129755	0.012405	7.78933e-25	0.78551	-0.0218067	0.0165893	0.188677	FALSE	FALSE	FALSE	2	TRUE	NA	NA	NA	NA	NA	NA	NA
Secondary analysis	5e-08	Dementia	met-c-884	Concentration of large LDL particles || id:met-c-884	rs635634	9	T	C	T	C	0.00189419	4.33443e-07	TRUE	6.98906e-09	36.5665	0.20054	0.077547	0.012824	2.71e-09	0.201594	-0.00652276	0.0170208	0.701555	FALSE	FALSE	FALSE	2	TRUE	NA	NA	NA	NA	NA	NA	NA
Secondary analysis	5e-08	Dementia	met-c-884	Concentration of large LDL particles || id:met-c-884	rs6511721	19	A	G	A	G	0.00337779	1.90016e-05	TRUE	3.65339e-13	65.3105	0.48906	-0.089648	0.011093	1.85994e-15	0.51307	-0.0345735	0.0136257	0.0111686	FALSE	FALSE	FALSE	2	TRUE	NA	NA	NA	NA	NA	NA	NA
Secondary analysis	5e-08	Dementia	met-c-884	Concentration of large LDL particles || id:met-c-884	rs6662286	1	C	T	C	T	0.00463275	2.16438e-06	TRUE	2.14446e-19	89.6794	0.891842	0.157409	0.016622	1.20005e-20	0.885973	0.0183799	0.021463	0.391803	FALSE	FALSE	FALSE	2	TRUE	NA	NA	NA	NA	NA	NA	NA
Secondary analysis	5e-08	Dementia	met-c-884	Concentration of large LDL particles || id:met-c-884	rs6732011	2	T	G	T	G	0.00259391	6.86744e-07	TRUE	1.2833e-11	50.1068	0.384873	-0.074375	0.010507	3.31971e-12	0.387086	-0.00675997	0.014014	0.629541	FALSE	FALSE	FALSE	2	TRUE	NA	NA	NA	NA	NA	NA	NA
Secondary analysis	5e-08	Dementia	met-c-884	Concentration of large LDL particles || id:met-c-884	rs6756629	2	A	G	A	G	0.00244415	1.80324e-09	TRUE	2.4664e-11	47.2165	0.081568	-0.129176	0.018799	1.38007e-11	0.082534	0.000612295	0.0247713	0.98028	FALSE	FALSE	FALSE	2	TRUE	NA	NA	NA	NA	NA	NA	NA
Secondary analysis	5e-08	Dementia	met-c-884	Concentration of large LDL particles || id:met-c-884	rs6859	19	G	A	G	A	0.00308674	0.000386704	TRUE	1.20938e-06	59.6687	0.535095	-0.07998	0.010354	2.97989e-14	0.514904	-0.155386	0.0135723	2.38561e-30	FALSE	FALSE	FALSE	2	TRUE	NA	NA	NA	NA	NA	NA	NA
Secondary analysis	5e-08	Dementia	met-c-884	Concentration of large LDL particles || id:met-c-884	rs72664201	1	C	T	C	T	0.00269143	1.19828e-05	TRUE	6.01853e-11	51.9931	0.04972	-0.176206	0.024437	1.31009e-12	0.0489453	0.0642294	0.0318762	0.0439086	FALSE	FALSE	FALSE	2	TRUE	NA	NA	NA	NA	NA	NA	NA
Secondary analysis	5e-08	Dementia	met-c-884	Concentration of large LDL particles || id:met-c-884	rs73007332	19	A	G	A	G	0.00160196	7.75135e-08	TRUE	7.90626e-08	30.9144	0.028625	-0.178773	0.032153	4.51004e-08	0.0313039	-0.00629819	0.0388635	0.871259	FALSE	FALSE	FALSE	2	TRUE	NA	NA	NA	NA	NA	NA	NA
Secondary analysis	5e-08	Dementia	met-c-884	Concentration of large LDL particles || id:met-c-884	rs73048351	19	A	C	A	C	0.00190121	1.18469e-05	TRUE	5.7593e-08	36.7004	0.008847	-0.390504	0.06446	2.53e-09	0.0086568	-0.149204	0.0744716	0.0451243	FALSE	FALSE	FALSE	2	TRUE	NA	NA	NA	NA	NA	NA	NA
Secondary analysis	5e-08	Dementia	met-c-884	Concentration of large LDL particles || id:met-c-884	rs73066442	7	G	A	G	A	0.00192093	4.3246e-07	TRUE	5.45842e-09	37.0817	0.249027	0.072751	0.011947	2.1e-09	0.246607	-0.00604181	0.0157837	0.701879	FALSE	FALSE	FALSE	2	TRUE	NA	NA	NA	NA	NA	NA	NA
Secondary analysis	5e-08	Dementia	met-c-884	Concentration of large LDL particles || id:met-c-884	rs7412	19	T	C	T	C	0.0285899	0.000439923	TRUE	2.15881e-76	470.284	0.055504	-0.558979	0.025776	4.51856e-101	0.0534335	-0.388945	0.0318507	2.69836e-34	FALSE	FALSE	FALSE	2	TRUE	NA	NA	NA	NA	NA	NA	NA
Secondary analysis	5e-08	Dementia	met-c-884	Concentration of large LDL particles || id:met-c-884	rs7604788	2	T	C	T	C	0.00369321	1.95885e-06	TRUE	1.00744e-15	71.4134	0.061743	-0.186886	0.022115	9.30037e-17	0.0607192	-0.0232792	0.0285747	0.415256	FALSE	FALSE	FALSE	2	TRUE	NA	NA	NA	NA	NA	NA	NA
Secondary analysis	5e-08	Dementia	met-c-884	Concentration of large LDL particles || id:met-c-884	rs76670936	19	A	G	A	G	0.00313347	0.000121978	TRUE	1.24108e-09	60.5686	0.088083	-0.148624	0.019097	1.91999e-14	0.120019	0.132552	0.0206174	1.28336e-10	FALSE	FALSE	FALSE	2	TRUE	NA	NA	NA	NA	NA	NA	NA
Secondary analysis	5e-08	Dementia	met-c-884	Concentration of large LDL particles || id:met-c-884	rs77021821	4	T	C	T	C	0.00210747	3.22214e-08	TRUE	6.47141e-10	40.6925	0.018321	0.256987	0.040286	3.49004e-10	0.0257928	-0.0045621	0.0436624	0.916784	FALSE	FALSE	FALSE	2	TRUE	NA	NA	NA	NA	NA	NA	NA
Secondary analysis	5e-08	Dementia	met-c-884	Concentration of large LDL particles || id:met-c-884	rs79225634	5	T	C	T	C	0.0036193	9.38025e-07	TRUE	1.22887e-15	69.9826	0.353218	0.090415	0.010808	1.88018e-16	0.357863	0.00799606	0.0141835	0.572919	FALSE	FALSE	FALSE	2	TRUE	NA	NA	NA	NA	NA	NA	NA
Secondary analysis	5e-08	Dementia	met-c-884	Concentration of large LDL particles || id:met-c-884	rs79890446	19	T	A	T	A	0.00280854	0.000138101	TRUE	2.47356e-08	54.2618	0.032014	-0.243256	0.033023	4.27957e-13	0.0379792	-0.254889	0.0372595	7.86865e-12	FALSE	TRUE	FALSE	2	TRUE	NA	NA	NA	NA	NA	NA	NA
Secondary analysis	5e-08	Dementia	met-c-884	Concentration of large LDL particles || id:met-c-884	rs8112909	19	A	G	A	G	0.00160629	1.20478e-05	TRUE	7.60342e-07	30.995	0.803111	0.072737	0.013065	4.33002e-08	0.799575	0.0342878	0.0169706	0.0433391	FALSE	FALSE	FALSE	2	TRUE	NA	NA	NA	NA	NA	NA	NA
Secondary analysis	5e-08	Dementia	met-c-884	Concentration of large LDL particles || id:met-c-884	rs934197	2	A	G	A	G	0.00526199	1.90051e-06	TRUE	6.30556e-22	101.903	0.284745	0.115746	0.011466	3.0297e-23	0.280803	0.0121235	0.015108	0.42229	FALSE	FALSE	FALSE	2	TRUE	NA	NA	NA	NA	NA	NA	NA
Secondary analysis	5e-08	Dementia	met-c-884	Concentration of large LDL particles || id:met-c-884	rs9749236	19	C	A	C	A	0.0016432	3.4984e-05	TRUE	3.57169e-06	31.1043	0.006171	-0.420939	0.075476	4.09996e-08	0.00423015	-0.402846	0.117007	0.000575466	FALSE	FALSE	FALSE	2	TRUE	NA	NA	NA	NA	NA	NA	NA
Secondary analysis	5e-08	Dementia	met-c-885	Phospholipids in large LDL || id:met-c-885	rs10201379	2	A	C	A	C	0.00189041	6.88928e-07	TRUE	1.24894e-09	40.8059	0.385561	-0.063937	0.010009	3.02002e-10	0.387018	-0.00677071	0.014014	0.628998	FALSE	FALSE	FALSE	2	TRUE	NA	NA	NA	NA	NA	NA	NA
Secondary analysis	5e-08	Dementia	met-c-885	Phospholipids in large LDL || id:met-c-885	rs113105517	1	G	A	G	A	0.0036331	3.75092e-06	TRUE	3.11679e-15	70.2468	0.060054	-0.192226	0.022935	1.42004e-16	0.0709579	0.030109	0.026708	0.259598	FALSE	FALSE	FALSE	2	TRUE	NA	NA	NA	NA	NA	NA	NA
Secondary analysis	5e-08	Dementia	met-c-885	Phospholipids in large LDL || id:met-c-885	rs113445611	1	T	C	T	C	0.00210665	4.56603e-07	TRUE	1.19043e-10	45.4794	0.059622	-0.142612	0.021147	2.96006e-11	0.0741784	0.0103048	0.026199	0.694079	FALSE	FALSE	FALSE	2	TRUE	NA	NA	NA	NA	NA	NA	NA
Secondary analysis	5e-08	Dementia	met-c-885	Phospholipids in large LDL || id:met-c-885	rs114739858	1	A	G	A	G	0.00224654	3.28084e-07	TRUE	2.50346e-10	43.3792	0.060216	-0.156734	0.023797	8.39073e-11	0.0690472	-0.00903129	0.0270877	0.738826	FALSE	FALSE	FALSE	2	TRUE	NA	NA	NA	NA	NA	NA	NA
Secondary analysis	5e-08	Dementia	met-c-885	Phospholipids in large LDL || id:met-c-885	rs11587071	1	T	C	T	C	0.00224275	2.52891e-06	TRUE	7.1058e-11	48.422	0.158515	-0.094268	0.013547	6.87068e-12	0.162158	0.0170894	0.0184618	0.354621	FALSE	FALSE	FALSE	2	TRUE	NA	NA	NA	NA	NA	NA	NA
Secondary analysis	5e-08	Dementia	met-c-885	Phospholipids in large LDL || id:met-c-885	rs11591147	1	T	G	T	G	0.0130345	2.6176e-06	TRUE	2.50471e-44	211.081	0.030715	-0.505262	0.034777	1.46994e-46	0.0359277	0.0349001	0.0370586	0.346319	FALSE	FALSE	FALSE	2	TRUE	NA	NA	NA	NA	NA	NA	NA
Secondary analysis	5e-08	Dementia	met-c-885	Phospholipids in large LDL || id:met-c-885	rs116329419	4	A	C	A	C	0.00166594	8.11638e-07	TRUE	6.95289e-08	32.153	0.035615	0.193569	0.034137	2.27002e-08	0.0479895	0.017056	0.0325245	0.599998	FALSE	FALSE	FALSE	2	TRUE	NA	NA	NA	NA	NA	NA	NA
Secondary analysis	5e-08	Dementia	met-c-885	Phospholipids in large LDL || id:met-c-885	rs11668327	19	C	G	C	G	0.00458522	0.000361681	TRUE	3.78652e-12	99.2389	0.129907	-0.154947	0.015554	9.03025e-23	0.127178	-0.233573	0.0210958	1.71475e-28	FALSE	TRUE	FALSE	2	TRUE	NA	NA	NA	NA	NA	NA	NA
Secondary analysis	5e-08	Dementia	met-c-885	Phospholipids in large LDL || id:met-c-885	rs117261169	19	T	C	T	C	0.00245498	2.30648e-05	TRUE	1.4801e-09	47.4116	0.009758	-0.381635	0.055425	1.13006e-11	0.00675208	-0.245982	0.087991	0.00518132	FALSE	FALSE	FALSE	2	TRUE	NA	NA	NA	NA	NA	NA	NA
Secondary analysis	5e-08	Dementia	met-c-885	Phospholipids in large LDL || id:met-c-885	rs11878174	19	C	T	C	T	0.00228552	8.74938e-05	TRUE	2.02847e-07	44.1359	0.568766	0.077576	0.011677	5.77032e-11	0.637016	0.0777744	0.0142838	5.18191e-08	FALSE	FALSE	FALSE	2	TRUE	NA	NA	NA	NA	NA	NA	NA
Secondary analysis	5e-08	Dementia	met-c-885	Phospholipids in large LDL || id:met-c-885	rs12043403	1	C	T	C	T	0.00301685	8.38235e-06	TRUE	2.02674e-12	58.3045	0.112186	-0.137199	0.017968	5.15941e-14	0.136877	-0.0335647	0.0199165	0.0919348	FALSE	FALSE	FALSE	2	TRUE	NA	NA	NA	NA	NA	NA	NA
Secondary analysis	5e-08	Dementia	met-c-885	Phospholipids in large LDL || id:met-c-885	rs12073646	1	A	G	A	G	0.00203369	1.17065e-06	TRUE	3.64496e-10	43.9031	0.210864	-0.081837	0.012351	6.48037e-11	0.217142	0.0104352	0.0165692	0.52883	FALSE	FALSE	FALSE	2	TRUE	NA	NA	NA	NA	NA	NA	NA
Secondary analysis	5e-08	Dementia	met-c-885	Phospholipids in large LDL || id:met-c-885	rs138270540	4	C	A	C	A	0.00185825	8.6704e-06	TRUE	5.76342e-08	35.8658	0.02466	0.215687	0.036015	3.53997e-09	0.0329068	-0.0659534	0.0384796	0.0865326	FALSE	FALSE	FALSE	2	TRUE	NA	NA	NA	NA	NA	NA	NA
Secondary analysis	5e-08	Dementia	met-c-885	Phospholipids in large LDL || id:met-c-885	rs142130958	19	A	G	A	G	0.00920351	4.37634e-06	TRUE	6.14717e-41	200.15	0.105485	-0.231537	0.016366	3.10027e-44	0.101895	-0.027467	0.0225564	0.223338	FALSE	FALSE	FALSE	2	TRUE	NA	NA	NA	NA	NA	NA	NA
Secondary analysis	5e-08	Dementia	met-c-885	Phospholipids in large LDL || id:met-c-885	rs143473297	19	C	T	C	T	0.00226686	0.00138302	TRUE	0.17487	40.3735	0.036876	0.182983	0.028798	3.74999e-10	0.0394952	0.688507	0.031784	4.67735e-104	FALSE	FALSE	FALSE	2	TRUE	NA	NA	NA	NA	NA	NA	NA
Secondary analysis	5e-08	Dementia	met-c-885	Phospholipids in large LDL || id:met-c-885	rs144064722	4	G	A	G	A	0.00230779	4.48343e-06	TRUE	5.47761e-10	44.5601	0.025283	0.227362	0.03406	4.66982e-11	0.0296994	0.0504263	0.0409134	0.217757	FALSE	FALSE	FALSE	2	TRUE	NA	NA	NA	NA	NA	NA	NA
Secondary analysis	5e-08	Dementia	met-c-885	Phospholipids in large LDL || id:met-c-885	rs144900553	19	T	C	T	C	0.00155247	2.77762e-07	TRUE	3.10305e-08	33.4984	0.013103	-0.298823	0.05163	1.16001e-08	0.0138056	0.0185018	0.0603104	0.759014	FALSE	FALSE	FALSE	2	TRUE	NA	NA	NA	NA	NA	NA	NA
Secondary analysis	5e-08	Dementia	met-c-885	Phospholipids in large LDL || id:met-c-885	rs146568567	1	A	G	A	G	0.00532042	1.07102e-05	TRUE	4.34552e-21	103.057	0.028147	-0.321433	0.031663	1.38995e-23	0.0350482	0.0706172	0.0370701	0.0567845	FALSE	FALSE	FALSE	2	TRUE	NA	NA	NA	NA	NA	NA	NA
Secondary analysis	5e-08	Dementia	met-c-885	Phospholipids in large LDL || id:met-c-885	rs149844719	1	T	A	T	A	0.00227452	1.04175e-05	TRUE	2.40339e-10	49.1095	0.036287	-0.196331	0.028016	4.8899e-12	0.043299	0.063345	0.0337165	0.0602782	FALSE	TRUE	FALSE	2	TRUE	NA	NA	NA	NA	NA	NA	NA
Secondary analysis	5e-08	Dementia	met-c-885	Phospholipids in large LDL || id:met-c-885	rs150985779	19	T	G	T	G	0.00299051	8.20706e-05	TRUE	6.95817e-10	57.7791	0.021595	-0.288384	0.037939	6.68036e-14	0.0253523	-0.238593	0.045244	1.33869e-07	FALSE	FALSE	FALSE	2	TRUE	NA	NA	NA	NA	NA	NA	NA
Secondary analysis	5e-08	Dementia	met-c-885	Phospholipids in large LDL || id:met-c-885	rs151330717	19	A	G	A	G	0.00173442	1.23435e-05	TRUE	2.58295e-07	33.4716	0.011756	-0.334024	0.057735	1.17001e-08	0.00437291	-0.218088	0.106641	0.0408479	FALSE	FALSE	FALSE	2	TRUE	NA	NA	NA	NA	NA	NA	NA
Secondary analysis	5e-08	Dementia	met-c-885	Phospholipids in large LDL || id:met-c-885	rs182695896	4	C	A	C	A	0.00282187	1.50839e-06	TRUE	2.33243e-12	54.52	0.019221	0.301878	0.040884	3.34965e-13	0.0259469	0.0309144	0.0432433	0.474674	FALSE	FALSE	FALSE	2	TRUE	NA	NA	NA	NA	NA	NA	NA
Secondary analysis	5e-08	Dementia	met-c-885	Phospholipids in large LDL || id:met-c-885	rs185415345	1	A	G	A	G	0.00172526	1.01868e-06	TRUE	4.37774e-08	33.2962	0.046556	-0.157552	0.027304	1.28e-08	0.0296854	-0.0240135	0.0408744	0.556872	FALSE	FALSE	FALSE	2	TRUE	NA	NA	NA	NA	NA	NA	NA
Secondary analysis	5e-08	Dementia	met-c-885	Phospholipids in large LDL || id:met-c-885	rs185567543	4	T	A	T	A	0.00269637	1.20574e-07	TRUE	3.15733e-12	52.0941	0.017852	0.302043	0.041848	1.10994e-12	0.0218155	0.00953549	0.0471771	0.839822	FALSE	TRUE	FALSE	2	TRUE	NA	NA	NA	NA	NA	NA	NA
Secondary analysis	5e-08	Dementia	met-c-885	Phospholipids in large LDL || id:met-c-885	rs190934192	1	A	G	A	G	0.00459937	1.59617e-06	TRUE	2.24988e-19	89.0302	0.023981	-0.377395	0.039997	1.36994e-20	0.00507071	-0.0714019	0.0970923	0.462095	FALSE	FALSE	FALSE	2	TRUE	NA	NA	NA	NA	NA	NA	NA
Secondary analysis	5e-08	Dementia	met-c-885	Phospholipids in large LDL || id:met-c-885	rs193084249	1	G	A	G	A	0.00158649	6.99535e-09	TRUE	7.89594e-08	30.617	0.032129	0.173075	0.031279	4.89001e-08	0.0390555	-0.00174316	0.0358053	0.961171	FALSE	FALSE	FALSE	2	TRUE	NA	NA	NA	NA	NA	NA	NA
Secondary analysis	5e-08	Dementia	met-c-885	Phospholipids in large LDL || id:met-c-885	rs207122	1	C	T	C	T	0.00211207	1.32132e-06	TRUE	1.75161e-10	45.5987	0.914297	0.11828	0.017516	2.78997e-11	0.915454	0.0162872	0.024342	0.503433	FALSE	FALSE	FALSE	2	TRUE	NA	NA	NA	NA	NA	NA	NA
Secondary analysis	5e-08	Dementia	met-c-885	Phospholipids in large LDL || id:met-c-885	rs2207132	20	A	G	A	G	0.00179145	9.7196e-06	TRUE	1.17807e-07	34.5742	0.059698	0.144336	0.024547	6.74994e-09	0.0649846	-0.0507964	0.0279912	0.0695665	FALSE	FALSE	FALSE	2	TRUE	NA	NA	NA	NA	NA	NA	NA
Secondary analysis	5e-08	Dementia	met-c-885	Phospholipids in large LDL || id:met-c-885	rs2479410	1	A	G	A	G	0.00170664	7.15856e-08	TRUE	5.08144e-09	36.8272	0.272468	-0.072422	0.011934	2.19999e-09	0.253407	0.00244263	0.0156841	0.876238	FALSE	FALSE	FALSE	2	TRUE	NA	NA	NA	NA	NA	NA	NA
Secondary analysis	5e-08	Dementia	met-c-885	Phospholipids in large LDL || id:met-c-885	rs261334	15	C	G	C	G	0.00214893	3.07585e-06	TRUE	2.1131e-10	46.4005	0.775257	-0.08136	0.011944	1.86982e-11	0.766684	0.016547	0.0162088	0.307317	FALSE	TRUE	FALSE	2	TRUE	NA	NA	NA	NA	NA	NA	NA
Secondary analysis	5e-08	Dementia	met-c-885	Phospholipids in large LDL || id:met-c-885	rs2954022	8	A	C	A	C	0.00200389	9.28789e-07	TRUE	4.42293e-10	43.2624	0.484482	-0.064485	0.009804	8.92072e-11	0.466369	-0.00764357	0.0136255	0.574814	FALSE	FALSE	FALSE	2	TRUE	NA	NA	NA	NA	NA	NA	NA
Secondary analysis	5e-08	Dementia	met-c-885	Phospholipids in large LDL || id:met-c-885	rs3005923	1	A	G	A	G	0.00423333	1.09763e-05	TRUE	6.87212e-17	81.8976	0.027565	-0.327754	0.036217	4.56037e-19	0.0259003	0.0838436	0.0434764	0.0537948	FALSE	FALSE	FALSE	2	TRUE	NA	NA	NA	NA	NA	NA	NA
Secondary analysis	5e-08	Dementia	met-c-885	Phospholipids in large LDL || id:met-c-885	rs34722314	2	A	T	A	T	0.00438362	1.95753e-06	TRUE	2.52165e-20	94.8565	0.139142	-0.138446	0.014215	7.78933e-22	0.135258	-0.016288	0.0199999	0.415414	FALSE	TRUE	FALSE	2	TRUE	NA	NA	NA	NA	NA	NA	NA
Secondary analysis	5e-08	Dementia	met-c-885	Phospholipids in large LDL || id:met-c-885	rs3741298	11	T	C	T	C	0.0020197	1.54011e-07	TRUE	2.23154e-10	43.6005	0.778174	-0.077936	0.011803	7.5405e-11	0.768453	-0.00369424	0.016172	0.819309	FALSE	FALSE	FALSE	2	TRUE	NA	NA	NA	NA	NA	NA	NA
Secondary analysis	5e-08	Dementia	met-c-885	Phospholipids in large LDL || id:met-c-885	rs395908	19	A	G	A	G	0.00386445	4.7975e-05	TRUE	3.47336e-15	83.5709	0.099584	-0.155921	0.017056	2.01002e-19	0.079436	-0.10263	0.0254549	5.53465e-05	FALSE	FALSE	FALSE	2	TRUE	NA	NA	NA	NA	NA	NA	NA
Secondary analysis	5e-08	Dementia	met-c-885	Phospholipids in large LDL || id:met-c-885	rs405509	19	G	T	G	T	0.00234553	0.00176685	TRUE	0.361599	50.6581	0.544368	-0.071388	0.01003	2.26986e-12	0.554311	-0.33073	0.0135053	1.93197e-132	FALSE	FALSE	FALSE	2	TRUE	NA	NA	NA	NA	NA	NA	NA
Secondary analysis	5e-08	Dementia	met-c-885	Phospholipids in large LDL || id:met-c-885	rs429358	19	C	T	C	T	0.010505	0.00870098	TRUE	0.185464	228.702	0.169988	0.201951	0.013354	2.66993e-50	0.181147	0.870727	0.0159667	1e-200	FALSE	FALSE	FALSE	2	TRUE	NA	NA	NA	NA	NA	NA	NA
Secondary analysis	5e-08	Dementia	met-c-885	Phospholipids in large LDL || id:met-c-885	rs4609471	1	A	C	A	C	0.0087759	1.8209e-07	TRUE	1.49376e-36	170.564	0.040398	-0.387883	0.0297	5.94977e-38	0.22878	-0.00404445	0.0162829	0.803836	FALSE	FALSE	FALSE	2	TRUE	NA	NA	NA	NA	NA	NA	NA
Secondary analysis	5e-08	Dementia	met-c-885	Phospholipids in large LDL || id:met-c-885	rs4803748	19	T	C	T	C	0.00248146	6.31473e-05	TRUE	2.45599e-09	53.5911	0.37481	-0.078345	0.010702	5.30029e-13	0.355956	-0.0659757	0.0142629	3.73345e-06	FALSE	FALSE	FALSE	2	TRUE	NA	NA	NA	NA	NA	NA	NA
Secondary analysis	5e-08	Dementia	met-c-885	Phospholipids in large LDL || id:met-c-885	rs4804573	19	A	G	A	G	0.00146228	6.99926e-07	TRUE	1.00456e-07	31.5496	0.464502	-0.057034	0.010154	3.05999e-08	0.459809	0.00663413	0.013623	0.626273	FALSE	FALSE	FALSE	2	TRUE	NA	NA	NA	NA	NA	NA	NA
Secondary analysis	5e-08	Dementia	met-c-885	Phospholipids in large LDL || id:met-c-885	rs4927205	1	G	A	G	A	0.00241423	1.08224e-05	TRUE	6.55019e-11	52.1428	0.161147	-0.097173	0.013457	1.08993e-12	0.18863	0.0337264	0.0176125	0.0555035	FALSE	FALSE	FALSE	2	TRUE	NA	NA	NA	NA	NA	NA	NA
Secondary analysis	5e-08	Dementia	met-c-885	Phospholipids in large LDL || id:met-c-885	rs58446550	19	A	C	A	C	0.00178807	5.20445e-05	TRUE	5.88496e-07	38.5912	0.352574	0.066284	0.01067	9.08992e-10	0.388758	0.0583418	0.013893	2.67683e-05	FALSE	FALSE	FALSE	2	TRUE	NA	NA	NA	NA	NA	NA	NA
Secondary analysis	5e-08	Dementia	met-c-885	Phospholipids in large LDL || id:met-c-885	rs60049679	19	C	G	C	G	0.00380064	0.000499972	TRUE	1.06641e-07	73.514	0.129231	0.150157	0.017513	2.83009e-17	0.163404	0.235953	0.0181242	9.58076e-39	FALSE	TRUE	FALSE	2	TRUE	NA	NA	NA	NA	NA	NA	NA
Secondary analysis	5e-08	Dementia	met-c-885	Phospholipids in large LDL || id:met-c-885	rs61774828	1	G	C	G	C	0.00142469	2.23014e-06	TRUE	2.44588e-07	30.7359	0.281039	-0.061056	0.011013	4.60999e-08	0.307885	0.0128825	0.01482	0.384703	FALSE	TRUE	FALSE	2	TRUE	NA	NA	NA	NA	NA	NA	NA
Secondary analysis	5e-08	Dementia	met-c-885	Phospholipids in large LDL || id:met-c-885	rs62117161	19	G	A	G	A	0.00522531	0.000110753	TRUE	1.27217e-18	113.171	0.068294	-0.212008	0.019929	9.66051e-26	0.0723863	-0.162906	0.0265919	9.00347e-10	FALSE	FALSE	FALSE	2	TRUE	NA	NA	NA	NA	NA	NA	NA
Secondary analysis	5e-08	Dementia	met-c-885	Phospholipids in large LDL || id:met-c-885	rs62120794	2	T	C	T	C	0.00287056	1.24468e-06	TRUE	5.01424e-13	57.7205	0.047261	-0.182991	0.024086	6.88018e-14	0.0472297	-0.0210692	0.0324439	0.516079	FALSE	FALSE	FALSE	2	TRUE	NA	NA	NA	NA	NA	NA	NA
Secondary analysis	5e-08	Dementia	met-c-885	Phospholipids in large LDL || id:met-c-885	rs629301	1	T	G	T	G	0.00468823	5.09978e-06	TRUE	3.74667e-21	101.498	0.779779	0.12018	0.011929	2.9703e-23	0.78551	-0.0218067	0.0165893	0.188677	FALSE	FALSE	FALSE	2	TRUE	NA	NA	NA	NA	NA	NA	NA
Secondary analysis	5e-08	Dementia	met-c-885	Phospholipids in large LDL || id:met-c-885	rs635634	9	T	C	T	C	0.00187163	4.33443e-07	TRUE	1.29993e-09	40.4	0.198434	0.078644	0.012373	3.69999e-10	0.201594	-0.00652276	0.0170208	0.701555	FALSE	FALSE	FALSE	2	TRUE	NA	NA	NA	NA	NA	NA	NA
Secondary analysis	5e-08	Dementia	met-c-885	Phospholipids in large LDL || id:met-c-885	rs6511721	19	A	G	A	G	0.00346052	1.90016e-05	TRUE	8.36251e-15	74.8227	0.493681	-0.093818	0.010846	1.48013e-17	0.51307	-0.0345735	0.0136257	0.0111686	FALSE	FALSE	FALSE	2	TRUE	NA	NA	NA	NA	NA	NA	NA
Secondary analysis	5e-08	Dementia	met-c-885	Phospholipids in large LDL || id:met-c-885	rs6662286	1	C	T	C	T	0.00400465	2.16438e-06	TRUE	1.26001e-18	86.6271	0.896168	0.151282	0.016254	4.45041e-20	0.885973	0.0183799	0.021463	0.391803	FALSE	FALSE	FALSE	2	TRUE	NA	NA	NA	NA	NA	NA	NA
Secondary analysis	5e-08	Dementia	met-c-885	Phospholipids in large LDL || id:met-c-885	rs6756629	2	A	G	A	G	0.00249484	1.80324e-09	TRUE	1.16738e-12	53.8933	0.078233	-0.133698	0.018212	4.56983e-13	0.082534	0.000612295	0.0247713	0.98028	FALSE	FALSE	FALSE	2	TRUE	NA	NA	NA	NA	NA	NA	NA
Secondary analysis	5e-08	Dementia	met-c-885	Phospholipids in large LDL || id:met-c-885	rs6859	19	G	A	G	A	0.00294375	0.000386704	TRUE	8.19133e-07	63.6193	0.538844	-0.078661	0.009862	3.74024e-15	0.514904	-0.155386	0.0135723	2.38561e-30	FALSE	FALSE	FALSE	2	TRUE	NA	NA	NA	NA	NA	NA	NA
Secondary analysis	5e-08	Dementia	met-c-885	Phospholipids in large LDL || id:met-c-885	rs72664201	1	C	T	C	T	0.00240577	1.19828e-05	TRUE	8.39002e-11	51.9526	0.049453	-0.172901	0.023988	1.18987e-12	0.0489453	0.0642294	0.0318762	0.0439086	FALSE	FALSE	FALSE	2	TRUE	NA	NA	NA	NA	NA	NA	NA
Secondary analysis	5e-08	Dementia	met-c-885	Phospholipids in large LDL || id:met-c-885	rs73048351	19	A	C	A	C	0.00197184	1.18469e-05	TRUE	3.11781e-08	38.0665	0.008847	-0.397891	0.06449	1.17999e-09	0.0086568	-0.149204	0.0744716	0.0451243	FALSE	FALSE	FALSE	2	TRUE	NA	NA	NA	NA	NA	NA	NA
Secondary analysis	5e-08	Dementia	met-c-885	Phospholipids in large LDL || id:met-c-885	rs73066442	7	G	A	G	A	0.00199646	4.3246e-07	TRUE	3.61581e-10	43.0977	0.245779	0.075227	0.011459	9.66941e-11	0.246607	-0.00604181	0.0157837	0.701879	FALSE	FALSE	FALSE	2	TRUE	NA	NA	NA	NA	NA	NA	NA
Secondary analysis	5e-08	Dementia	met-c-885	Phospholipids in large LDL || id:met-c-885	rs7412	19	T	C	T	C	0.0257582	0.000439923	TRUE	8.74858e-77	482.674	0.056112	-0.551553	0.025105	3.97192e-104	0.0534335	-0.388945	0.0318507	2.69836e-34	FALSE	FALSE	FALSE	2	TRUE	NA	NA	NA	NA	NA	NA	NA
Secondary analysis	5e-08	Dementia	met-c-885	Phospholipids in large LDL || id:met-c-885	rs7604788	2	T	C	T	C	0.0029768	1.95885e-06	TRUE	3.64101e-14	64.3177	0.057167	-0.176316	0.021985	2.63998e-15	0.0607192	-0.0232792	0.0285747	0.415256	FALSE	FALSE	FALSE	2	TRUE	NA	NA	NA	NA	NA	NA	NA
Secondary analysis	5e-08	Dementia	met-c-885	Phospholipids in large LDL || id:met-c-885	rs76670936	19	A	G	A	G	0.00274491	0.000121978	TRUE	3.82405e-09	59.3047	0.089947	-0.142483	0.018502	3.14992e-14	0.120019	0.132552	0.0206174	1.28336e-10	FALSE	FALSE	FALSE	2	TRUE	NA	NA	NA	NA	NA	NA	NA
Secondary analysis	5e-08	Dementia	met-c-885	Phospholipids in large LDL || id:met-c-885	rs77021821	4	T	C	T	C	0.0017527	3.22214e-08	TRUE	1.78427e-08	33.8304	0.018321	0.234546	0.040325	9.78994e-09	0.0257928	-0.0045621	0.0436624	0.916784	FALSE	FALSE	FALSE	2	TRUE	NA	NA	NA	NA	NA	NA	NA
Secondary analysis	5e-08	Dementia	met-c-885	Phospholipids in large LDL || id:met-c-885	rs79225634	5	T	C	T	C	0.00294054	9.38025e-07	TRUE	3.27008e-14	63.5349	0.337008	0.083487	0.010474	3.88956e-15	0.357863	0.00799606	0.0141835	0.572919	FALSE	FALSE	FALSE	2	TRUE	NA	NA	NA	NA	NA	NA	NA
Secondary analysis	5e-08	Dementia	met-c-885	Phospholipids in large LDL || id:met-c-885	rs79890446	19	T	A	T	A	0.00288186	0.000138101	TRUE	1.44328e-08	55.6823	0.032014	-0.246524	0.033037	1.89017e-13	0.0379792	-0.254889	0.0372595	7.86865e-12	FALSE	TRUE	FALSE	2	TRUE	NA	NA	NA	NA	NA	NA	NA
Secondary analysis	5e-08	Dementia	met-c-885	Phospholipids in large LDL || id:met-c-885	rs79915079	19	A	G	A	G	0.00203165	7.33847e-06	TRUE	1.60475e-09	43.8548	0.024313	-0.217622	0.032862	6.62979e-11	0.0302225	-0.0619584	0.0392926	0.114831	FALSE	FALSE	FALSE	2	TRUE	NA	NA	NA	NA	NA	NA	NA
Secondary analysis	5e-08	Dementia	met-c-885	Phospholipids in large LDL || id:met-c-885	rs934197	2	A	G	A	G	0.0048983	1.90051e-06	TRUE	1.36967e-22	106.034	0.287213	0.113064	0.01098	3.20996e-24	0.280803	0.0121235	0.015108	0.42229	FALSE	FALSE	FALSE	2	TRUE	NA	NA	NA	NA	NA	NA	NA
Secondary analysis	5e-08	Dementia	met-c-885	Phospholipids in large LDL || id:met-c-885	rs9797861	19	T	C	T	C	0.00170219	1.81275e-05	TRUE	1.37115e-07	36.7328	0.801836	0.076505	0.012623	2.30001e-09	0.824513	0.0441008	0.0177946	0.0131999	FALSE	FALSE	FALSE	2	TRUE	NA	NA	NA	NA	NA	NA	NA
Secondary analysis	5e-08	Dementia	met-c-895	Total cholesterol in LDL || id:met-c-895	rs10056811	5	A	G	A	G	0.0033669	7.70276e-07	TRUE	3.79797e-16	72.8255	0.341019	0.08841	0.01036	4.74024e-17	0.356164	0.00725417	0.0141997	0.609444	FALSE	FALSE	FALSE	2	TRUE	NA	NA	NA	NA	NA	NA	NA
Secondary analysis	5e-08	Dementia	met-c-895	Total cholesterol in LDL || id:met-c-895	rs111304886	1	A	G	A	G	0.00239497	4.44979e-07	TRUE	6.10918e-12	51.7452	0.059621	-0.151817	0.021105	1.50003e-12	0.0740546	0.0101821	0.026223	0.697803	FALSE	FALSE	FALSE	2	TRUE	NA	NA	NA	NA	NA	NA	NA
Secondary analysis	5e-08	Dementia	met-c-895	Total cholesterol in LDL || id:met-c-895	rs112635299	14	T	G	T	G	0.00170424	1.47222e-05	TRUE	2.52224e-07	34.242	0.017688	0.232048	0.039655	8.66004e-09	0.020071	0.110354	0.0494098	0.0255194	FALSE	FALSE	FALSE	2	TRUE	NA	NA	NA	NA	NA	NA	NA
Secondary analysis	5e-08	Dementia	met-c-895	Total cholesterol in LDL || id:met-c-895	rs113105517	1	G	A	G	A	0.00407481	3.75092e-06	TRUE	5.83536e-17	78.8224	0.060054	-0.203293	0.022898	2.49977e-18	0.0709579	0.030109	0.026708	0.259598	FALSE	FALSE	FALSE	2	TRUE	NA	NA	NA	NA	NA	NA	NA
Secondary analysis	5e-08	Dementia	met-c-895	Total cholesterol in LDL || id:met-c-895	rs114664261	2	T	A	T	A	0.00160438	6.86755e-06	TRUE	4.25356e-07	30.9629	0.020009	0.258507	0.046457	4.42996e-08	0.0157308	-0.0829906	0.0544053	0.127156	FALSE	TRUE	FALSE	2	TRUE	NA	NA	NA	NA	NA	NA	NA
Secondary analysis	5e-08	Dementia	met-c-895	Total cholesterol in LDL || id:met-c-895	rs114739858	1	A	G	A	G	0.00217224	3.28084e-07	TRUE	4.9771e-10	41.9415	0.060216	-0.153901	0.023764	1.89998e-10	0.0690472	-0.00903129	0.0270877	0.738826	FALSE	FALSE	FALSE	2	TRUE	NA	NA	NA	NA	NA	NA	NA
Secondary analysis	5e-08	Dementia	met-c-895	Total cholesterol in LDL || id:met-c-895	rs11587071	1	T	C	T	C	0.00208747	2.52891e-06	TRUE	3.35074e-10	45.0811	0.158512	-0.09079	0.013522	4.01976e-11	0.162158	0.0170894	0.0184618	0.354621	FALSE	FALSE	FALSE	2	TRUE	NA	NA	NA	NA	NA	NA	NA
Secondary analysis	5e-08	Dementia	met-c-895	Total cholesterol in LDL || id:met-c-895	rs11591147	1	T	G	T	G	0.013591	2.6176e-06	TRUE	3.45161e-46	220.218	0.030715	-0.515236	0.03472	2.84971e-48	0.0359277	0.0349001	0.0370586	0.346319	FALSE	FALSE	FALSE	2	TRUE	NA	NA	NA	NA	NA	NA	NA
Secondary analysis	5e-08	Dementia	met-c-895	Total cholesterol in LDL || id:met-c-895	rs116329419	4	A	C	A	C	0.0017398	8.11638e-07	TRUE	3.51917e-08	33.5809	0.035615	0.197554	0.034091	1.2e-08	0.0479895	0.017056	0.0325245	0.599998	FALSE	FALSE	FALSE	2	TRUE	NA	NA	NA	NA	NA	NA	NA
Secondary analysis	5e-08	Dementia	met-c-895	Total cholesterol in LDL || id:met-c-895	rs11668327	19	C	G	C	G	0.00509364	0.000361681	TRUE	8.06946e-14	110.345	0.129896	-0.163083	0.015525	5.01996e-25	0.127178	-0.233573	0.0210958	1.71475e-28	FALSE	TRUE	FALSE	2	TRUE	NA	NA	NA	NA	NA	NA	NA
Secondary analysis	5e-08	Dementia	met-c-895	Total cholesterol in LDL || id:met-c-895	rs117261169	19	T	C	T	C	0.00235873	2.30648e-05	TRUE	3.34415e-09	45.5483	0.009758	-0.373777	0.055383	3.19007e-11	0.00675208	-0.245982	0.087991	0.00518132	FALSE	FALSE	FALSE	2	TRUE	NA	NA	NA	NA	NA	NA	NA
Secondary analysis	5e-08	Dementia	met-c-895	Total cholesterol in LDL || id:met-c-895	rs11878174	19	C	T	C	T	0.00214674	8.74938e-05	TRUE	5.81584e-07	41.4502	0.568766	0.075095	0.011664	2.42003e-10	0.637016	0.0777744	0.0142838	5.18191e-08	FALSE	FALSE	FALSE	2	TRUE	NA	NA	NA	NA	NA	NA	NA
Secondary analysis	5e-08	Dementia	met-c-895	Total cholesterol in LDL || id:met-c-895	rs12043403	1	C	T	C	T	0.0031131	8.38235e-06	TRUE	8.65466e-13	60.1705	0.112186	-0.139191	0.017944	2.36974e-14	0.136877	-0.0335647	0.0199165	0.0919348	FALSE	FALSE	FALSE	2	TRUE	NA	NA	NA	NA	NA	NA	NA
Secondary analysis	5e-08	Dementia	met-c-895	Total cholesterol in LDL || id:met-c-895	rs138270540	4	C	A	C	A	0.00196809	8.6704e-06	TRUE	2.19545e-08	37.99	0.02466	0.221637	0.035959	1.34999e-09	0.0329068	-0.0659534	0.0384796	0.0865326	FALSE	FALSE	FALSE	2	TRUE	NA	NA	NA	NA	NA	NA	NA
Secondary analysis	5e-08	Dementia	met-c-895	Total cholesterol in LDL || id:met-c-895	rs142130958	19	A	G	A	G	0.0091791	4.37634e-06	TRUE	7.58975e-41	199.698	0.105498	-0.23071	0.016326	6.16027e-44	0.101895	-0.027467	0.0225564	0.223338	FALSE	FALSE	FALSE	2	TRUE	NA	NA	NA	NA	NA	NA	NA
Secondary analysis	5e-08	Dementia	met-c-895	Total cholesterol in LDL || id:met-c-895	rs143473297	19	C	T	C	T	0.00259325	0.00138302	TRUE	0.073748	46.2018	0.036876	0.195392	0.028746	2.30994e-11	0.0394952	0.688507	0.031784	4.67735e-104	FALSE	FALSE	FALSE	2	TRUE	NA	NA	NA	NA	NA	NA	NA
Secondary analysis	5e-08	Dementia	met-c-895	Total cholesterol in LDL || id:met-c-895	rs144064722	4	G	A	G	A	0.00261281	4.48343e-06	TRUE	3.56549e-11	50.465	0.025283	0.241631	0.034014	2.81968e-12	0.0296994	0.0504263	0.0409134	0.217757	FALSE	FALSE	FALSE	2	TRUE	NA	NA	NA	NA	NA	NA	NA
Secondary analysis	5e-08	Dementia	met-c-895	Total cholesterol in LDL || id:met-c-895	rs146568567	1	A	G	A	G	0.00524802	1.07102e-05	TRUE	8.25556e-21	101.647	0.028147	-0.318743	0.031615	3.53021e-23	0.0350482	0.0706172	0.0370701	0.0567845	FALSE	FALSE	FALSE	2	TRUE	NA	NA	NA	NA	NA	NA	NA
Secondary analysis	5e-08	Dementia	met-c-895	Total cholesterol in LDL || id:met-c-895	rs149844719	1	T	A	T	A	0.00211374	1.04175e-05	TRUE	1.13313e-09	45.6496	0.036276	-0.189005	0.027974	3.0297e-11	0.043299	0.063345	0.0337165	0.0602782	FALSE	TRUE	FALSE	2	TRUE	NA	NA	NA	NA	NA	NA	NA
Secondary analysis	5e-08	Dementia	met-c-895	Total cholesterol in LDL || id:met-c-895	rs150985779	19	T	G	T	G	0.00269858	8.20706e-05	TRUE	6.77644e-09	52.1233	0.021595	-0.273603	0.037897	1.23994e-12	0.0253523	-0.238593	0.045244	1.33869e-07	FALSE	FALSE	FALSE	2	TRUE	NA	NA	NA	NA	NA	NA	NA
Secondary analysis	5e-08	Dementia	met-c-895	Total cholesterol in LDL || id:met-c-895	rs17395160	1	G	A	G	A	0.00229756	1.01037e-06	TRUE	2.2997e-11	49.6379	0.210264	-0.08501	0.012066	4.24033e-12	0.217835	0.00966146	0.0165127	0.558487	FALSE	FALSE	FALSE	2	TRUE	NA	NA	NA	NA	NA	NA	NA
Secondary analysis	5e-08	Dementia	met-c-895	Total cholesterol in LDL || id:met-c-895	rs182695896	4	C	A	C	A	0.00300963	1.50839e-06	TRUE	4.21535e-13	58.1586	0.019221	0.311232	0.040811	6.36942e-14	0.0259469	0.0309144	0.0432433	0.474674	FALSE	FALSE	FALSE	2	TRUE	NA	NA	NA	NA	NA	NA	NA
Secondary analysis	5e-08	Dementia	met-c-895	Total cholesterol in LDL || id:met-c-895	rs1848922	2	C	T	C	T	0.00454232	2.1294e-06	TRUE	5.41129e-21	98.3519	0.782838	0.119612	0.012061	1.75995e-22	0.782474	0.0141352	0.0166413	0.395657	FALSE	FALSE	FALSE	2	TRUE	NA	NA	NA	NA	NA	NA	NA
Secondary analysis	5e-08	Dementia	met-c-895	Total cholesterol in LDL || id:met-c-895	rs185415345	1	A	G	A	G	0.00196897	1.01868e-06	TRUE	4.66742e-09	38.009	0.046556	-0.168105	0.027267	1.32999e-09	0.0296854	-0.0240135	0.0408744	0.556872	FALSE	FALSE	FALSE	2	TRUE	NA	NA	NA	NA	NA	NA	NA
Secondary analysis	5e-08	Dementia	met-c-895	Total cholesterol in LDL || id:met-c-895	rs185567543	4	T	A	T	A	0.00278198	1.20574e-07	TRUE	1.42831e-12	53.7527	0.017852	0.306308	0.041779	5.57057e-13	0.0218155	0.00953549	0.0471771	0.839822	FALSE	TRUE	FALSE	2	TRUE	NA	NA	NA	NA	NA	NA	NA
Secondary analysis	5e-08	Dementia	met-c-895	Total cholesterol in LDL || id:met-c-895	rs190934192	1	A	G	A	G	0.00489231	1.59617e-06	TRUE	1.56004e-20	94.7284	0.023981	-0.388516	0.039918	1.03992e-21	0.00507071	-0.0714019	0.0970923	0.462095	FALSE	FALSE	FALSE	2	TRUE	NA	NA	NA	NA	NA	NA	NA
Secondary analysis	5e-08	Dementia	met-c-895	Total cholesterol in LDL || id:met-c-895	rs193084249	1	G	A	G	A	0.00172241	6.99535e-09	TRUE	2.19983e-08	33.2446	0.032129	0.180124	0.03124	1.42001e-08	0.0390555	-0.00174316	0.0358053	0.961171	FALSE	FALSE	FALSE	2	TRUE	NA	NA	NA	NA	NA	NA	NA
Secondary analysis	5e-08	Dementia	met-c-895	Total cholesterol in LDL || id:met-c-895	rs207122	1	C	T	C	T	0.00237845	1.32132e-06	TRUE	1.16787e-11	51.385	0.914304	0.125324	0.017483	1.79019e-12	0.915454	0.0162872	0.024342	0.503433	FALSE	FALSE	FALSE	2	TRUE	NA	NA	NA	NA	NA	NA	NA
Secondary analysis	5e-08	Dementia	met-c-895	Total cholesterol in LDL || id:met-c-895	rs2129944	19	G	T	G	T	0.00143012	2.03343e-05	TRUE	2.09907e-06	30.8647	0.284623	-0.064245	0.011564	4.64997e-08	0.298827	-0.0390856	0.0148906	0.00866882	FALSE	FALSE	FALSE	2	TRUE	NA	NA	NA	NA	NA	NA	NA
Secondary analysis	5e-08	Dementia	met-c-895	Total cholesterol in LDL || id:met-c-895	rs2207132	20	A	G	A	G	0.00168303	9.7196e-06	TRUE	3.04013e-07	32.4782	0.059698	0.139733	0.024519	2.07998e-08	0.0649846	-0.0507964	0.0279912	0.0695665	FALSE	FALSE	FALSE	2	TRUE	NA	NA	NA	NA	NA	NA	NA
Secondary analysis	5e-08	Dementia	met-c-895	Total cholesterol in LDL || id:met-c-895	rs2479410	1	A	G	A	G	0.00180159	7.15856e-08	TRUE	1.88662e-09	38.8961	0.27246	-0.074285	0.011911	8.58005e-10	0.253407	0.00244263	0.0156841	0.876238	FALSE	FALSE	FALSE	2	TRUE	NA	NA	NA	NA	NA	NA	NA
Secondary analysis	5e-08	Dementia	met-c-895	Total cholesterol in LDL || id:met-c-895	rs2965149	19	C	T	C	T	0.00199417	7.35725e-05	TRUE	2.74656e-07	43.0682	0.374492	-0.069203	0.010545	1.09001e-10	0.395467	-0.0693928	0.0138981	5.9458e-07	FALSE	FALSE	FALSE	2	TRUE	NA	NA	NA	NA	NA	NA	NA
Secondary analysis	5e-08	Dementia	met-c-895	Total cholesterol in LDL || id:met-c-895	rs3005923	1	A	G	A	G	0.00428061	1.09763e-05	TRUE	4.52852e-17	82.8162	0.027565	-0.329132	0.036167	3.53997e-19	0.0259003	0.0838436	0.0434764	0.0537948	FALSE	FALSE	FALSE	2	TRUE	NA	NA	NA	NA	NA	NA	NA
Secondary analysis	5e-08	Dementia	met-c-895	Total cholesterol in LDL || id:met-c-895	rs395908	19	A	G	A	G	0.00350925	4.7975e-05	TRUE	8.90872e-14	75.8942	0.099602	-0.14823	0.017015	1.05003e-17	0.079436	-0.10263	0.0254549	5.53465e-05	FALSE	FALSE	FALSE	2	TRUE	NA	NA	NA	NA	NA	NA	NA
Secondary analysis	5e-08	Dementia	met-c-895	Total cholesterol in LDL || id:met-c-895	rs405509	19	G	T	G	T	0.00324911	0.00176685	TRUE	0.0326832	70.2662	0.544363	-0.083892	0.010008	1.65997e-16	0.554311	-0.33073	0.0135053	1.93197e-132	FALSE	FALSE	FALSE	2	TRUE	NA	NA	NA	NA	NA	NA	NA
Secondary analysis	5e-08	Dementia	met-c-895	Total cholesterol in LDL || id:met-c-895	rs429358	19	C	T	C	T	0.0131283	0.00870098	TRUE	0.00217615	286.691	0.169995	0.225483	0.013317	2.63998e-62	0.181147	0.870727	0.0159667	1e-200	FALSE	FALSE	FALSE	2	TRUE	NA	NA	NA	NA	NA	NA	NA
Secondary analysis	5e-08	Dementia	met-c-895	Total cholesterol in LDL || id:met-c-895	rs4609471	1	A	C	A	C	0.0088115	1.8209e-07	TRUE	1.07507e-36	171.263	0.040398	-0.388205	0.029664	6.36063e-38	0.22878	-0.00404445	0.0162829	0.803836	FALSE	FALSE	FALSE	2	TRUE	NA	NA	NA	NA	NA	NA	NA
Secondary analysis	5e-08	Dementia	met-c-895	Total cholesterol in LDL || id:met-c-895	rs4803748	19	T	C	T	C	0.00318937	6.31473e-05	TRUE	4.63666e-12	68.9573	0.374819	-0.088679	0.010679	3.16009e-16	0.355956	-0.0659757	0.0142629	3.73345e-06	FALSE	FALSE	FALSE	2	TRUE	NA	NA	NA	NA	NA	NA	NA
Secondary analysis	5e-08	Dementia	met-c-895	Total cholesterol in LDL || id:met-c-895	rs4926673	1	A	G	A	G	0.00250805	1.09951e-05	TRUE	2.67812e-11	54.1995	0.160245	-0.099034	0.013452	4.46992e-13	0.188737	0.0339638	0.0175966	0.0535895	FALSE	FALSE	FALSE	2	TRUE	NA	NA	NA	NA	NA	NA	NA
Secondary analysis	5e-08	Dementia	met-c-895	Total cholesterol in LDL || id:met-c-895	rs56237989	19	T	G	T	G	0.00163894	1.49316e-06	TRUE	2.24136e-08	35.3853	0.48597	-0.0592	0.009952	4.90998e-09	0.494216	0.00964555	0.0135609	0.476912	FALSE	FALSE	FALSE	2	TRUE	NA	NA	NA	NA	NA	NA	NA
Secondary analysis	5e-08	Dementia	met-c-895	Total cholesterol in LDL || id:met-c-895	rs58446550	19	A	C	A	C	0.00224644	5.20445e-05	TRUE	1.0346e-08	48.5266	0.352555	0.074196	0.010651	7.31981e-12	0.388758	0.0583418	0.013893	2.67683e-05	FALSE	FALSE	FALSE	2	TRUE	NA	NA	NA	NA	NA	NA	NA
Secondary analysis	5e-08	Dementia	met-c-895	Total cholesterol in LDL || id:met-c-895	rs60049679	19	C	G	C	G	0.00371424	0.000499972	TRUE	1.79403e-07	71.8365	0.129231	0.148222	0.017488	7.70016e-17	0.163404	0.235953	0.0181242	9.58076e-39	FALSE	TRUE	FALSE	2	TRUE	NA	NA	NA	NA	NA	NA	NA
Secondary analysis	5e-08	Dementia	met-c-895	Total cholesterol in LDL || id:met-c-895	rs62117161	19	G	A	G	A	0.00571397	0.000110753	TRUE	1.64964e-20	123.867	0.06829	-0.221411	0.019894	6.85015e-28	0.0723863	-0.162906	0.0265919	9.00347e-10	FALSE	FALSE	FALSE	2	TRUE	NA	NA	NA	NA	NA	NA	NA
Secondary analysis	5e-08	Dementia	met-c-895	Total cholesterol in LDL || id:met-c-895	rs62120794	2	T	C	T	C	0.00290561	1.24468e-06	TRUE	3.55669e-13	58.4535	0.047249	-0.183851	0.024047	5.51061e-14	0.0472297	-0.0210692	0.0324439	0.516079	FALSE	FALSE	FALSE	2	TRUE	NA	NA	NA	NA	NA	NA	NA
Secondary analysis	5e-08	Dementia	met-c-895	Total cholesterol in LDL || id:met-c-895	rs62523994	8	A	G	A	G	0.00148532	1.47541e-05	TRUE	7.73531e-07	32.0593	0.388871	0.057408	0.010139	2.56998e-08	0.392998	0.0312256	0.0139658	0.0253606	FALSE	FALSE	FALSE	2	TRUE	NA	NA	NA	NA	NA	NA	NA
Secondary analysis	5e-08	Dementia	met-c-895	Total cholesterol in LDL || id:met-c-895	rs629301	1	T	G	T	G	0.00528063	5.09978e-06	TRUE	9.97803e-24	114.439	0.779766	0.127323	0.011902	6.80926e-26	0.78551	-0.0218067	0.0165893	0.188677	FALSE	FALSE	FALSE	2	TRUE	NA	NA	NA	NA	NA	NA	NA
Secondary analysis	5e-08	Dementia	met-c-895	Total cholesterol in LDL || id:met-c-895	rs635634	9	T	C	T	C	0.00147101	4.33443e-07	TRUE	7.93146e-08	31.7529	0.198427	0.069575	0.012347	2.98999e-08	0.201594	-0.00652276	0.0170208	0.701555	FALSE	FALSE	FALSE	2	TRUE	NA	NA	NA	NA	NA	NA	NA
Secondary analysis	5e-08	Dementia	met-c-895	Total cholesterol in LDL || id:met-c-895	rs6511721	19	A	G	A	G	0.00367728	1.90016e-05	TRUE	1.03435e-15	79.5601	0.493697	-0.096573	0.010827	1.7398e-18	0.51307	-0.0345735	0.0136257	0.0111686	FALSE	FALSE	FALSE	2	TRUE	NA	NA	NA	NA	NA	NA	NA
Secondary analysis	5e-08	Dementia	met-c-895	Total cholesterol in LDL || id:met-c-895	rs6662286	1	C	T	C	T	0.00412608	2.16438e-06	TRUE	3.65034e-19	89.302	0.896183	0.153288	0.016221	1.48013e-20	0.885973	0.0183799	0.021463	0.391803	FALSE	FALSE	FALSE	2	TRUE	NA	NA	NA	NA	NA	NA	NA
Secondary analysis	5e-08	Dementia	met-c-895	Total cholesterol in LDL || id:met-c-895	rs6732011	2	T	G	T	G	0.00182454	6.86744e-07	TRUE	2.42985e-09	39.3962	0.384942	-0.062666	0.009984	6.69006e-10	0.387086	-0.00675997	0.014014	0.629541	FALSE	FALSE	FALSE	2	TRUE	NA	NA	NA	NA	NA	NA	NA
Secondary analysis	5e-08	Dementia	met-c-895	Total cholesterol in LDL || id:met-c-895	rs6756629	2	A	G	A	G	0.00284589	1.80324e-09	TRUE	3.06168e-14	61.524	0.078221	-0.142544	0.018173	1.22011e-14	0.082534	0.000612295	0.0247713	0.98028	FALSE	FALSE	FALSE	2	TRUE	NA	NA	NA	NA	NA	NA	NA
Secondary analysis	5e-08	Dementia	met-c-895	Total cholesterol in LDL || id:met-c-895	rs6859	19	G	A	G	A	0.00323443	0.000386704	TRUE	1.12522e-07	69.9509	0.538857	-0.082265	0.009836	1.94984e-16	0.514904	-0.155386	0.0135723	2.38561e-30	FALSE	FALSE	FALSE	2	TRUE	NA	NA	NA	NA	NA	NA	NA
Secondary analysis	5e-08	Dementia	met-c-895	Total cholesterol in LDL || id:met-c-895	rs7250421	19	C	T	C	T	0.0017233	1.8823e-05	TRUE	1.19043e-07	37.2047	0.7899	0.076391	0.012524	1.98999e-09	0.824104	0.0448833	0.0177726	0.0115558	FALSE	FALSE	FALSE	2	TRUE	NA	NA	NA	NA	NA	NA	NA
Secondary analysis	5e-08	Dementia	met-c-895	Total cholesterol in LDL || id:met-c-895	rs72664201	1	C	T	C	T	0.00226472	1.19828e-05	TRUE	3.24805e-10	48.9199	0.049452	-0.167513	0.02395	6.03949e-12	0.0489453	0.0642294	0.0318762	0.0439086	FALSE	FALSE	FALSE	2	TRUE	NA	NA	NA	NA	NA	NA	NA
Secondary analysis	5e-08	Dementia	met-c-895	Total cholesterol in LDL || id:met-c-895	rs73048351	19	A	C	A	C	0.00215741	1.18469e-05	TRUE	6.20878e-09	41.6567	0.008847	-0.415896	0.064438	2.18998e-10	0.0086568	-0.149204	0.0744716	0.0451243	FALSE	FALSE	FALSE	2	TRUE	NA	NA	NA	NA	NA	NA	NA
Secondary analysis	5e-08	Dementia	met-c-895	Total cholesterol in LDL || id:met-c-895	rs73066442	7	G	A	G	A	0.00179005	4.3246e-07	TRUE	2.98178e-09	38.65	0.245767	0.071078	0.011433	9.71002e-10	0.246607	-0.00604181	0.0157837	0.701879	FALSE	FALSE	FALSE	2	TRUE	NA	NA	NA	NA	NA	NA	NA
Secondary analysis	5e-08	Dementia	met-c-895	Total cholesterol in LDL || id:met-c-895	rs73107473	7	A	G	A	G	0.00152732	1.74514e-08	TRUE	2.90794e-08	32.9655	0.181308	0.077046	0.013419	1.63001e-08	0.195159	0.0013242	0.0172208	0.938706	FALSE	FALSE	FALSE	2	TRUE	NA	NA	NA	NA	NA	NA	NA
Secondary analysis	5e-08	Dementia	met-c-895	Total cholesterol in LDL || id:met-c-895	rs7412	19	T	C	T	C	0.0296385	0.000439923	TRUE	4.04041e-90	557.883	0.056115	-0.591882	0.025059	1.74985e-119	0.0534335	-0.388945	0.0318507	2.69836e-34	FALSE	FALSE	FALSE	2	TRUE	NA	NA	NA	NA	NA	NA	NA
Secondary analysis	5e-08	Dementia	met-c-895	Total cholesterol in LDL || id:met-c-895	rs7604788	2	T	C	T	C	0.00311191	1.95885e-06	TRUE	9.22415e-15	67.2741	0.057151	-0.180093	0.021957	7.21938e-16	0.0607192	-0.0232792	0.0285747	0.415256	FALSE	FALSE	FALSE	2	TRUE	NA	NA	NA	NA	NA	NA	NA
Secondary analysis	5e-08	Dementia	met-c-895	Total cholesterol in LDL || id:met-c-895	rs76670936	19	A	G	A	G	0.00306301	0.000121978	TRUE	2.71351e-10	66.226	0.089954	-0.150267	0.018465	1.21004e-15	0.120019	0.132552	0.0206174	1.28336e-10	FALSE	FALSE	FALSE	2	TRUE	NA	NA	NA	NA	NA	NA	NA
Secondary analysis	5e-08	Dementia	met-c-895	Total cholesterol in LDL || id:met-c-895	rs77021821	4	T	C	T	C	0.00192562	3.22214e-08	TRUE	3.53723e-09	37.1745	0.018321	0.245481	0.040262	2.01999e-09	0.0257928	-0.0045621	0.0436624	0.916784	FALSE	FALSE	FALSE	2	TRUE	NA	NA	NA	NA	NA	NA	NA
Secondary analysis	5e-08	Dementia	met-c-895	Total cholesterol in LDL || id:met-c-895	rs79890446	19	T	A	T	A	0.00273623	0.000138101	TRUE	4.2018e-08	52.8609	0.032014	-0.239979	0.033007	8.63973e-13	0.0379792	-0.254889	0.0372595	7.86865e-12	FALSE	TRUE	FALSE	2	TRUE	NA	NA	NA	NA	NA	NA	NA
Secondary analysis	5e-08	Dementia	met-c-895	Total cholesterol in LDL || id:met-c-895	rs934197	2	A	G	A	G	0.00552572	1.90051e-06	TRUE	2.37405e-25	119.741	0.287222	0.119953	0.010962	5.14044e-27	0.280803	0.0121235	0.015108	0.42229	FALSE	FALSE	FALSE	2	TRUE	NA	NA	NA	NA	NA	NA	NA
Secondary analysis	5e-08	Dementia	met-c-895	Total cholesterol in LDL || id:met-c-895	rs964184	11	C	G	C	G	0.00180945	3.70136e-07	TRUE	2.3367e-09	39.0734	0.861776	-0.087606	0.014015	7.88007e-10	0.854921	0.00683653	0.019305	0.723239	FALSE	TRUE	FALSE	2	TRUE	NA	NA	NA	NA	NA	NA	NA
Secondary analysis	5e-08	Dementia	met-c-895	Total cholesterol in LDL || id:met-c-895	rs9749236	19	C	A	C	A	0.00168286	3.4984e-05	TRUE	2.60115e-06	31.8564	0.006171	-0.425783	0.075438	2.84001e-08	0.00423015	-0.402846	0.117007	0.000575466	FALSE	FALSE	FALSE	2	TRUE	NA	NA	NA	NA	NA	NA	NA
Secondary analysis	5e-08	Dementia	met-c-896	Mean diameter for LDL particles || id:met-c-896	rs10220745	15	C	A	C	A	0.00159546	2.72723e-06	TRUE	2.30969e-07	30.7841	0.204331	-0.073399	0.013229	3.67003e-08	0.213657	0.0161542	0.016805	0.336415	FALSE	FALSE	FALSE	2	TRUE	NA	NA	NA	NA	NA	NA	NA
Secondary analysis	5e-08	Dementia	met-c-896	Mean diameter for LDL particles || id:met-c-896	rs10468017	15	T	C	T	C	0.0133765	3.80564e-05	TRUE	6.66872e-50	261.219	0.313616	0.179773	0.011123	6.32995e-58	0.331587	-0.0521849	0.0145324	0.000329503	FALSE	FALSE	FALSE	2	TRUE	NA	NA	NA	NA	NA	NA	NA
Secondary analysis	5e-08	Dementia	met-c-896	Mean diameter for LDL particles || id:met-c-896	rs1077834	15	C	T	C	T	0.00944903	4.31127e-06	TRUE	5.39899e-38	183.801	0.249008	0.162864	0.012013	2.80996e-41	0.256786	-0.0189678	0.0156938	0.226811	FALSE	FALSE	FALSE	2	TRUE	NA	NA	NA	NA	NA	NA	NA
Secondary analysis	5e-08	Dementia	met-c-896	Mean diameter for LDL particles || id:met-c-896	rs113105798	15	A	G	A	G	0.0021127	8.38512e-06	TRUE	5.92887e-09	40.7832	0.023873	0.22646	0.035461	2.34002e-10	0.0241122	-0.0746063	0.0442623	0.0918819	FALSE	FALSE	FALSE	2	TRUE	NA	NA	NA	NA	NA	NA	NA
Secondary analysis	5e-08	Dementia	met-c-896	Mean diameter for LDL particles || id:met-c-896	rs113118892	15	T	C	T	C	0.00184788	1.74549e-06	TRUE	1.81102e-08	35.669	0.0111	0.327733	0.054875	3.09001e-09	0.0129368	-0.0463285	0.0602426	0.441875	FALSE	FALSE	FALSE	2	TRUE	NA	NA	NA	NA	NA	NA	NA
Secondary analysis	5e-08	Dementia	met-c-896	Mean diameter for LDL particles || id:met-c-896	rs12149545	16	A	G	A	G	0.00416599	5.75117e-06	TRUE	4.35555e-17	80.602	0.28474	-0.10259	0.011427	5.12979e-19	0.27589	-0.0212359	0.0152127	0.162734	FALSE	FALSE	FALSE	2	TRUE	NA	NA	NA	NA	NA	NA	NA
Secondary analysis	5e-08	Dementia	met-c-896	Mean diameter for LDL particles || id:met-c-896	rs1260326	2	C	T	C	T	0.00192972	7.92042e-06	TRUE	2.76887e-08	37.2594	0.636562	0.064941	0.010639	1.38998e-09	0.650856	-0.0234687	0.0143261	0.101385	FALSE	FALSE	FALSE	2	TRUE	NA	NA	NA	NA	NA	NA	NA
Secondary analysis	5e-08	Dementia	met-c-896	Mean diameter for LDL particles || id:met-c-896	rs12899879	15	C	T	C	T	0.00209128	2.18559e-06	TRUE	2.23994e-09	40.3814	0.14262	0.093464	0.014708	2.86003e-10	0.153379	-0.0162577	0.0188925	0.389495	FALSE	FALSE	FALSE	2	TRUE	NA	NA	NA	NA	NA	NA	NA
Secondary analysis	5e-08	Dementia	met-c-896	Mean diameter for LDL particles || id:met-c-896	rs1318175	15	T	C	T	C	0.00290338	2.16112e-06	TRUE	1.40398e-12	56.1022	0.173091	-0.102585	0.013696	1.05999e-13	0.175481	-0.0153002	0.0178802	0.392159	FALSE	FALSE	FALSE	2	TRUE	NA	NA	NA	NA	NA	NA	NA
Secondary analysis	5e-08	Dementia	met-c-896	Mean diameter for LDL particles || id:met-c-896	rs17269425	15	G	A	G	A	0.00182792	3.01654e-09	TRUE	7.98575e-09	35.2848	0.039914	0.15847	0.026678	3.76002e-09	0.0363727	0.001162	0.0363468	0.974496	FALSE	FALSE	FALSE	2	TRUE	NA	NA	NA	NA	NA	NA	NA
Secondary analysis	5e-08	Dementia	met-c-896	Mean diameter for LDL particles || id:met-c-896	rs17301746	15	T	C	T	C	0.00194504	7.36176e-08	TRUE	3.18135e-09	37.5501	0.020484	0.23828	0.038885	1.2e-09	0.0183764	0.00800159	0.0506641	0.874509	FALSE	FALSE	FALSE	2	TRUE	NA	NA	NA	NA	NA	NA	NA
Secondary analysis	5e-08	Dementia	met-c-896	Mean diameter for LDL particles || id:met-c-896	rs17821274	15	C	T	C	T	0.0033888	5.14013e-07	TRUE	7.72266e-15	65.5174	0.651749	-0.088001	0.010872	9.56974e-16	0.654519	0.00597089	0.0143076	0.676443	FALSE	FALSE	FALSE	2	TRUE	NA	NA	NA	NA	NA	NA	NA
Secondary analysis	5e-08	Dementia	met-c-896	Mean diameter for LDL particles || id:met-c-896	rs17821298	15	A	C	A	C	0.00307668	8.00375e-06	TRUE	1.12086e-12	59.4613	0.238125	0.093158	0.012081	1.97015e-14	0.247716	-0.0260526	0.0158204	0.0996047	FALSE	FALSE	FALSE	2	TRUE	NA	NA	NA	NA	NA	NA	NA
Secondary analysis	5e-08	Dementia	met-c-896	Mean diameter for LDL particles || id:met-c-896	rs185221561	15	T	A	T	A	0.00167705	1.25938e-05	TRUE	4.34948e-07	32.3643	0.041551	0.162016	0.028479	1.64999e-08	0.0727177	-0.0548579	0.0265566	0.0388571	FALSE	TRUE	FALSE	2	TRUE	NA	NA	NA	NA	NA	NA	NA
Secondary analysis	5e-08	Dementia	met-c-896	Mean diameter for LDL particles || id:met-c-896	rs28395406	15	G	A	G	A	0.00183479	1.15385e-06	TRUE	1.6808e-08	35.4178	0.12585	-0.094917	0.015949	3.51002e-09	0.133654	-0.0126396	0.020215	0.531803	FALSE	FALSE	FALSE	2	TRUE	NA	NA	NA	NA	NA	NA	NA
Secondary analysis	5e-08	Dementia	met-c-896	Mean diameter for LDL particles || id:met-c-896	rs28456	11	G	A	G	A	0.0016668	2.04638e-07	TRUE	4.92976e-08	32.1628	0.368426	-0.060546	0.010676	1.81999e-08	0.389134	-0.00366466	0.0139173	0.792306	FALSE	FALSE	FALSE	2	TRUE	NA	NA	NA	NA	NA	NA	NA
Secondary analysis	5e-08	Dementia	met-c-896	Mean diameter for LDL particles || id:met-c-896	rs289714	16	A	G	A	G	0.00180593	2.81523e-08	TRUE	1.07382e-08	34.8596	0.833453	-0.083946	0.014218	4.66004e-09	0.843435	-0.00184217	0.018862	0.922198	FALSE	FALSE	FALSE	2	TRUE	NA	NA	NA	NA	NA	NA	NA
Secondary analysis	5e-08	Dementia	met-c-896	Mean diameter for LDL particles || id:met-c-896	rs7165001	15	T	C	T	C	0.00190984	1.04831e-06	TRUE	8.10553e-09	36.8711	0.159613	0.086091	0.014178	1.68e-09	0.171372	-0.010805	0.0181299	0.55119	FALSE	FALSE	FALSE	2	TRUE	NA	NA	NA	NA	NA	NA	NA
Secondary analysis	5e-08	Dementia	met-c-904	Total cholesterol in medium LDL || id:met-c-904	rs112635299	14	T	G	T	G	0.00178015	1.47222e-05	TRUE	1.282e-07	35.77	0.017688	0.23739	0.039692	4.02995e-09	0.020071	0.110354	0.0494098	0.0255194	FALSE	FALSE	FALSE	2	TRUE	NA	NA	NA	NA	NA	NA	NA
Secondary analysis	5e-08	Dementia	met-c-904	Total cholesterol in medium LDL || id:met-c-904	rs113105517	1	G	A	G	A	0.0040345	3.75092e-06	TRUE	8.39055e-17	78.0395	0.060054	-0.202272	0.022897	3.61993e-18	0.0709579	0.030109	0.026708	0.259598	FALSE	FALSE	FALSE	2	TRUE	NA	NA	NA	NA	NA	NA	NA
Secondary analysis	5e-08	Dementia	met-c-904	Total cholesterol in medium LDL || id:met-c-904	rs113445611	1	T	C	T	C	0.00223469	4.56603e-07	TRUE	3.18275e-11	48.2699	0.05961	-0.146672	0.021111	8.2699e-12	0.0741784	0.0103048	0.026199	0.694079	FALSE	FALSE	FALSE	2	TRUE	NA	NA	NA	NA	NA	NA	NA
Secondary analysis	5e-08	Dementia	met-c-904	Total cholesterol in medium LDL || id:met-c-904	rs114739858	1	A	G	A	G	0.00213224	3.28084e-07	TRUE	7.20644e-10	41.1674	0.060216	-0.152455	0.023761	2.77e-10	0.0690472	-0.00903129	0.0270877	0.738826	FALSE	FALSE	FALSE	2	TRUE	NA	NA	NA	NA	NA	NA	NA
Secondary analysis	5e-08	Dementia	met-c-904	Total cholesterol in medium LDL || id:met-c-904	rs11587071	1	T	C	T	C	0.00215416	2.52891e-06	TRUE	1.71497e-10	46.5245	0.158512	-0.092273	0.013528	1.94984e-11	0.162158	0.0170894	0.0184618	0.354621	FALSE	FALSE	FALSE	2	TRUE	NA	NA	NA	NA	NA	NA	NA
Secondary analysis	5e-08	Dementia	met-c-904	Total cholesterol in medium LDL || id:met-c-904	rs11591147	1	T	G	T	G	0.0132995	2.6176e-06	TRUE	3.25736e-45	215.431	0.030715	-0.509737	0.034729	2.83009e-47	0.0359277	0.0349001	0.0370586	0.346319	FALSE	FALSE	FALSE	2	TRUE	NA	NA	NA	NA	NA	NA	NA
Secondary analysis	5e-08	Dementia	met-c-904	Total cholesterol in medium LDL || id:met-c-904	rs116329419	4	A	C	A	C	0.00184413	8.11638e-07	TRUE	2.401e-08	34.2903	0.035685	0.203272	0.034713	8.41008e-09	0.0479895	0.017056	0.0325245	0.599998	FALSE	FALSE	FALSE	2	TRUE	NA	NA	NA	NA	NA	NA	NA
Secondary analysis	5e-08	Dementia	met-c-904	Total cholesterol in medium LDL || id:met-c-904	rs11668327	19	C	G	C	G	0.00456795	0.000361681	TRUE	4.267e-12	98.9048	0.129896	-0.154497	0.015535	1.33015e-22	0.127178	-0.233573	0.0210958	1.71475e-28	FALSE	TRUE	FALSE	2	TRUE	NA	NA	NA	NA	NA	NA	NA
Secondary analysis	5e-08	Dementia	met-c-904	Total cholesterol in medium LDL || id:met-c-904	rs117261169	19	T	C	T	C	0.00220023	2.30648e-05	TRUE	1.27713e-08	42.4808	0.009758	-0.360952	0.05538	1.43999e-10	0.00675208	-0.245982	0.087991	0.00518132	FALSE	FALSE	FALSE	2	TRUE	NA	NA	NA	NA	NA	NA	NA
Secondary analysis	5e-08	Dementia	met-c-904	Total cholesterol in medium LDL || id:met-c-904	rs11878174	19	C	T	C	T	0.00204969	8.74938e-05	TRUE	1.21064e-06	39.5724	0.568766	0.073368	0.011663	6.10998e-10	0.637016	0.0777744	0.0142838	5.18191e-08	FALSE	FALSE	FALSE	2	TRUE	NA	NA	NA	NA	NA	NA	NA
Secondary analysis	5e-08	Dementia	met-c-904	Total cholesterol in medium LDL || id:met-c-904	rs12043403	1	C	T	C	T	0.00307814	8.38235e-06	TRUE	1.17899e-12	59.4926	0.112186	-0.138397	0.017943	3.26964e-14	0.136877	-0.0335647	0.0199165	0.0919348	FALSE	FALSE	FALSE	2	TRUE	NA	NA	NA	NA	NA	NA	NA
Secondary analysis	5e-08	Dementia	met-c-904	Total cholesterol in medium LDL || id:met-c-904	rs12916	5	C	T	C	T	0.0032381	6.8195e-07	TRUE	1.33178e-15	70.0207	0.424167	0.083511	0.00998	1.85994e-16	0.453448	0.00656848	0.0136648	0.630738	FALSE	FALSE	FALSE	2	TRUE	NA	NA	NA	NA	NA	NA	NA
Secondary analysis	5e-08	Dementia	met-c-904	Total cholesterol in medium LDL || id:met-c-904	rs138270540	4	C	A	C	A	0.00207491	8.6704e-06	TRUE	1.55366e-08	38.5862	0.024919	0.226233	0.03642	9.94993e-10	0.0329068	-0.0659534	0.0384796	0.0865326	FALSE	FALSE	FALSE	2	TRUE	NA	NA	NA	NA	NA	NA	NA
Secondary analysis	5e-08	Dementia	met-c-904	Total cholesterol in medium LDL || id:met-c-904	rs142130958	19	A	G	A	G	0.00841099	4.37634e-06	TRUE	1.75259e-37	182.845	0.105498	-0.221004	0.016344	2.18978e-40	0.101895	-0.027467	0.0225564	0.223338	FALSE	FALSE	FALSE	2	TRUE	NA	NA	NA	NA	NA	NA	NA
Secondary analysis	5e-08	Dementia	met-c-904	Total cholesterol in medium LDL || id:met-c-904	rs143473297	19	C	T	C	T	0.00269286	0.00138302	TRUE	0.0555686	47.9814	0.036876	0.199078	0.02874	9.51919e-12	0.0394952	0.688507	0.031784	4.67735e-104	FALSE	FALSE	FALSE	2	TRUE	NA	NA	NA	NA	NA	NA	NA
Secondary analysis	5e-08	Dementia	met-c-904	Total cholesterol in medium LDL || id:met-c-904	rs144064722	4	G	A	G	A	0.00277675	4.48343e-06	TRUE	1.88175e-11	51.6717	0.025327	0.248859	0.03462	1.53993e-12	0.0296994	0.0504263	0.0409134	0.217757	FALSE	FALSE	FALSE	2	TRUE	NA	NA	NA	NA	NA	NA	NA
Secondary analysis	5e-08	Dementia	met-c-904	Total cholesterol in medium LDL || id:met-c-904	rs146568567	1	A	G	A	G	0.00511463	1.07102e-05	TRUE	2.69194e-20	99.0502	0.028147	-0.314635	0.031614	1.23994e-22	0.0350482	0.0706172	0.0370701	0.0567845	FALSE	FALSE	FALSE	2	TRUE	NA	NA	NA	NA	NA	NA	NA
Secondary analysis	5e-08	Dementia	met-c-904	Total cholesterol in medium LDL || id:met-c-904	rs149844719	1	T	A	T	A	0.00198654	1.04175e-05	TRUE	3.88391e-09	42.8972	0.036276	-0.183238	0.027977	1.17999e-10	0.043299	0.063345	0.0337165	0.0602782	FALSE	TRUE	FALSE	2	TRUE	NA	NA	NA	NA	NA	NA	NA
Secondary analysis	5e-08	Dementia	met-c-904	Total cholesterol in medium LDL || id:met-c-904	rs150985779	19	T	G	T	G	0.0026105	8.20706e-05	TRUE	1.34172e-08	50.4176	0.021595	-0.269089	0.037897	2.86022e-12	0.0253523	-0.238593	0.045244	1.33869e-07	FALSE	FALSE	FALSE	2	TRUE	NA	NA	NA	NA	NA	NA	NA
[truncated: 4,471 more rows]

## Sheet: Table S3
Table S3: Mendelian randomization results for circulating metabolites on risk of Dementia, Alzheimer's disease and vascular dementia
[truncated: 1,829 more rows]

[truncated: 3 more sheets: Table S4, Table S5, Table S6]
